# Supplementary material for: Diversity and Evolution of Type IV pili Systems in Archaea
Source: Front Microbiol. 2016 May 6;7:667. doi: 10.3389/fmicb.2016.00667 (PMC4858521; doi:10.3389/fmicb.2016.00667)
Supplement: Supplementary file 1 [file Presentation_1.ZIP]

Archive with 15 entries (15 files):
- Supplementary_Table_S2.xlsx
- makarova_Frontiers_Figure_S7.pdf
- makarova_Frontiers_Figure_S6.pdf
- makarova_Frontiers_Figure_S5.pdf
- makarova_Frontiers_Figure_S4.pdf
- makarova_Frontiers_Figure_S3.pdf
- makarova_Frontiers_Figure_S2.pdf
- makarova_Frontiers_Figure_S1.pdf
- Supplementary_Table_S4.xlsx
- Supplementary_Table_S1.xlsx
- Supplementary File 1.docx
- Supplementary_Table_S6.docx
- Supplementary_Table_S3.xlsx
- Supplementary_Table_S5.docx
- Supplementary_Figures_Legends.docx
