# Supplementary material for: Diversity and Evolution of Type IV pili Systems in Archaea
Source: Front Microbiol. 2016 May 6;7:667. doi: 10.3389/fmicb.2016.00667 (PMC4858521; doi:10.3389/fmicb.2016.00667)
Supplement: Supplementary file 1 [file Presentation_1.ZIP › Supplementary_Table_S2.xlsx]

## Sheet: all_complete_VirB11_GIs
Genome	GI (in arCOG database)	Selected for tree reconstruction	Clade
Methanobrevibacter_AbM4_uid206516	509154390	Selected	Clade_1
Methanobrevibacter_ruminantium_M1_uid45857	288559779	Selected	Clade_1
Methanocaldococcus_FS406_22_uid42499	289192866	Selected	Clade_1
Methanococcus_vannielii_SB_uid58767	150399785	Selected	Clade_1
Methanopyrus_kandleri_AV19_uid57883	20094144	Selected	Clade_1
Methanosphaera_stadtmanae_DSM_3091_uid58407	84489954	Selected	Clade_1
Methanotorris_igneus_Kol_5_uid67321	333911005	Selected	Clade_1
Methanobacterium_AL_21_uid63623	325958218		Clade_1
Methanobacterium_MB1_uid231690	566003565	Selected	Clade_1
Methanobacterium_SWAN_1_uid67359	333988139	Selected	Clade_1
Methanobrevibacter_smithii_ATCC_35061_uid58827	148642657	Selected	Clade_1
Methanocaldococcus_fervens_AG86_uid59347	256810973	Selected	Clade_1
Methanocaldococcus_infernus_ME_uid48803	296109003	Selected	Clade_1
Methanocaldococcus_jannaschii_DSM_2661_uid57713	15668962	Selected	Clade_1
Methanocaldococcus_vulcanius_M7_uid41131	261402161		Clade_1
Methanococcus_aeolicus_Nankai_3_uid58823	150401577	Selected	Clade_1
Methanococcus_maripaludis_C5_uid58741	134046666		Clade_1
Methanococcus_maripaludis_C6_uid58947	159905294		Clade_1
Methanococcus_maripaludis_C7_uid58847	150402960		Clade_1
Methanococcus_maripaludis_S2_uid58035	45357603	Selected	Clade_1
Methanococcus_maripaludis_X1_uid70729	340623223		Clade_1
Methanococcus_vannielii_SB_uid58767	150399790		Clade_1
Methanococcus_vannielii_SB_uid58767	150399795		Clade_1
Methanococcus_vannielii_SB_uid58767	150399800		Clade_1
Methanococcus_voltae_A3_uid49529	297619915	Selected	Clade_1
Methanothermobacter_marburgensis_Marburg_uid51637	304314055		Clade_1
Methanothermobacter_thermautotrophicus_Delta_H_uid57877	15679696	Selected	Clade_1
Methanothermococcus_okinawensis_IH1_uid51535	336121696	Selected	Clade_1
Methanothermus_fervidus_DSM_2088_uid60167	312136704	Selected	Clade_1
Pyrococcus_abyssi_GE5_uid62903	14521589	Selected	Clade_1
Pyrococcus_furiosus_COM1_uid169620	397651500		Clade_1
Pyrococcus_furiosus_DSM_3638_uid57873	18977366	Selected	Clade_1
Pyrococcus_horikoshii_OT3_uid57753	14590539	Selected	Clade_1
Pyrococcus_NA2_uid66551	332158909	Selected	Clade_1
Pyrococcus_ST04_uid167261	389852521	Selected	Clade_1
Pyrococcus_yayanosii_CH1_uid68281	337284512	Selected	Clade_1
Thermococcus_4557_uid70841	341582475	Selected	Clade_1
Thermococcus_AM4_uid54735	223477529	Selected	Clade_1
Thermococcus_barophilus_MP_uid54733	315231661		Clade_1
Thermococcus_CL1_uid168259	390961186		Clade_1
Thermococcus_gammatolerans_EJ3_uid59389	240102255	Selected	Clade_1
Thermococcus_kodakarensis_KOD1_uid58225	57641788	Selected	Clade_1
Thermococcus_onnurineus_NA1_uid59043	212224826	Selected	Clade_1
Thermococcus_sibiricus_MM_739_uid59399	242399930	Selected	Clade_1
nanoarchaeote_Nst1	490715391	Selected	Clade_2
Halorubrum_lacusprofundi_ATCC_49239_uid58807	222479409	Selected	Clade_2
Ferroglobus_placidus_DSM_10642_uid40863	288930966	Selected	Clade_2
Methanospirillum_hungatei_JF_1_uid58181	88601625	Selected	Clade_2
Methanoplanus_petrolearius_DSM_11571_uid52695	307353958	Selected	Clade_2
Haloferax_mediterranei_ATCC_33500_uid167315	389849140	Selected	Clade_2
Methanosarcina_acetivorans_C2A_uid57879	20092769	Selected	Clade_2
Methanococcoides_burtonii_DSM_6242_uid58023	91772493	Selected	Clade_2
Methanocorpusculum_labreanum_Z_uid58785	124486275	Selected	Clade_2
Haloferax_volcanii_DS2_uid46845	292656512	Selected	Clade_2
Methanoplanus_petrolearius_DSM_11571_uid52695	307352384	Selected	Clade_2
Methanoplanus_petrolearius_DSM_11571_uid52695	307354776	Selected	Clade_2
Methanolobus_psychrophilus_R15_uid177925	410669581	Selected	Clade_2
Methanolobus_psychrophilus_R15_uid177925	410669621	Selected	Clade_2
Methanoregula_boonei_6A8_uid58815	154151961	Selected	Clade_2
Methanoregula_boonei_6A8_uid58815	154151925	Selected	Clade_2
Natronococcus_occultus_SP4_uid184863	435846523	Selected	Clade_2
Methanoplanus_petrolearius_DSM_11571_uid52695	307352780	Selected	Clade_2
Methanoregula_formicicum_SMSP_uid184406	432330325	Selected	Clade_2
Methanospirillum_hungatei_JF_1_uid58181	88602461	Selected	Clade_2
Methanosalsum_zhilinae_DSM_4017_uid68249	336476402	Selected	Clade_2
Methanoregula_boonei_6A8_uid58815	154151894	Selected	Clade_2
Methanosarcina_acetivorans_C2A_uid57879	20091914	Selected	Clade_2
Nanoarchaeum_equitans_Kin4_M_uid58009	41614965	Selected	Clade_2
Archaeoglobus_fulgidus_DSM_4304_uid57717	11497950	Selected	Clade_2
nanoarchaeote_Nst1	490715254	Selected	Clade_2
Methanoplanus_petrolearius_DSM_11571_uid52695	307352530	Selected	Clade_2
nanoarchaeote_Nst1	490715424	Selected	Clade_2
Natronomonas_moolapensis_8_8_11_uid190182	452207027		Clade_2
Natronomonas_pharaonis_DSM_2160_uid58435	76802645	Selected	Clade_2
Methanococcoides_burtonii_DSM_6242_uid58023	91772319	Selected	Clade_2
Methanomethylovorans_hollandica_DSM_15978_uid184864	435851879	Selected	Clade_2
Natrinema_J7_uid171337	397774918	Selected	Clade_2
Natrinema_pellirubrum_DSM_15624_uid74437	433592160		Clade_2
Methanocorpusculum_labreanum_Z_uid58785	124486352	Selected	Clade_2
Methanoplanus_petrolearius_DSM_11571_uid52695	307354364	Selected	Clade_2
Haloferax_mediterranei_ATCC_33500_uid167315	389846633	Selected	Clade_2
Haloferax_volcanii_DS2_uid46845	292655315	Selected	Clade_2
Halogeometricum_borinquense_DSM_11551_uid54919	313126821	Selected	Clade_2
Methanohalobium_evestigatum_Z_7303_uid49857	298674470	Selected	Clade_2
Methanohalophilus_mahii_DSM_5219_uid47313	294495978	Selected	Clade_2
Methanosalsum_zhilinae_DSM_4017_uid68249	336476396	Selected	Clade_2
Methanocella_arvoryzae_MRE50_uid61623	147919598	Selected	Clade_2
Methanocella_conradii_HZ254_uid157911	383319465		Clade_2
Methanocella_paludicola_SANAE_uid42887	282163997	Selected	Clade_2
Methanocella_arvoryzae_MRE50_uid61623	147920828	Selected	Clade_2
Methanocella_conradii_HZ254_uid157911	383318483		Clade_2
Methanocella_paludicola_SANAE_uid42887	282165242	Selected	Clade_2
Methanocaldococcus_fervens_AG86_uid59347	256810063	Selected	Clade_2
Methanocaldococcus_FS406_22_uid42499	289191838		Clade_2
Methanocaldococcus_vulcanius_M7_uid41131	261402629		Clade_2
Aciduliprofundum_boonei_T469_uid43333	289595687	Selected	Clade_2
Aciduliprofundum_boonei_T469_uid43333	289595684	Selected	Clade_2
Aciduliprofundum_MAR08_339_uid184407	432327935	Selected	Clade_2
Aciduliprofundum_MAR08_339_uid184407	432327932	Selected	Clade_2
Nitrosoarchaeum_limnia_SFB1	329765279		Clade_2
Archaeoglobus_fulgidus_DSM_4304_uid57717	11498601	Selected	Clade_2
Archaeoglobus_fulgidus_DSM_4304_uid57717	11498267	Selected	Clade_2
Archaeoglobus_profundus_DSM_5631_uid43493	284161835	Selected	Clade_2
Archaeoglobus_profundus_DSM_5631_uid43493	284162412	Selected	Clade_2
Archaeoglobus_sulfaticallidus_PM70_1_uid201033	488599803	Selected	Clade_2
Archaeoglobus_sulfaticallidus_PM70_1_uid201033	488600976	Selected	Clade_2
Archaeoglobus_veneficus_SNP6_uid65269	327401123	Selected	Clade_2
Archaeoglobus_veneficus_SNP6_uid65269	327401535	Selected	Clade_2
Archaeoglobus_veneficus_SNP6_uid65269	327400022	Selected	Clade_2
Archaeoglobus_veneficus_SNP6_uid65269	327400835	Selected	Clade_2
Ferroglobus_placidus_DSM_10642_uid40863	288930649	Selected	Clade_2
Ferroglobus_placidus_DSM_10642_uid40863	288931167	Selected	Clade_2
Ferroglobus_placidus_DSM_10642_uid40863	288931899	Selected	Clade_2
Ferroglobus_placidus_DSM_10642_uid40863	288931797	Selected	Clade_2
Haloarcula_hispanica_ATCC_33960_uid72475	344211454		Clade_2
Haloarcula_hispanica_N601_uid230920	564289443		Clade_2
Haloarcula_marismortui_ATCC_43049_uid57719	55377350	Selected	Clade_2
Halobacterium_NRC_1_uid57769	15789975	Selected	Clade_2
Halobacterium_salinarum_R1_uid61571	169235696		Clade_2
Haloferax_mediterranei_ATCC_33500_uid167315	389846496	Selected	Clade_2
Haloferax_volcanii_DS2_uid46845	292655193	Selected	Clade_2
Halogeometricum_borinquense_DSM_11551_uid54919	313126951	Selected	Clade_2
Halomicrobium_mukohataei_DSM_12286_uid59107	257388761	Selected	Clade_2
halophilic_archaeon_DL31_uid72619	345004659	Selected	Clade_2
Halopiger_xanaduensis_SH_6_uid68105	336255092	Selected	Clade_2
Halorhabdus_tiamatea_SARL4B_uid214082	529079132		Clade_2
Halorhabdus_utahensis_DSM_12940_uid59189	257053875	Selected	Clade_2
Halorubrum_lacusprofundi_ATCC_49239_uid58807	222479462	Selected	Clade_2
Haloterrigena_turkmenica_DSM_5511_uid43501	284164350	Selected	Clade_2
Halovivax_ruber_XH_70_uid184819	433637758	Selected	Clade_2
Methanocella_arvoryzae_MRE50_uid61623	147921247	Selected	Clade_2
Methanocella_conradii_HZ254_uid157911	383319416		Clade_2
Methanococcoides_burtonii_DSM_6242_uid58023	91774309	Selected	Clade_2
Methanoculleus_bourgensis_MS2_uid171377	397779327	Selected	Clade_2
Methanohalobium_evestigatum_Z_7303_uid49857	298675314	Selected	Clade_2
Methanohalophilus_mahii_DSM_5219_uid47313	294496202	Selected	Clade_2
Methanolobus_psychrophilus_R15_uid177925	410672357	Selected	Clade_2
Methanoregula_formicicum_SMSP_uid184406	432329743	Selected	Clade_2
Methanosarcina_acetivorans_C2A_uid57879	20089132	Selected	Clade_2
Methanosarcina_barkeri_Fusaro_uid57715	73668274		Clade_2
Methanosarcina_mazei_Go1_uid57893	21227040	Selected	Clade_2
Methanosarcina_mazei_Go1_uid57893	21227618	Selected	Clade_2
Methanosarcina_mazei_Tuc01_uid190185	452209518		Clade_2
Methanosarcina_mazei_Tuc01_uid190185	452210089		Clade_2
Methanosphaerula_palustris_E1_9c_uid59193	219853242	Selected	Clade_2
Methanospirillum_hungatei_JF_1_uid58181	88604393	Selected	Clade_2
Natrinema_pellirubrum_DSM_15624_uid74437	433591970		Clade_2
Natronomonas_moolapensis_8_8_11_uid190182	452206201		Clade_2
Natronomonas_pharaonis_DSM_2160_uid58435	76802193	Selected	Clade_2
Salinarchaeum_laminariae_Harcht_Bsk1_uid207001	510882740	Selected	Clade_2
Methanoculleus_bourgensis_MS2_uid171377	397779428	Selected	Clade_2
Methanoculleus_marisnigri_JR1_uid58561	126179946	Selected	Clade_2
Methanolobus_psychrophilus_R15_uid177925	410670047	Selected	Clade_2
Methanoregula_boonei_6A8_uid58815	154151043	Selected	Clade_2
Methanoregula_boonei_6A8_uid58815	154151446	Selected	Clade_2
Methanoregula_formicicum_SMSP_uid184406	432330483	Selected	Clade_2
Halalkalicoccus_jeotgali_B3_uid50305	300711547	Selected	Clade_2
Haloarcula_hispanica_ATCC_33960_uid72475	344212111		Clade_2
Haloarcula_hispanica_N601_uid230920	564290067		Clade_2
Haloarcula_marismortui_ATCC_43049_uid57719	55378048	Selected	Clade_2
Halomicrobium_mukohataei_DSM_12286_uid59107	257388195	Selected	Clade_2
Halorhabdus_tiamatea_SARL4B_uid214082	529079176		Clade_2
Halorhabdus_utahensis_DSM_12940_uid59189	257053920	Selected	Clade_2
halophilic_archaeon_DL31_uid72619	345005538	Selected	Clade_2
Halopiger_xanaduensis_SH_6_uid68105	336253957	Selected	Clade_2
Haloterrigena_turkmenica_DSM_5511_uid43501	284164234	Selected	Clade_2
Halovivax_ruber_XH_70_uid184819	433638285	Selected	Clade_2
Natrialba_magadii_ATCC_43099_uid46245	289582785	Selected	Clade_2
Natrinema_J7_uid171337	397775263	Selected	Clade_2
Natrinema_pellirubrum_DSM_15624_uid74437	433591863		Clade_2
Natronobacterium_gregoryi_SP2_uid74439	429190527	Selected	Clade_2
Thermosphaera_aggregans_DSM_11486_uid48993	296242533	Selected	Clade_4
Fervidicoccus_fontis_Kam940_uid162201	385805133	Selected	Clade_4
Metallosphaera_sedula_DSM_5348_uid58717	146303966	Selected	Clade_4
Ignisphaera_aggregans_DSM_17230_uid51875	305662566	Selected	Clade_4
Cenarchaeum_symbiosum_A_uid61411	118575861	Selected	Clade_4
Candidatus_Korarchaeum_cryptofilum_OPF8_uid58601	170290933	Selected	Clade_4
Caldivirga_maquilingensis_IC_167_uid58711	159041458	Selected	Clade_4
Pyrobaculum_arsenaticum_DSM_13514_uid58409	145591660		Clade_4
Thermoplasma_volcanium_GSS1_uid57751	13541843	Selected	Clade_4
Thermoplasma_acidophilum_DSM_1728_uid61573	16081950	Selected	Clade_4
Acidianus_hospitalis_W1_uid66875	332796255		Clade_4
Staphylothermus_marinus_F1_uid58719	126466359	Selected	Clade_4
Methanosarcina_acetivorans_C2A_uid57879	20090163	Selected	Clade_4
Methanomethylovorans_hollandica_DSM_15978_uid184864	435849750	Selected	Clade_4
nanoarchaeote_Nst1	490715604	Selected	Clade_4
Nanoarchaeum_equitans_Kin4_M_uid58009	41615211	Selected	Clade_4
Thermoproteus_uzoniensis_768_20_uid65089	327310829	Selected	Clade_4
Salinarchaeum_laminariae_Harcht_Bsk1_uid207001	510882164	Selected	Clade_4
Ignicoccus_hospitalis_KIN4_I_uid58365	156937799	Selected	Clade_4
Candidatus_Nitrosopumilus_AR2_uid176130	407465042	Selected	Clade_4
Pyrolobus_fumarii_1A_uid73415	347522903	Selected	Clade_4
Candidatus_Caldiarchaeum_subterraneum_uid227223	557694748	Selected	Clade_4
Hyperthermus_butylicus_DSM_5456_uid57755	124027831	Selected	Clade_4
Candidatus_Nitrososphaera_gargensis_Ga9_2_uid176707	408404599	Selected	Clade_4
Methanococcoides_burtonii_DSM_6242_uid58023	91772127	Selected	Clade_4
Pyrolobus_fumarii_1A_uid73415	347523837	Selected	Clade_4
Sulfolobus_islandicus_HVE10_4_uid162067	385774558		Clade_4
Sulfolobus_islandicus_L_D_8_5_uid43679	284999147		Clade_4
Sulfolobus_islandicus_L_S_2_15_uid58871	227831595	Selected	Clade_4
Sulfolobus_islandicus_M_14_25_uid58849	227828861		Clade_4
Sulfolobus_islandicus_M_16_27_uid58851	229586068		Clade_4
Sulfolobus_islandicus_M_16_4_uid58841	238621053		Clade_4
Sulfolobus_islandicus_REY15A_uid162071	385777211		Clade_4
Sulfolobus_islandicus_Y_G_57_14_uid58923	229580547		Clade_4
Sulfolobus_islandicus_Y_N_15_51_uid58825	229583405		Clade_4
Sulfolobus_solfataricus_98_2_uid167998	384433017		Clade_4
Sulfolobus_solfataricus_P2_uid57721	15899403	Selected	Clade_4
Haloarcula_marismortui_ATCC_43049_uid57719	55378675	Selected	Clade_4
Halobacterium_salinarum_R1_uid61571	169235229		Clade_4
Haloferax_mediterranei_ATCC_33500_uid167315	389846072	Selected	Clade_4
Haloferax_volcanii_DS2_uid46845	292654785	Selected	Clade_4
Halogeometricum_borinquense_DSM_11551_uid54919	313127311	Selected	Clade_4
Halomicrobium_mukohataei_DSM_12286_uid59107	257386198	Selected	Clade_4
halophilic_archaeon_DL31_uid72619	345006272	Selected	Clade_4
Haloquadratum_walsbyi_DSM_16790_uid58673	110667293	Selected	Clade_4
Halorubrum_lacusprofundi_ATCC_49239_uid58807	222478655	Selected	Clade_4
Natronomonas_moolapensis_8_8_11_uid190182	452206213		Clade_4
Natronomonas_pharaonis_DSM_2160_uid58435	76800735	Selected	Clade_4
Salinarchaeum_laminariae_Harcht_Bsk1_uid207001	510881457	Selected	Clade_4
Haloarcula_hispanica_ATCC_33960_uid72475	344212621		Clade_4
Haloarcula_hispanica_N601_uid230920	564290559		Clade_4
Haloferax_mediterranei_ATCC_33500_uid167315	389846176	Selected	Clade_4
Haloferax_volcanii_DS2_uid46845	292654911	Selected	Clade_4
Halogeometricum_borinquense_DSM_11551_uid54919	313127198	Selected	Clade_4
Halomicrobium_mukohataei_DSM_12286_uid59107	257389096	Selected	Clade_4
halophilic_archaeon_DL31_uid72619	345004072	Selected	Clade_4
Halopiger_xanaduensis_SH_6_uid68105	336254332	Selected	Clade_4
Haloquadratum_walsbyi_C23_uid162019	385802582		Clade_4
Haloquadratum_walsbyi_DSM_16790_uid58673	110667163	Selected	Clade_4
Halorhabdus_tiamatea_SARL4B_uid214082	529076668		Clade_4
Halorhabdus_utahensis_DSM_12940_uid59189	257051105	Selected	Clade_4
Halorubrum_lacusprofundi_ATCC_49239_uid58807	222478633	Selected	Clade_4
Haloterrigena_turkmenica_DSM_5511_uid43501	284176147	Selected	Clade_4
Natrinema_pellirubrum_DSM_15624_uid74437	433590154		Clade_4
Natronobacterium_gregoryi_SP2_uid74439	429191319	Selected	Clade_4
Natronomonas_moolapensis_8_8_11_uid190182	452206718		Clade_4
Natronomonas_pharaonis_DSM_2160_uid58435	76803230	Selected	Clade_4
Aeropyrum_camini_SY1___JCM_12091_uid222311	549456029	Selected	Clade_4
Aeropyrum_pernix_K1_uid57757	118431780	Selected	Clade_4
Caldivirga_maquilingensis_IC_167_uid58711	159041769	Selected	Clade_4
Candidatus_Nitrosopumilus_AR2_uid176130	407464826	Selected	Clade_4
Candidatus_Nitrosopumilus_koreensis_AR1_uid176129	407462477	Selected	Clade_4
Candidatus_Nitrososphaera_gargensis_Ga9_2_uid176707	408405527	Selected	Clade_4
Desulfurococcus_fermentans_DSM_16532_uid75119	390937986	Selected	Clade_4
Desulfurococcus_kamchatkensis_1221n_uid59133	218883477	Selected	Clade_4
Desulfurococcus_mucosus_DSM_2162_uid62227	320100495	Selected	Clade_4
Fervidicoccus_fontis_Kam940_uid162201	385805740	Selected	Clade_4
Hyperthermus_butylicus_DSM_5456_uid57755	124027967	Selected	Clade_4
Ignisphaera_aggregans_DSM_17230_uid51875	305664069	Selected	Clade_4
Nitrosoarchaeum_koreensis_MY1_MY1	340344875	Selected	Clade_4
Pyrolobus_fumarii_1A_uid73415	347523695	Selected	Clade_4
Staphylothermus_hellenicus_DSM_12710_uid45893	297526959	Selected	Clade_4
Thermogladius_1633_uid167488	389861548	Selected	Clade_4
Thermosphaera_aggregans_DSM_11486_uid48993	296242114	Selected	Clade_4
Vulcanisaeta_distributa_DSM_14429_uid52827	307595080	Selected	Clade_4
Vulcanisaeta_moutnovskia_768_28_uid63631	325969315	Selected	Clade_4
Acidianus_hospitalis_W1_uid66875	332797853	Selected	Clade_4
Metallosphaera_cuprina_Ar_4_uid66329	330835387	Selected	Clade_4
Metallosphaera_sedula_DSM_5348_uid58717	146303433	Selected	Clade_4
Sulfolobus_acidocaldarius_DSM_639_uid58379	70608025	Selected	Clade_4
Sulfolobus_acidocaldarius_N8_uid189027	449068271		Clade_4
Sulfolobus_acidocaldarius_Ron12_I_uid189028	449070590		Clade_4
Sulfolobus_acidocaldarius_SUSAZ_uid232254	568164680		Clade_4
Sulfolobus_islandicus_HVE10_4_uid162067	385772207		Clade_4
Sulfolobus_islandicus_L_D_8_5_uid43679	284996588		Clade_4
Sulfolobus_islandicus_L_S_2_15_uid58871	227829233	Selected	Clade_4
Sulfolobus_islandicus_LAL14_1_uid197216	479324603		Clade_4
Sulfolobus_islandicus_M_14_25_uid58849	227826591		Clade_4
Sulfolobus_islandicus_M_16_27_uid58851	229583755		Clade_4
Sulfolobus_islandicus_M_16_4_uid58841	238618677		Clade_4
Sulfolobus_islandicus_REY15A_uid162071	385774922		Clade_4
Sulfolobus_islandicus_Y_G_57_14_uid58923	229578002		Clade_4
Sulfolobus_islandicus_Y_N_15_51_uid58825	229583214		Clade_4
Sulfolobus_solfataricus_98_2_uid167998	384432735		Clade_4
Sulfolobus_tokodaii_7_uid57807	15920739	Selected	Clade_4
Metallosphaera_cuprina_Ar_4_uid66329	330834048	Selected	Clade_4
Metallosphaera_sedula_DSM_5348_uid58717	146304852	Selected	Clade_4
Sulfolobus_acidocaldarius_DSM_639_uid58379	70607238	Selected	Clade_4
Sulfolobus_acidocaldarius_N8_uid189027	449067480		Clade_4
Sulfolobus_acidocaldarius_Ron12_I_uid189028	449069753		Clade_4
Sulfolobus_acidocaldarius_SUSAZ_uid232254	568164074		Clade_4
Sulfolobus_islandicus_HVE10_4_uid162067	385773944		Clade_4
Sulfolobus_islandicus_L_D_8_5_uid43679	284998518	Selected	Clade_4
Sulfolobus_islandicus_L_S_2_15_uid58871	227831022		Clade_4
Sulfolobus_islandicus_LAL14_1_uid197216	479326254		Clade_4
Sulfolobus_islandicus_M_14_25_uid58849	227828264		Clade_4
Sulfolobus_islandicus_M_16_27_uid58851	229585493		Clade_4
Sulfolobus_islandicus_M_16_4_uid58841	238620457		Clade_4
Sulfolobus_islandicus_REY15A_uid162071	385776587		Clade_4
Sulfolobus_islandicus_Y_G_57_14_uid58923	229579904		Clade_4
Sulfolobus_islandicus_Y_N_15_51_uid58825	229581436		Clade_4
Sulfolobus_solfataricus_98_2_uid167998	384433581		Clade_4
Sulfolobus_solfataricus_P2_uid57721	15897080	Selected	Clade_4
Sulfolobus_tokodaii_7_uid57807	15921686	Selected	Clade_4
Methanomethylovorans_hollandica_DSM_15978_uid184864	435852098	Selected	Clade_4
Methanosalsum_zhilinae_DSM_4017_uid68249	336477115	Selected	Clade_4
Thermofilum_1910b_uid215374	530780318	Selected	Clade_4
Thermofilum_pendens_Hrk_5_uid58563	119719356	Selected	Clade_4
archaeon_Mx1201_uid196597	478482923	Selected	Clade_4
Thermoplasmatales_archaeon_BRNA1_uid195930	474934545	Selected	Clade_4
Vulcanisaeta_distributa_DSM_14429_uid52827	307595966	Selected	Clade_4
Vulcanisaeta_moutnovskia_768_28_uid63631	325967821	Selected	Clade_4
Vulcanisaeta_distributa_DSM_14429_uid52827	307594784	Selected	Clade_4
Vulcanisaeta_moutnovskia_768_28_uid63631	325969018	Selected	Clade_4
Vulcanisaeta_distributa_DSM_14429_uid52827	307595032	Selected	Clade_4
Vulcanisaeta_moutnovskia_768_28_uid63631	325969268	Selected	Clade_4
Thermoplasma_acidophilum_DSM_1728_uid61573	16081953	Selected	Clade_4
Thermoplasma_volcanium_GSS1_uid57751	13541846	Selected	Clade_4
Thermofilum_1910b_uid215374	530780550	Selected	Clade_4
Thermofilum_pendens_Hrk_5_uid58563	119719637	Selected	Clade_4
Thermoproteus_tenax_Kra_1_uid74443	352683097	Selected	Clade_4
Thermoproteus_uzoniensis_768_20_uid65089	327311453	Selected	Clade_4
Methanosarcina_barkeri_Fusaro_uid57715	73671138		Clade_4
Methanosarcina_mazei_Go1_uid57893	21228400	Selected	Clade_4
Methanosarcina_mazei_Tuc01_uid190185	452210817		Clade_4
Methanocella_arvoryzae_MRE50_uid61623	147920585	Selected	Clade_4
Methanocella_conradii_HZ254_uid157911	383318813		Clade_4
Methanocella_paludicola_SANAE_uid42887	282165642	Selected	Clade_4
Acidilobus_saccharovorans_345_15_uid51395	302348099	Selected	Clade_4
Hyperthermus_butylicus_DSM_5456_uid57755	124027110	Selected	Clade_4
Ignisphaera_aggregans_DSM_17230_uid51875	305664052	Selected	Clade_4
Vulcanisaeta_distributa_DSM_14429_uid52827	307596359	Selected	Clade_4
Vulcanisaeta_distributa_DSM_14429_uid52827	307594291	Selected	Clade_4
Vulcanisaeta_moutnovskia_768_28_uid63631	325968523	Selected	Clade_4
Pyrolobus_fumarii_1A_uid73415	347524152	Selected	Clade_4
Thermofilum_1910b_uid215374	530780661	Selected	Clade_4
Thermofilum_pendens_Hrk_5_uid58563	119719717	Selected	Clade_4
Staphylothermus_hellenicus_DSM_12710_uid45893	297527441	Selected	Clade_4
Staphylothermus_marinus_F1_uid58719	126465881	Selected	Clade_4
Thermogladius_1633_uid167488	389860619	Selected	Clade_4
Desulfurococcus_fermentans_DSM_16532_uid75119	390938538	Selected	Clade_4
Desulfurococcus_kamchatkensis_1221n_uid59133	218884009	Selected	Clade_4
Desulfurococcus_mucosus_DSM_2162_uid62227	320100682	Selected	Clade_4
Acidilobus_saccharovorans_345_15_uid51395	302348017	Selected	Clade_4
Aeropyrum_camini_SY1___JCM_12091_uid222311	549455157	Selected	Clade_4
Aeropyrum_pernix_K1_uid57757	118431156	Selected	Clade_4
Caldisphaera_lagunensis_DSM_15908_uid183486	429217556	Selected	Clade_4
Pyrobaculum_1860_uid82379	374325885		Clade_4
Pyrobaculum_aerophilum_IM2_uid57727	18313110	Selected	Clade_4
Pyrobaculum_arsenaticum_DSM_13514_uid58409	145592329	Selected	Clade_4
Pyrobaculum_calidifontis_JCM_11548_uid58787	126459667	Selected	Clade_4
Pyrobaculum_islandicum_DSM_4184_uid58635	119872468	Selected	Clade_4
Pyrobaculum_neutrophilum_V24Sta_uid58421	171185782		Clade_4
Pyrobaculum_oguniense_TE7_uid84411	379005716		Clade_4
Pyrobaculum_aerophilum_IM2_uid57727	18312170	Selected	Clade_4
Pyrobaculum_arsenaticum_DSM_13514_uid58409	145590298	Selected	Clade_4
Pyrobaculum_calidifontis_JCM_11548_uid58787	126460754	Selected	Clade_4
Pyrobaculum_islandicum_DSM_4184_uid58635	119872579	Selected	Clade_4
Pyrobaculum_neutrophilum_V24Sta_uid58421	171184512		Clade_4
Pyrobaculum_oguniense_TE7_uid84411	379005422		Clade_4
Thermoproteus_tenax_Kra_1_uid74443	352682104	Selected	Clade_4
Thermoproteus_uzoniensis_768_20_uid65089	327310486	Selected	Clade_4
Pyrobaculum_1860_uid82379	374326685		Clade_4
Pyrobaculum_aerophilum_IM2_uid57727	18313317	Selected	Clade_4
Pyrobaculum_calidifontis_JCM_11548_uid58787	126458953	Selected	Clade_4
Pyrobaculum_islandicum_DSM_4184_uid58635	119872380	Selected	Clade_4
Pyrobaculum_neutrophilum_V24Sta_uid58421	171185676		Clade_4
Pyrobaculum_oguniense_TE7_uid84411	379003562		Clade_4
Pyrobaculum_oguniense_TE7_uid84411	379003701		Clade_4
Thermoproteus_tenax_Kra_1_uid74443	352682167	Selected	Clade_4
Thermoproteus_uzoniensis_768_20_uid65089	327310537	Selected	Clade_4
Caldivirga_maquilingensis_IC_167_uid58711	159041007	Selected	Clade_4
Pyrobaculum_1860_uid82379	374327215		Clade_4
Pyrobaculum_calidifontis_JCM_11548_uid58787	126459954	Selected	Clade_4
Pyrobaculum_islandicum_DSM_4184_uid58635	119872898	Selected	Clade_4
Pyrobaculum_neutrophilum_V24Sta_uid58421	171186312		Clade_4
Thermoproteus_tenax_Kra_1_uid74443	352682328	Selected	Clade_4
Thermoproteus_uzoniensis_768_20_uid65089	327310805	Selected	Clade_4
Vulcanisaeta_distributa_DSM_14429_uid52827	307595209	Selected	Clade_4
Vulcanisaeta_moutnovskia_768_28_uid63631	325969464	Selected	Clade_4
Methanosalsum_zhilinae_DSM_4017_uid68249	336477577	Selected	Clade_archaellum
Methanosalsum_zhilinae_DSM_4017_uid68249	336477577	Selected	Clade_archaellum
Fervidicoccus_fontis_Kam940_uid162201	385805971	Selected	Clade_archaellum
Acidilobus_saccharovorans_345_15_uid51395	302349263	Selected	Clade_archaellum
Aciduliprofundum_boonei_T469_uid43333	289596992	Selected	Clade_archaellum
Aciduliprofundum_MAR08_339_uid184407	432329155	Selected	Clade_archaellum
Aeropyrum_camini_SY1___JCM_12091_uid222311	549455838	Selected	Clade_archaellum
Aeropyrum_pernix_K1_uid57757	118431640	Selected	Clade_archaellum
Archaeoglobus_fulgidus_DSM_4304_uid57717	11498654	Selected	Clade_archaellum
Archaeoglobus_profundus_DSM_5631_uid43493	284162484	Selected	Clade_archaellum
Archaeoglobus_sulfaticallidus_PM70_1_uid201033	488600380	Selected	Clade_archaellum
Archaeoglobus_veneficus_SNP6_uid65269	327401350	Selected	Clade_archaellum
Candidatus_Caldiarchaeum_subterraneum_uid227223	557694873	Selected	Clade_archaellum
Candidatus_Nitrososphaera_gargensis_Ga9_2_uid176707	408403630	Selected	Clade_archaellum
Ferroglobus_placidus_DSM_10642_uid40863	288931828	Selected	Clade_archaellum
Haloarcula_hispanica_ATCC_33960_uid72475	344212916		Clade_archaellum
Haloarcula_hispanica_N601_uid230920	564290842		Clade_archaellum
Haloarcula_marismortui_ATCC_43049_uid57719	55378881	Selected	Clade_archaellum
Haloferax_mediterranei_ATCC_33500_uid167315	389846688	Selected	Clade_archaellum
Haloferax_volcanii_DS2_uid46845	292655371	Selected	Clade_archaellum
Halogeometricum_borinquense_DSM_11551_uid54919	313126764	Selected	Clade_archaellum
Halomicrobium_mukohataei_DSM_12286_uid59107	257386301	Selected	Clade_archaellum
Halopiger_xanaduensis_SH_6_uid68105	336254902	Selected	Clade_archaellum
Halorhabdus_tiamatea_SARL4B_uid214082	529077260		Clade_archaellum
Halorhabdus_utahensis_DSM_12940_uid59189	257052043	Selected	Clade_archaellum
Halorubrum_lacusprofundi_ATCC_49239_uid58807	222480973	Selected	Clade_archaellum
Haloterrigena_turkmenica_DSM_5511_uid43501	284166669	Selected	Clade_archaellum
Halovivax_ruber_XH_70_uid184819	433637567	Selected	Clade_archaellum
Ignisphaera_aggregans_DSM_17230_uid51875	305664035	Selected	Clade_archaellum
Metallosphaera_sedula_DSM_5348_uid58717	146304091	Selected	Clade_archaellum
Methanocaldococcus_fervens_AG86_uid59347	256811146	Selected	Clade_archaellum
Methanocaldococcus_FS406_22_uid42499	289192730		Clade_archaellum
Methanocaldococcus_infernus_ME_uid48803	296109772	Selected	Clade_archaellum
Methanocaldococcus_jannaschii_DSM_2661_uid57713	15669090	Selected	Clade_archaellum
Methanocaldococcus_vulcanius_M7_uid41131	261402228		Clade_archaellum
Methanocella_arvoryzae_MRE50_uid61623	147921416	Selected	Clade_archaellum
Methanocella_conradii_HZ254_uid157911	383320350		Clade_archaellum
Methanococcoides_burtonii_DSM_6242_uid58023	91772405	Selected	Clade_archaellum
Methanococcoides_burtonii_DSM_6242_uid58023	91773537	Selected	Clade_archaellum
Methanococcus_aeolicus_Nankai_3_uid58823	150400702	Selected	Clade_archaellum
Methanococcus_maripaludis_C5_uid58741	134046758		Clade_archaellum
Methanococcus_maripaludis_C6_uid58947	159905382		Clade_archaellum
Methanococcus_maripaludis_C7_uid58847	150402872		Clade_archaellum
Methanococcus_maripaludis_S2_uid58035	45359238	Selected	Clade_archaellum
Methanococcus_maripaludis_X1_uid70729	340624987		Clade_archaellum
Methanococcus_vannielii_SB_uid58767	150399723		Clade_archaellum
Methanococcus_voltae_A3_uid49529	297619812	Selected	Clade_archaellum
Methanoculleus_bourgensis_MS2_uid171377	397781053	Selected	Clade_archaellum
Methanoculleus_marisnigri_JR1_uid58561	126178899	Selected	Clade_archaellum
Methanohalobium_evestigatum_Z_7303_uid49857	298675222	Selected	Clade_archaellum
Methanolobus_psychrophilus_R15_uid177925	410671551	Selected	Clade_archaellum
Methanomethylovorans_hollandica_DSM_15978_uid184864	435850688	Selected	Clade_archaellum
Methanoplanus_petrolearius_DSM_11571_uid52695	307354195	Selected	Clade_archaellum
Methanoregula_boonei_6A8_uid58815	154150885	Selected	Clade_archaellum
Methanoregula_formicicum_SMSP_uid184406	432330910	Selected	Clade_archaellum
Methanosarcina_acetivorans_C2A_uid57879	20091874	Selected	Clade_archaellum
Methanosarcina_acetivorans_C2A_uid57879	20091900	Selected	Clade_archaellum
Methanosarcina_barkeri_Fusaro_uid57715	73669466		Clade_archaellum
Methanosarcina_mazei_Go1_uid57893	21226419	Selected	Clade_archaellum
Methanosarcina_mazei_Go1_uid57893	21226515	Selected	Clade_archaellum
Methanosarcina_mazei_Tuc01_uid190185	452208932		Clade_archaellum
Methanosarcina_mazei_Tuc01_uid190185	452209019		Clade_archaellum
Methanosphaerula_palustris_E1_9c_uid59193	219852458	Selected	Clade_archaellum
Methanospirillum_hungatei_JF_1_uid58181	88601423	Selected	Clade_archaellum
Methanothermococcus_okinawensis_IH1_uid51535	336121892	Selected	Clade_archaellum
nanoarchaeote_Nst1	490715305	Selected	Clade_archaellum
Natrialba_magadii_ATCC_43099_uid46245	289582523	Selected	Clade_archaellum
Natronobacterium_gregoryi_SP2_uid74439	429191904	Selected	Clade_archaellum
Natronococcus_occultus_SP4_uid184863	435847644	Selected	Clade_archaellum
Natronomonas_moolapensis_8_8_11_uid190182	452207893		Clade_archaellum
Natronomonas_pharaonis_DSM_2160_uid58435	76801723	Selected	Clade_archaellum
Nitrosoarchaeum_limnia_SFB1	329765141		Clade_archaellum
Pyrococcus_abyssi_GE5_uid62903	14521686	Selected	Clade_archaellum
Pyrococcus_furiosus_COM1_uid169620	397650831		Clade_archaellum
Pyrococcus_furiosus_DSM_3638_uid57873	18976703	Selected	Clade_archaellum
Pyrococcus_horikoshii_OT3_uid57753	14590457	Selected	Clade_archaellum
Pyrococcus_NA2_uid66551	332158824		Clade_archaellum
Pyrococcus_ST04_uid167261	389852043		Clade_archaellum
Pyrococcus_yayanosii_CH1_uid68281	337284711	Selected	Clade_archaellum
Salinarchaeum_laminariae_Harcht_Bsk1_uid207001	510882471	Selected	Clade_archaellum
Sulfolobus_acidocaldarius_DSM_639_uid58379	70606943	Selected	Clade_archaellum
Sulfolobus_acidocaldarius_N8_uid189027	449067175		Clade_archaellum
Sulfolobus_acidocaldarius_Ron12_I_uid189028	449069446		Clade_archaellum
Sulfolobus_islandicus_HVE10_4_uid162067	385772143		Clade_archaellum
Sulfolobus_islandicus_L_D_8_5_uid43679	284996523		Clade_archaellum
Sulfolobus_islandicus_L_S_2_15_uid58871	227829136	Selected	Clade_archaellum
Sulfolobus_islandicus_M_14_25_uid58849	227826528		Clade_archaellum
Sulfolobus_islandicus_M_16_27_uid58851	229583691		Clade_archaellum
Sulfolobus_islandicus_M_16_4_uid58841	238618598		Clade_archaellum
Sulfolobus_islandicus_REY15A_uid162071	385774860		Clade_archaellum
Sulfolobus_islandicus_Y_G_57_14_uid58923	229577938		Clade_archaellum
Sulfolobus_islandicus_Y_N_15_51_uid58825	229583357		Clade_archaellum
Sulfolobus_solfataricus_98_2_uid167998	384432670		Clade_archaellum
Sulfolobus_solfataricus_P2_uid57721	15899076	Selected	Clade_archaellum
Sulfolobus_tokodaii_7_uid57807	15922858	Selected	Clade_archaellum
Thermococcus_4557_uid70841	341581095		Clade_archaellum
Thermococcus_AM4_uid54735	223478325	Selected	Clade_archaellum
Thermococcus_barophilus_MP_uid54733	315230973		Clade_archaellum
Thermococcus_gammatolerans_EJ3_uid59389	240103599		Clade_archaellum
Thermococcus_kodakarensis_KOD1_uid58225	57639983	Selected	Clade_archaellum
Thermococcus_litoralis_DSM_5473_uid82997	530548644	Selected	Clade_archaellum
Thermococcus_onnurineus_NA1_uid59043	212224328	Selected	Clade_archaellum
Thermococcus_sibiricus_MM_739_uid59399	242398767	Selected	Clade_archaellum
Thermoplasma_acidophilum_DSM_1728_uid61573	16081663	Selected	Clade_archaellum
Thermoplasma_volcanium_GSS1_uid57751	13541444	Selected	Clade_archaellum
Thermosphaera_aggregans_DSM_11486_uid48993	296242934	Selected	Clade_archaellum
Halobacterium_NRC_1_uid57769	15790072	Selected	Clade_archaellum
Halobacterium_salinarum_R1_uid61571	169235794	Selected	Clade_archaellum
Candidatus_Nitrosopumilus_AR2_uid176130	407464921	Selected	Clade_archaellum
Candidatus_Nitrosopumilus_koreensis_AR1_uid176129	407462573	Selected	Clade_archaellum
Nitrosoarchaeum_koreensis_MY1_MY1	340344981	Selected	Clade_archaellum
