# Supplementary material for: Diversity and Evolution of Type IV pili Systems in Archaea
Source: Front Microbiol. 2016 May 6;7:667. doi: 10.3389/fmicb.2016.00667 (PMC4858521; doi:10.3389/fmicb.2016.00667)
Supplement: Supplementary file 1 [file Presentation_1.ZIP › Supplementary_Table_S4.xlsx]

## Sheet: all loci
	arCOG database GI	Gene coordinated	Strand	Genome	Genome partition ID	Gene number	arCOG		Clade associated	arCOG count	T4P proteins ("+")	TM number	signal peptide	FLAFIND	PILFIND	Functional group	Gene name	arCOG annotation
1	===	3.32796e+17	8	Acidianus_hospitalis_W1_uid66875	NC_015518
2	332795838	143689..144495	+	Acidianus_hospitalis_W1_uid66875	NC_015518	145	arCOG07718			1		1				S	-	Uncharacterized protein
3	332795839	145104..146813	-	Acidianus_hospitalis_W1_uid66875	NC_015518	146	arCOG03701			1		13				S	-	Uncharacterized membrane protein, DUF2029 family
4	332795840	146833..148578	-	Acidianus_hospitalis_W1_uid66875	NC_015518	147	arCOG10055			1		12				M	-	Predicted mannosyltransferase
5	332795841	148590..148994	-	Acidianus_hospitalis_W1_uid66875	NC_015518	148	arCOG03871	233	non-specific	140	+	3				N	-	Pilin, FlaG/FlaF/PilA family
6	332795842	149371..149748	+	Acidianus_hospitalis_W1_uid66875	NC_015518	149	arCOG03871	233	non-specific	140	+	1				N	-	Pilin, FlaG/FlaF/PilA family
7	332795843	149895..151028	-	Acidianus_hospitalis_W1_uid66875	NC_015518	150	arCOG02687			2		10				G	-	MFS family permease
8	332795844	151167..151538	-	Acidianus_hospitalis_W1_uid66875	NC_015518	151	arCOG01191			5						V	-	HEPN domain containing protein
9	332795845	151690..152169	-	Acidianus_hospitalis_W1_uid66875	NC_015518	152	arCOG03708			1						V	-	HEPN domain containing protein
10	===	332796167	7	Acidianus_hospitalis_W1_uid66875	NC_015518
11	332796164	465004..465522	+	Acidianus_hospitalis_W1_uid66875	NC_015518	471	arCOG07271			12		2				S	-	Uncharacterized membrane protein
12	332796165	465496..466302	-	Acidianus_hospitalis_W1_uid66875	NC_015518	472	arCOG04233			23						P	FepB	ABC-type Fe3+-hydroxamate transport system, periplasmic component
13	332796166	466337..467203	-	Acidianus_hospitalis_W1_uid66875	NC_015518	473	arCOG00652			17						H	CbiG	Cobalamin biosynthesis protein CbiG
14	332796167	467239..467949	-	Acidianus_hospitalis_W1_uid66875	NC_015518	474	arCOG02298	17	non_specific	164	+	5				N	FlaK/PulO	Peptidase A24A, prepilin type IV
15	332796168	468138..469274	+	Acidianus_hospitalis_W1_uid66875	NC_015518	475	arCOG01707			7						I	CaiA	Acyl-CoA dehydrogenase
16	332796169	469248..470474	-	Acidianus_hospitalis_W1_uid66875	NC_015518	476	arCOG00238			18		10				P	ArsB	Na+/H+ antiporter NhaD or related arsenite permease
17	332796170	470495..471415	-	Acidianus_hospitalis_W1_uid66875	NC_015518	477	arCOG00773			2						I	-	Acyl-CoA hydrolase
18	===	3.32796e+17	8	Acidianus_hospitalis_W1_uid66875	NC_015518
19	332796251	537536..538417	-	Acidianus_hospitalis_W1_uid66875	NC_015518	558	arCOG05348			11						R	HcaD	NAD(FAD)-dependent dehydrogenase
20	332796252	538448..539101	+	Acidianus_hospitalis_W1_uid66875	NC_015518	559	arCOG05985			18						R	-	Predicted periplasmic solute-binding protein
21	332796253	539098..540174	+	Acidianus_hospitalis_W1_uid66875	NC_015518	560	arCOG00975			18						J	RsmB	16S rRNA C967 or C1407 C5-methylase, RsmB/RsmF family
22	332796254	540203..542140	+	Acidianus_hospitalis_W1_uid66875	NC_015518	561	arCOG05986	241	subclade_4I	20	+					N	-	Predicted component of type IV pili like system
23	332796255	542202..543347	+	Acidianus_hospitalis_W1_uid66875	NC_015518	562	arCOG01817	5	non_specific	371	+					N	FlaI	ATPase involved in archaellum/pili biosynthesis
24	332796256	543322..544041	+	Acidianus_hospitalis_W1_uid66875	NC_015518	563	-					4
25	332796257	544034..544300	-	Acidianus_hospitalis_W1_uid66875	NC_015518	564	arCOG07493			15						K	-	Transcriptional regulator, ArsR family
26	332796258	544356..545054	+	Acidianus_hospitalis_W1_uid66875	NC_015518	565	arCOG00459			22						L	Nth	EndoIII-related endonuclease
27	===	332797137	7	Acidianus_hospitalis_W1_uid66875	NC_015518
28	332797134	1316175..1317152	+	Acidianus_hospitalis_W1_uid66875	NC_015518	1441	arCOG02560			2		2	SIGNAL			R	-	Secreted protein with beta-propeller repeat domain
29	332797135	1317159..1317959	-	Acidianus_hospitalis_W1_uid66875	NC_015518	1442	arCOG00271			11		10				G	RhaT	Permease of the drug/metabolite transporter (DMT) superfamily
30	332797136	1317994..1318236	+	Acidianus_hospitalis_W1_uid66875	NC_015518	1443	arCOG05573			1						K	-	Transcriptional regulator, contains HTH domain
31	332797137	1318213..1318686	-	Acidianus_hospitalis_W1_uid66875	NC_015518	1444	arCOG00589	275	non_specific	227	+					N	FlhG	FleN family ATPase involved in pili biosynthesis
32	332797138	1318661..1319365	-	Acidianus_hospitalis_W1_uid66875	NC_015518	1445	arCOG12521			1						S	-	Uncharacterized protein
33	332797139	1319447..1320514	-	Acidianus_hospitalis_W1_uid66875	NC_015518	1446	arCOG00666			7						M	GCD1	N-acetylglucosamine-1-phosphate uridyltransferase
34	332797140	1320511..1322280	-	Acidianus_hospitalis_W1_uid66875	NC_015518	1447	arCOG00057			5						M	GlmS	Glucosamine 6-phosphate synthetase
35	===	332797510	7	Acidianus_hospitalis_W1_uid66875	NC_015518
36	332797507	1657527..1657952	-	Acidianus_hospitalis_W1_uid66875	NC_015518	1814	arCOG03852			2						S	-	Uncharacterized protein
37	332797508	1657990..1658994	+	Acidianus_hospitalis_W1_uid66875	NC_015518	1815	arCOG09969			2		1				S	-	Uncharacterized protein
38	332797509	1659251..1660057	-	Acidianus_hospitalis_W1_uid66875	NC_015518	1816	arCOG04761			8		7	SIGNAL			I	UppP	Undecaprenyl pyrophosphate phosphatase
39	332797510	1660417..1660794	+	Acidianus_hospitalis_W1_uid66875	NC_015518	1817	arCOG03871	233	non-specific	140	+	1				N	-	Pilin, FlaG/FlaF/PilA family
40	332797511	1660827..1661975	-	Acidianus_hospitalis_W1_uid66875	NC_015518	1818	arCOG00679			7						X	-	Transposable element, IS605 OrfB family, contains RNAse H fold nuclease and Zn finger domains
41	332797512	1662472..1662999	+	Acidianus_hospitalis_W1_uid66875	NC_015518	1819	arCOG03712			5						V	-	HEPN domain containing protein
42	332797513	1664274..1664987	-	Acidianus_hospitalis_W1_uid66875	NC_015518	1820	arCOG04291			6						R	-	Sugar isomerase related protein
43	===	3.32798e+17	8	Acidianus_hospitalis_W1_uid66875	NC_015518
44	332797849	1980592..1981296	+	Acidianus_hospitalis_W1_uid66875	NC_015518	2156	arCOG04149			15						J	NMD3	NMD protein affecting ribosome stability and mRNA decay
45	332797850	1981341..1981919	+	Acidianus_hospitalis_W1_uid66875	NC_015518	2157	arCOG04121			24						L	RnhB	Ribonuclease HII
46	332797851	1981924..1982988	+	Acidianus_hospitalis_W1_uid66875	NC_015518	2158	arCOG00358			18						J	DRG	Ribosome-interacting GTPase 1
47	332797852	1983030..1984868	+	Acidianus_hospitalis_W1_uid66875	NC_015518	2159	arCOG01808	106	non_specific	199	+	9				N	TadC	Pilus assembly protein TadC
48	332797853	1984904..1986625	+	Acidianus_hospitalis_W1_uid66875	NC_015518	2160	arCOG01817	5	non_specific	371	+					N	FlaI	ATPase involved in archaellum/pili biosynthesis
49	332797854	1986612..1987910	-	Acidianus_hospitalis_W1_uid66875	NC_015518	2161	arCOG01391			21		6				M	-	Glycosyl transferase family 2
50	332797855	1987910..1988425	-	Acidianus_hospitalis_W1_uid66875	NC_015518	2162	arCOG01711			18						C	Ppa	Inorganic pyrophosphatase
51	332797856	1988441..1988983	-	Acidianus_hospitalis_W1_uid66875	NC_015518	2163	arCOG04311			22						F	-	5'-deoxynucleotidase, HD superfamily hydrolase
52	===	3.02348e+26	9	Acidilobus_saccharovorans_345_15_uid51395	NC_014374
53	302348013	214794..215960	+	Acidilobus_saccharovorans_345_15_uid51395	NC_014374	211	arCOG01219			3						J	TRM1	N2,N2-dimethylguanosine tRNA methyltransferase
54	302348014	216314..217435	+	Acidilobus_saccharovorans_345_15_uid51395	NC_014374	212	arCOG04151			6		6				R	-	ABC-type multidrug transport system, permease component
55	302348015	217452..217793	+	Acidilobus_saccharovorans_345_15_uid51395	NC_014374	213	arCOG01701			12						J	SEN2	tRNA splicing endonuclease
56	302348016	217790..219184	-	Acidilobus_saccharovorans_345_15_uid51395	NC_014374	214	arCOG01815	231	non-specific	46	+	9				N	TadC	Pilus assembly protein TadC
57	302348017	219181..220593	-	Acidilobus_saccharovorans_345_15_uid51395	NC_014374	215	arCOG01817	5	non_specific	371	+					N	FlaI	ATPase involved in archaellum/pili biosynthesis
58	302348018	220600..221079	-	Acidilobus_saccharovorans_345_15_uid51395	NC_014374	216	arCOG03872	234	non-specific	23	+	1				N	-	Pilin, FlaG/FlaF/PilA family
59	302348019	221261..222220	+	Acidilobus_saccharovorans_345_15_uid51395	NC_014374	217	arCOG04142			7						O	DYS1	Deoxyhypusine synthase
60	302348020	222374..224044	+	Acidilobus_saccharovorans_345_15_uid51395	NC_014374	218	arCOG01165			10						L	-	DNA topoisomerase VI, subunit B
61	302348021	224046..225209	+	Acidilobus_saccharovorans_345_15_uid51395	NC_014374	219	arCOG04143			12						L	-	DNA topoisomerase VI, subunit A
62	===	3.02348e+35	10	Acidilobus_saccharovorans_345_15_uid51395	NC_014374
63	302348096	292435..293187	-	Acidilobus_saccharovorans_345_15_uid51395	NC_014374	294	arCOG04268			1						L	Cdt1	Replication initiator protein WhiP, Cdt1-like protein, contains HTH domain
64	302348097	293288..293899	-	Acidilobus_saccharovorans_345_15_uid51395	NC_014374	295	arCOG02103			1						K	-	Transcriptional regulator, contains wHTH domain
65	302348098	293868..294161	-	Acidilobus_saccharovorans_345_15_uid51395	NC_014374	296	arCOG11396			1						S	-	Uncharacterized protein
66	302348099	294379..295923	+	Acidilobus_saccharovorans_345_15_uid51395	NC_014374	297	arCOG01817	5	non_specific	371	+					N	FlaI	ATPase involved in archaellum/pili biosynthesis
67	302348100	295937..296782	+	Acidilobus_saccharovorans_345_15_uid51395	NC_014374	298	arCOG01812	53	non_specific	68	+	4				N	TadC	Pilus assembly protein TadC
68	302348101	296784..297692	+	Acidilobus_saccharovorans_345_15_uid51395	NC_014374	299	arCOG01808	106	non_specific	199	+	5				N	TadC	Pilus assembly protein TadC
69	302348102	297797..298207	+	Acidilobus_saccharovorans_345_15_uid51395	NC_014374	300	arCOG11238	143	subclade_4A	5	+	1		yes		N	-	Predicted Pilin family protein
70	302348103	298245..300221	+	Acidilobus_saccharovorans_345_15_uid51395	NC_014374	301	-
71	302348104	300200..300574	-	Acidilobus_saccharovorans_345_15_uid51395	NC_014374	302	arCOG13711			1						S	-	Uncharacterized protein
72	302348105	300676..301623	-	Acidilobus_saccharovorans_345_15_uid51395	NC_014374	303	arCOG00912			8						E	ArgF	Ornithine carbamoyltransferase
73	===	302348271	7	Acidilobus_saccharovorans_345_15_uid51395	NC_014374
74	302348268	471414..472565	+	Acidilobus_saccharovorans_345_15_uid51395	NC_014374	466	arCOG01378			2						R	-	Uncharacterized protein of the AP superfamily
75	302348269	472614..473867	+	Acidilobus_saccharovorans_345_15_uid51395	NC_014374	467	arCOG04203			1		14				P	MgtC	Mg2+ transport system protein
76	302348270	474020..475000	+	Acidilobus_saccharovorans_345_15_uid51395	NC_014374	468	arCOG00415			21						L	RecA	RecA/RadA recombinase
77	302348271	475005..475655	+	Acidilobus_saccharovorans_345_15_uid51395	NC_014374	469	arCOG02298	17	non_specific	164	+	5	SIGNAL			N	FlaK/PulO	Peptidase A24A, prepilin type IV
78	302348272	475656..476195	+	Acidilobus_saccharovorans_345_15_uid51395	NC_014374	470	arCOG00419			24						F	Hit	HIT family hydrolase
79	302348273	476173..477234	+	Acidilobus_saccharovorans_345_15_uid51395	NC_014374	471	arCOG00423			9						J	-	Oligoribonuclease NrnB or cAMP/cGMP phosphodiesterase, DHH superfamily
80	302348274	477235..477642	-	Acidilobus_saccharovorans_345_15_uid51395	NC_014374	472	arCOG04057			2						J	-	Ribosomal L38E
81	===	302348692	7	Acidilobus_saccharovorans_345_15_uid51395	NC_014374
82	302348689	900960..901625	-	Acidilobus_saccharovorans_345_15_uid51395	NC_014374	887	arCOG00497			14						R	-	Zn-dependent hydrolase of the beta-lactamase fold
83	302348690	901728..902957	+	Acidilobus_saccharovorans_345_15_uid51395	NC_014374	888	arCOG00496			4						G	Pgk	3-phosphoglycerate kinase
84	302348691	902948..903994	+	Acidilobus_saccharovorans_345_15_uid51395	NC_014374	889	arCOG00493			3						G	GapA	Glyceraldehyde-3-phosphate dehydrogenase/erythrose-4-phosphate dehydrogenase
85	302348692	904098..904577	+	Acidilobus_saccharovorans_345_15_uid51395	NC_014374	890	arCOG03871	233	non-specific	140	+	1				N	-	Pilin, FlaG/FlaF/PilA family
86	302348693	904665..905486	-	Acidilobus_saccharovorans_345_15_uid51395	NC_014374	891	arCOG04238			3						H	CitG	Triphosphoribosyl-dephospho-CoA synthetase
87	302348694	905491..905979	-	Acidilobus_saccharovorans_345_15_uid51395	NC_014374	892	arCOG03413			2						T	CDC14	Protein-tyrosine phosphatase
88	302348695	905963..906697	-	Acidilobus_saccharovorans_345_15_uid51395	NC_014374	893	arCOG00905			8						L	-	Uracil-DNA glycosylase
89	===	3.02349e+80	19	Acidilobus_saccharovorans_345_15_uid51395	NC_014374
90	302349254	1445535..1446050	+	Acidilobus_saccharovorans_345_15_uid51395	NC_014374	1452	arCOG02017			1						C	RutF	NADH-FMN oxidoreductase RutF, flavin reductase (DIM6/NTAB) family
91	302349255	1446150..1446638	+	Acidilobus_saccharovorans_345_15_uid51395	NC_014374	1453	arCOG01631			4						O	-	Protein lysine SAM-dependent methyltransferase
92	302349256	1446662..1449139	-	Acidilobus_saccharovorans_345_15_uid51395	NC_014374	1454	arCOG01951			6						J	TmcA	tRNA(Met) C34 N-acetyltransferase TmcA
93	302349257	1449392..1450051	+	Acidilobus_saccharovorans_345_15_uid51395	NC_014374	1455	arCOG01829	30	clade_archaellum	286	+	3				N	FlaB	Archaellins
94	302349258	1450102..1450440	+	Acidilobus_saccharovorans_345_15_uid51395	NC_014374	1456	-					2
95	302349259	1450437..1451108	+	Acidilobus_saccharovorans_345_15_uid51395	NC_014374	1457	arCOG02396	32	clade_archaellum	30	+					N	FlaD	Archaellum protein C/D/E
96	302349260	1451115..1451609	+	Acidilobus_saccharovorans_345_15_uid51395	NC_014374	1458	arCOG01822	28	clade_archaellum	119	+	1				N	FlaG	Archaellum protein G, archaellin of FlaG/FlaF family
97	302349261	1451610..1452107	+	Acidilobus_saccharovorans_345_15_uid51395	NC_014374	1459	arCOG01824	29	clade_archaellum	120	+	1				N	FlaF	Archaellum protein F, archaellin of FlaG/FlaF family
98	302349262	1452109..1452798	+	Acidilobus_saccharovorans_345_15_uid51395	NC_014374	1460	arCOG04148	27	clade_archaellum	109	+					N	FlaH	ATPase involved in biogenesis of archaellum
99	302349263	1452800..1454509	+	Acidilobus_saccharovorans_345_15_uid51395	NC_014374	1461	arCOG01817	5	non_specific	371	+					N	FlaI	ATPase involved in archaellum/pili biosynthesis
100	302349264	1454506..1456131	+	Acidilobus_saccharovorans_345_15_uid51395	NC_014374	1462	arCOG01809	25	clade_archaellum	108	+	9				N	FlaJ	Archaellum assembly protein J, TadC family
101	302349265	1456187..1458160	+	Acidilobus_saccharovorans_345_15_uid51395	NC_014374	1463	arCOG03812			4		11				S	-	Uncharacterized membrane protein, DUF2079 family
102	302349266	1458220..1459056	+	Acidilobus_saccharovorans_345_15_uid51395	NC_014374	1464	arCOG01894			8						L	Nfo	Endonuclease IV
103	302349267	1459053..1459355	-	Acidilobus_saccharovorans_345_15_uid51395	NC_014374	1465	arCOG11607			2						S	-	Uncharacterized protein
104	302349268	1459544..1460179	-	Acidilobus_saccharovorans_345_15_uid51395	NC_014374	1466	arCOG01829	30	clade_archaellum	286	+	1		yes	yes	N	FlaB	Archaellins
105	302349269	1460230..1460757	+	Acidilobus_saccharovorans_345_15_uid51395	NC_014374	1467	arCOG03871	233	non-specific	140	+	1				N	-	Pilin, FlaG/FlaF/PilA family
106	302349270	1460754..1461884	-	Acidilobus_saccharovorans_345_15_uid51395	NC_014374	1468	arCOG04321			4						S	-	Uncharacterized protein DUF711 family, similar to ribonucleotide reductase and pyruvate formate lyase
107	302349271	1461916..1463250	+	Acidilobus_saccharovorans_345_15_uid51395	NC_014374	1469	arCOG01228			4						U	Ffh	Signal recognition particle GTPase
108	302349272	1463219..1463545	-	Acidilobus_saccharovorans_345_15_uid51395	NC_014374	1470	arCOG01753			1						K	Ssh10b	Archaeal DNA-binding protein
109	===	4.32328e+44	11	Aciduliprofundum_MAR08_339_uid184407	NC_019942
110	432327928	1298..2134	-	Aciduliprofundum_MAR08_339_uid184407	NC_019942	2	arCOG01739			5		3				U	LepB	Signal peptidase I
111	432327929	2222..2617	+	Aciduliprofundum_MAR08_339_uid184407	NC_019942	3	arCOG04277			8						J	Efp	Translation elongation factor P (EF-P)/translation initiation factor 5A (eIF-5A)
112	432327930	2620..3495	+	Aciduliprofundum_MAR08_339_uid184407	NC_019942	4	arCOG01700			9						E	SpeB	Arginase family enzyme
113	432327931	3508..4425	+	Aciduliprofundum_MAR08_339_uid184407	NC_019942	5	arCOG02911	113	clade_2	162	+	1				N	-	Predicted Pilin family protein
114	432327932	4425..6062	+	Aciduliprofundum_MAR08_339_uid184407	NC_019942	6	arCOG01817	5	non_specific	371	+					N	FlaI	ATPase involved in archaellum/pili biosynthesis
115	432327933	6059..7057	+	Aciduliprofundum_MAR08_339_uid184407	NC_019942	7	arCOG01808	106	non_specific	199	+	4				N	TadC	Pilus assembly protein TadC
116	432327934	7054..7926	+	Aciduliprofundum_MAR08_339_uid184407	NC_019942	8	arCOG01808	106	non_specific	199	+	5				N	TadC	Pilus assembly protein TadC
117	432327935	7934..9586	+	Aciduliprofundum_MAR08_339_uid184407	NC_019942	9	arCOG01817	5	non_specific	371	+					N	FlaI	ATPase involved in archaellum/pili biosynthesis
118	432327936	9588..14750	-	Aciduliprofundum_MAR08_339_uid184407	NC_019942	10	arCOG01917			6		2				S	-	Zn-ribbon domain containing protein
119	432327937	17987..19024	+	Aciduliprofundum_MAR08_339_uid184407	NC_019942	11	arCOG10124			2						J	TYW2	Wybutosine (yW) biosynthesis enzyme TYW2, tRNA(Phe) (4-demethylwyosine(37)-C(7)) aminocarboxypropyltransferase transferase
120	432327938	19049..19768	+	Aciduliprofundum_MAR08_339_uid184407	NC_019942	12	arCOG13491			2		7				S	-	Uncharacterized membrane protein
121	===	432327979	7	Aciduliprofundum_MAR08_339_uid184407	NC_019942
122	432327976	51288..51956	+	Aciduliprofundum_MAR08_339_uid184407	NC_019942	50	arCOG05460			2						S	-	Uncharacterized Zn-finger protein
123	432327977	51933..52055	-	Aciduliprofundum_MAR08_339_uid184407	NC_019942	51	-
124	432327978	52115..52474	-	Aciduliprofundum_MAR08_339_uid184407	NC_019942	52	arCOG05803			3						S	-	Uncharacterized protein
125	432327979	52484..54103	-	Aciduliprofundum_MAR08_339_uid184407	NC_019942	53	arCOG01829	30	clade_archaellum	286	+	1				N	FlaB	Archaellins
126	432327980	54211..55164	+	Aciduliprofundum_MAR08_339_uid184407	NC_019942	54	arCOG01755			2						C	LdhA	Lactate dehydrogenase or related 2-hydroxyacid dehydrogenase
127	432327981	55161..56390	-	Aciduliprofundum_MAR08_339_uid184407	NC_019942	55	arCOG00404			20						J	HisS	Histidyl-tRNA synthetase
128	432327982	56461..57795	+	Aciduliprofundum_MAR08_339_uid184407	NC_019942	56	arCOG01731			11		11				V	NorM	Na+-driven multidrug efflux pump
129	===	4.32328e+17	8	Aciduliprofundum_MAR08_339_uid184407	NC_019942
130	432328300	336104..336376	+	Aciduliprofundum_MAR08_339_uid184407	NC_019942	374	arCOG04308			4						S	-	Uncharacterized protein
131	432328301	336389..337003	+	Aciduliprofundum_MAR08_339_uid184407	NC_019942	375	arCOG01997			5		6				U	MarC	Multiple antibiotic transporter
132	432328302	337103..338251	+	Aciduliprofundum_MAR08_339_uid184407	NC_019942	376	arCOG01015			2						J	Pus10	tRNA U54 and U55 pseudouridine synthase Pus10
133	432328303	338243..338587	-	Aciduliprofundum_MAR08_339_uid184407	NC_019942	377	arCOG02964	31	clade_archaellum	89	+					N	FlaD	Archaellum protein C/D/E
134	432328304	338599..339468	-	Aciduliprofundum_MAR08_339_uid184407	NC_019942	378	arCOG01829	30	clade_archaellum	286	+	1		yes		N	FlaB	Archaellins
135	432328305	339641..340750	+	Aciduliprofundum_MAR08_339_uid184407	NC_019942	379	arCOG05363			4		8				E	-	CAAX family protease, possibly associated with type IV pili like system
136	432328306	340743..341123	-	Aciduliprofundum_MAR08_339_uid184407	NC_019942	380	arCOG01043			10						R	-	Predicted RNA binding protein with dsRBD fold
137	432328307	341114..341656	-	Aciduliprofundum_MAR08_339_uid184407	NC_019942	381	arCOG00068			3						M	GutQ	Predicted sugar phosphate isomerase involved in capsule formation
138	===	4.32328e+17	8	Aciduliprofundum_MAR08_339_uid184407	NC_019942
139	432328410	434279..436309	+	Aciduliprofundum_MAR08_339_uid184407	NC_019942	484	arCOG02482			3		2	SIGNAL			M	-	WD40/PQQ-like beta propeller repeat containing protein
140	432328411	436494..437897	-	Aciduliprofundum_MAR08_339_uid184407	NC_019942	485	arCOG04145			5		10				P	TrkG	Trk-type K+ transport system, membrane component
141	432328412	437902..438549	-	Aciduliprofundum_MAR08_339_uid184407	NC_019942	486	arCOG01957			6						P	TrkA	TrkA, K+ transport system, NAD-binding component
142	432328413	438748..439230	+	Aciduliprofundum_MAR08_339_uid184407	NC_019942	487	arCOG02423	253	non_specific	13	+	1				N	-	Pilin, FlaG/FlaF/PilA family
143	432328414	439288..439779	+	Aciduliprofundum_MAR08_339_uid184407	NC_019942	488	arCOG02420	123	clade_2	39	+	1				N	-	Pilin, FlaG/FlaF/PilA family
144	432328415	439977..440186	+	Aciduliprofundum_MAR08_339_uid184407	NC_019942	489	arCOG09828			1						V	-	RelB family antitoxin
145	432328416	440186..440447	+	Aciduliprofundum_MAR08_339_uid184407	NC_019942	490	arCOG01663			2						V	RelE	Cytotoxic translational repressor of toxin-antitoxin stability system
146	432328417	440455..441657	-	Aciduliprofundum_MAR08_339_uid184407	NC_019942	491	arCOG00357			6						J	GTP1	Ribosome-binding ATPase YchF, GTP1/OBG family
147	===	4.32329e+17	8	Aciduliprofundum_MAR08_339_uid184407	NC_019942
148	432328801	803705..804046	-	Aciduliprofundum_MAR08_339_uid184407	NC_019942	875	arCOG03067			20						K	ArsR	Transcriptional regulator containing HTH domain, ArsR family
149	432328802	804241..804582	+	Aciduliprofundum_MAR08_339_uid184407	NC_019942	876	arCOG03067			20						K	ArsR	Transcriptional regulator containing HTH domain, ArsR family
150	432328803	804545..807445	+	Aciduliprofundum_MAR08_339_uid184407	NC_019942	877	arCOG02527			4		1	SIGNAL			S	-	Secreted protein, with PKD repeat domain
151	432328804	807595..808215	+	Aciduliprofundum_MAR08_339_uid184407	NC_019942	878	arCOG01829	30	clade_archaellum	286	+	1		yes		N	FlaB	Archaellins
152	432328805	808285..809304	+	Aciduliprofundum_MAR08_339_uid184407	NC_019942	879	arCOG02964	31	clade_archaellum	89	+					N	FlaC	Archaellum protein C
153	432328806	809320..809598	-	Aciduliprofundum_MAR08_339_uid184407	NC_019942	880	arCOG01055			4						K	-	Transcriptional regulator, contains HTH domain
154	432328807	809579..810121	-	Aciduliprofundum_MAR08_339_uid184407	NC_019942	881	arCOG13495			2		6				S	-	Uncharacterized membrane protein
155	432328808	810428..814654	+	Aciduliprofundum_MAR08_339_uid184407	NC_019942	882	arCOG06364			2		2	SIGNAL			N	Tar	Methyl-accepting chemotaxis protein
156	===	432328889	7	Aciduliprofundum_MAR08_339_uid184407	NC_019942
157	432328886	887377..888213	-	Aciduliprofundum_MAR08_339_uid184407	NC_019942	960	arCOG01599			6		1				C	PorB	Pyruvate:ferredoxin oxidoreductase or related 2-oxoacid:ferredoxin oxidoreductase, beta subunit
158	432328887	888213..889331	-	Aciduliprofundum_MAR08_339_uid184407	NC_019942	961	arCOG01607			2						C	PorA	Pyruvate:ferredoxin oxidoreductase or related 2-oxoacid:ferredoxin oxidoreductase, alpha subunit
159	432328888	889328..889579	-	Aciduliprofundum_MAR08_339_uid184407	NC_019942	962	arCOG00959			14						C	-	Ferredoxin
160	432328889	889907..896386	+	Aciduliprofundum_MAR08_339_uid184407	NC_019942	963	arCOG02420	123	clade_2	39	+	1		yes		N	-	Pilin, FlaG/FlaF/PilA family
161	432328890	896390..898027	-	Aciduliprofundum_MAR08_339_uid184407	NC_019942	964	arCOG04120			3						G	PykF	Pyruvate kinase
162	432328891	898053..898307	-	Aciduliprofundum_MAR08_339_uid184407	NC_019942	965	arCOG13544			2						S	-	Uncharacterized protein
163	432328892	898304..898990	-	Aciduliprofundum_MAR08_339_uid184407	NC_019942	966	arCOG01798			4		5				E	HisM	ABC-type amino acid transport system, permease component
164	===	432329145	7	Aciduliprofundum_MAR08_339_uid184407	NC_019942
165	432329142	1129321..1129764	+	Aciduliprofundum_MAR08_339_uid184407	NC_019942	1216	arCOG13559			2		3				S	-	Uncharacterized membrane protein
166	432329143	1129789..1130175	+	Aciduliprofundum_MAR08_339_uid184407	NC_019942	1217	arCOG05357			2						S	-	Uncharacterized protein
167	432329144	1130172..1130657	+	Aciduliprofundum_MAR08_339_uid184407	NC_019942	1218	arCOG00610			3						K	-	Predicted transcriptional regulator, contains C-terminal CBS domains
168	432329145	1130637..1131464	-	Aciduliprofundum_MAR08_339_uid184407	NC_019942	1219	arCOG02298	17	non_specific	164	+	8				N	FlaK/PulO	Peptidase A24A, prepilin type IV
169	432329146	1131517..1132182	-	Aciduliprofundum_MAR08_339_uid184407	NC_019942	1220	arCOG00787			2						L	-	UvrD/Rep family helicase fused to exonuclease family domain
170	432329147	1132257..1132994	-	Aciduliprofundum_MAR08_339_uid184407	NC_019942	1221	arCOG00020			3						H	ThiD	Hydroxymethylpyrimidine/phosphomethylpyrimidine kinase
171	432329148	1133070..1133219	+	Aciduliprofundum_MAR08_339_uid184407	NC_019942	1222	arCOG04049			3						J	RPL40A	Ribosomal protein L40E
172	===	4.32329e+53	12	Aciduliprofundum_MAR08_339_uid184407	NC_019942
173	432329151	1134955..1135473	-	Aciduliprofundum_MAR08_339_uid184407	NC_019942	1225	arCOG01943			4						Q	PncA	Amidase related to nicotinamidase
174	432329152	1135509..1135922	-	Aciduliprofundum_MAR08_339_uid184407	NC_019942	1226	arCOG04212			2						R	-	Predicted DNA-binding protein with PD1-like DNA-binding motif
175	432329153	1135963..1138299	-	Aciduliprofundum_MAR08_339_uid184407	NC_019942	1227	arCOG00328			3						L	PolB3	DNA polymerase PolB3
176	432329154	1138337..1140001	-	Aciduliprofundum_MAR08_339_uid184407	NC_019942	1228	arCOG01809	25	clade_archaellum	108	+	9				N	FlaJ	Archaellum assembly protein J, TadC family
177	432329155	1140007..1141650	-	Aciduliprofundum_MAR08_339_uid184407	NC_019942	1229	arCOG01817	5	non_specific	371	+					N	FlaI	ATPase involved in archaellum/pili biosynthesis
178	432329156	1141661..1142350	-	Aciduliprofundum_MAR08_339_uid184407	NC_019942	1230	arCOG04148	27	clade_archaellum	109	+					N	FlaH	ATPase involved in biogenesis of archaellum
179	432329157	1142354..1142776	-	Aciduliprofundum_MAR08_339_uid184407	NC_019942	1231	arCOG01822	28	clade_archaellum	119	+	1	SIGNAL			N	FlaG	Archaellum protein G, archaellin of FlaG/FlaF family
180	432329158	1142786..1143856	-	Aciduliprofundum_MAR08_339_uid184407	NC_019942	1232	arCOG01824	29	clade_archaellum	120	+	1				M	FlaF	Archaellum protein F, archaellin of FlaG/FlaF family
181	432329159	1143857..1144495	-	Aciduliprofundum_MAR08_339_uid184407	NC_019942	1233	arCOG01829	30	clade_archaellum	286	+	1				N	FlaB	Archaellins
182	432329160	1144701..1145630	-	Aciduliprofundum_MAR08_339_uid184407	NC_019942	1234	arCOG01028			3						I	ERG12	Mevalonate kinase
183	432329161	1145668..1146663	-	Aciduliprofundum_MAR08_339_uid184407	NC_019942	1235	arCOG01518			7						G	FrvX	Peptidase M42 family protein
184	432329162	1146746..1147189	+	Aciduliprofundum_MAR08_339_uid184407	NC_019942	1236	arCOG05349			2						K	ArsR	Transcriptional regulator containing HTH domain, ArsR family
185	===	2.89596e+44	11	Aciduliprofundum_boonei_T469_uid43333	NC_013926
186	289595680	1289..2116	-	Aciduliprofundum_boonei_T469_uid43333	NC_013926	2	arCOG01739			5		1				U	LepB	Signal peptidase I
187	289595681	2204..2599	+	Aciduliprofundum_boonei_T469_uid43333	NC_013926	3	arCOG04277			8						J	Efp	Translation elongation factor P (EF-P)/translation initiation factor 5A (eIF-5A)
188	289595682	2602..3474	+	Aciduliprofundum_boonei_T469_uid43333	NC_013926	4	arCOG01700			9						E	SpeB	Arginase family enzyme
189	289595683	3509..4411	+	Aciduliprofundum_boonei_T469_uid43333	NC_013926	5	arCOG02911	113	clade_2	162	+	1				N	-	Predicted Pilin family protein
190	289595684	4411..6048	+	Aciduliprofundum_boonei_T469_uid43333	NC_013926	6	arCOG01817	5	non_specific	371	+					N	FlaI	ATPase involved in archaellum/pili biosynthesis
191	289595685	6045..7043	+	Aciduliprofundum_boonei_T469_uid43333	NC_013926	7	arCOG01808	106	non_specific	199	+	4				N	TadC	Pilus assembly protein TadC
192	289595686	7040..7912	+	Aciduliprofundum_boonei_T469_uid43333	NC_013926	8	arCOG01808	106	non_specific	199	+	5				N	TadC	Pilus assembly protein TadC
193	289595687	7923..9566	+	Aciduliprofundum_boonei_T469_uid43333	NC_013926	9	arCOG01817	5	non_specific	371	+					N	FlaI	ATPase involved in archaellum/pili biosynthesis
194	289595688	9568..14079	-	Aciduliprofundum_boonei_T469_uid43333	NC_013926	10	arCOG01917			6		2	SIGNAL			S	-	Zn-ribbon domain containing protein
195	289595689	17322..18362	+	Aciduliprofundum_boonei_T469_uid43333	NC_013926	11	arCOG00033			5						J	Trm5	Wybutosine (yW) biosynthesis enzyme Trm5, tRNA (guanine) methyltransferase
196	289595690	18387..19109	+	Aciduliprofundum_boonei_T469_uid43333	NC_013926	12	arCOG13491			2		7				S	-	Uncharacterized membrane protein
197	===	2.89596e+17	8	Aciduliprofundum_boonei_T469_uid43333	NC_013926
198	289595818	144821..148909	-	Aciduliprofundum_boonei_T469_uid43333	NC_013926	140	arCOG06364			2		2	SIGNAL			N	Tar	Methyl-accepting chemotaxis protein
199	289595819	149210..149743	+	Aciduliprofundum_boonei_T469_uid43333	NC_013926	141	arCOG13495			2		6				S	-	Uncharacterized membrane protein
200	289595820	149724..149999	+	Aciduliprofundum_boonei_T469_uid43333	NC_013926	142	arCOG01055			4						K	-	Transcriptional regulator, contains HTH domain
201	289595821	150016..151062	-	Aciduliprofundum_boonei_T469_uid43333	NC_013926	143	arCOG02964	31	clade_archaellum	89	+					N	FlaD	Archaellum protein C/D/E
202	289595822	151133..151783	-	Aciduliprofundum_boonei_T469_uid43333	NC_013926	144	arCOG01829	30	clade_archaellum	286	+	1		yes		N	FlaB	Archaellins
203	289595823	151934..154819	-	Aciduliprofundum_boonei_T469_uid43333	NC_013926	145	arCOG02079			4		2				N	-	S-layer protein, possibly associated with type IV pili like system
204	289595824	154794..155111	-	Aciduliprofundum_boonei_T469_uid43333	NC_013926	146	arCOG03067			20						K	ArsR	Transcriptional regulator containing HTH domain, ArsR family
205	289595825	155328..155687	+	Aciduliprofundum_boonei_T469_uid43333	NC_013926	147	arCOG03067			20						K	ArsR	Transcriptional regulator containing HTH domain, ArsR family
206	===	2.89596e+17	8	Aciduliprofundum_boonei_T469_uid43333	NC_013926
207	289596214	522016..522441	+	Aciduliprofundum_boonei_T469_uid43333	NC_013926	536	arCOG04477			8						R	-	Predicted metal binding protein, contains two cysteine clusters
208	289596215	522435..523637	+	Aciduliprofundum_boonei_T469_uid43333	NC_013926	537	arCOG00357			6						J	GTP1	Ribosome-binding ATPase YchF, GTP1/OBG family
209	289596216	523730..524149	+	Aciduliprofundum_boonei_T469_uid43333	NC_013926	538	-					2		yes
210	289596217	524153..524668	-	Aciduliprofundum_boonei_T469_uid43333	NC_013926	539	arCOG02423	253	non_specific	13	+	1			yes	N	-	Pilin, FlaG/FlaF/PilA family
211	289596218	524713..525189	-	Aciduliprofundum_boonei_T469_uid43333	NC_013926	540	arCOG02423	253	non_specific	13	+	1				N	-	Pilin, FlaG/FlaF/PilA family
212	289596219	525385..526032	+	Aciduliprofundum_boonei_T469_uid43333	NC_013926	541	arCOG01957			6						P	TrkA	TrkA, K+ transport system, NAD-binding component
213	289596220	526037..527440	+	Aciduliprofundum_boonei_T469_uid43333	NC_013926	542	arCOG04145			5		10				P	TrkG	Trk-type K+ transport system, membrane component
214	289596221	527621..529663	-	Aciduliprofundum_boonei_T469_uid43333	NC_013926	543	arCOG10338			2		2	SIGNAL			S	-	Uncharacterized protein
215	===	2.89596e+17	8	Aciduliprofundum_boonei_T469_uid43333	NC_013926
216	289596315	610812..611348	+	Aciduliprofundum_boonei_T469_uid43333	NC_013926	637	arCOG00068			3						M	GutQ	Predicted sugar phosphate isomerase involved in capsule formation
217	289596316	611339..611719	+	Aciduliprofundum_boonei_T469_uid43333	NC_013926	638	arCOG01043			10						R	-	Predicted RNA binding protein with dsRBD fold
218	289596317	611712..612812	-	Aciduliprofundum_boonei_T469_uid43333	NC_013926	639	arCOG05363			4		8				E	-	CAAX family protease, possibly associated with type IV pili like system
219	289596318	612988..613863	+	Aciduliprofundum_boonei_T469_uid43333	NC_013926	640	arCOG01829	30	clade_archaellum	286	+	1		yes		N	FlaB	Archaellins
220	289596319	613873..614217	+	Aciduliprofundum_boonei_T469_uid43333	NC_013926	641	arCOG02964	31	clade_archaellum	89	+					N	FlaD	Archaellum protein C/D/E
221	289596320	614206..615357	-	Aciduliprofundum_boonei_T469_uid43333	NC_013926	642	arCOG01015			2						J	Pus10	tRNA U54 and U55 pseudouridine synthase Pus10
222	289596321	615458..616072	-	Aciduliprofundum_boonei_T469_uid43333	NC_013926	643	arCOG01997			5		6				U	MarC	Multiple antibiotic transporter
223	289596322	616081..616353	-	Aciduliprofundum_boonei_T469_uid43333	NC_013926	644	arCOG04308			4						S	-	Uncharacterized protein
224	===	289596620	7	Aciduliprofundum_boonei_T469_uid43333	NC_013926
225	289596617	898704..900440	-	Aciduliprofundum_boonei_T469_uid43333	NC_013926	939	arCOG01560			2						J	InfB	Translation initiation factor 2 (IF-2; GTPase)
226	289596618	900465..901730	-	Aciduliprofundum_boonei_T469_uid43333	NC_013926	940	arCOG00073			4						E	CysH	PAPS reductase related enzyme fused to RNA-binding PUA domain and ferredoxin domain
227	289596619	901762..902418	-	Aciduliprofundum_boonei_T469_uid43333	NC_013926	941	arCOG01940			5						H	BirA	Biotin-(acetyl-CoA carboxylase) ligase
228	289596620	902935..909435	+	Aciduliprofundum_boonei_T469_uid43333	NC_013926	942	arCOG02420	123	clade_2	39	+	1		yes		N	-	Pilin, FlaG/FlaF/PilA family
229	289596621	909403..911046	-	Aciduliprofundum_boonei_T469_uid43333	NC_013926	943	arCOG04120			3						G	PykF	Pyruvate kinase
230	289596622	911058..911309	-	Aciduliprofundum_boonei_T469_uid43333	NC_013926	944	arCOG13544			2						S	-	Uncharacterized protein
231	289596623	911403..912233	+	Aciduliprofundum_boonei_T469_uid43333	NC_013926	945	arCOG02751			5						X	-	Transposase, IS5 family
232	===	289596983	7	Aciduliprofundum_boonei_T469_uid43333	NC_013926
233	289596980	1251648..1252091	+	Aciduliprofundum_boonei_T469_uid43333	NC_013926	1302	arCOG13559			2		3				S	-	Uncharacterized membrane protein
234	289596981	1252116..1252502	+	Aciduliprofundum_boonei_T469_uid43333	NC_013926	1303	arCOG05357			2						S	-	Uncharacterized protein
235	289596982	1252499..1252984	+	Aciduliprofundum_boonei_T469_uid43333	NC_013926	1304	arCOG00610			3						K	-	Predicted transcriptional regulator, contains C-terminal CBS domains
236	289596983	1252967..1253797	-	Aciduliprofundum_boonei_T469_uid43333	NC_013926	1305	arCOG02298	17	non_specific	164	+	8				N	FlaK/PulO	Peptidase A24A, prepilin type IV
237	289596984	1253849..1254592	-	Aciduliprofundum_boonei_T469_uid43333	NC_013926	1306	arCOG00787			2						L	-	UvrD/Rep family helicase fused to exonuclease family domain
238	289596985	1254589..1255317	-	Aciduliprofundum_boonei_T469_uid43333	NC_013926	1307	arCOG00020			3						H	ThiD	Hydroxymethylpyrimidine/phosphomethylpyrimidine kinase
239	289596986	1255395..1255544	+	Aciduliprofundum_boonei_T469_uid43333	NC_013926	1308	arCOG04049			3						J	RPL40A	Ribosomal protein L40E
240	===	2.89597e+53	12	Aciduliprofundum_boonei_T469_uid43333	NC_013926
241	289596988	1256719..1257237	-	Aciduliprofundum_boonei_T469_uid43333	NC_013926	1310	arCOG01943			4						Q	PncA	Amidase related to nicotinamidase
242	289596989	1257273..1257686	-	Aciduliprofundum_boonei_T469_uid43333	NC_013926	1311	arCOG04212			2						R	-	Predicted DNA-binding protein with PD1-like DNA-binding motif
243	289596990	1257728..1260082	-	Aciduliprofundum_boonei_T469_uid43333	NC_013926	1312	arCOG00328			3						L	PolB3	DNA polymerase PolB3
244	289596991	1260104..1261768	-	Aciduliprofundum_boonei_T469_uid43333	NC_013926	1313	arCOG01809	25	clade_archaellum	108	+	9				N	FlaJ	Archaellum assembly protein J, TadC family
245	289596992	1261774..1263417	-	Aciduliprofundum_boonei_T469_uid43333	NC_013926	1314	arCOG01817	5	non_specific	371	+					N	FlaI	ATPase involved in archaellum/pili biosynthesis
246	289596993	1263431..1264120	-	Aciduliprofundum_boonei_T469_uid43333	NC_013926	1315	arCOG04148	27	clade_archaellum	109	+					N	FlaH	ATPase involved in biogenesis of archaellum
247	289596994	1264124..1264546	-	Aciduliprofundum_boonei_T469_uid43333	NC_013926	1316	arCOG01822	28	clade_archaellum	119	+	1	SIGNAL			N	FlaG	Archaellum protein G, archaellin of FlaG/FlaF family
248	289596995	1264556..1265623	-	Aciduliprofundum_boonei_T469_uid43333	NC_013926	1317	arCOG01824	29	clade_archaellum	120	+	1				N	FlaF	Archaellum protein F, archaellin of FlaG/FlaF family
249	289596996	1265625..1266263	-	Aciduliprofundum_boonei_T469_uid43333	NC_013926	1318	arCOG01829	30	clade_archaellum	286	+	1				N	FlaB	Archaellins
250	289596997	1266468..1267397	-	Aciduliprofundum_boonei_T469_uid43333	NC_013926	1319	arCOG01028			3						I	ERG12	Mevalonate kinase
251	289596998	1267434..1268435	-	Aciduliprofundum_boonei_T469_uid43333	NC_013926	1320	arCOG01518			7						G	FrvX	Peptidase M42 family protein
252	289596999	1268511..1268954	+	Aciduliprofundum_boonei_T469_uid43333	NC_013926	1321	arCOG05349			2						K	ArsR	Transcriptional regulator containing HTH domain, ArsR family
253	===	549454738	7	Aeropyrum_camini_SY1___JCM_12091_uid222311	NC_022521
254	549454735	96079..96228	+	Aeropyrum_camini_SY1___JCM_12091_uid222311	NC_022521	91	arCOG08093			5						S	-	Zn finger protein
255	549454736	96258..97526	-	Aeropyrum_camini_SY1___JCM_12091_uid222311	NC_022521	92	arCOG00401			14						J	ThrS	Threonyl-tRNA synthetase
256	549454737	97720..98679	+	Aeropyrum_camini_SY1___JCM_12091_uid222311	NC_022521	93	arCOG00415			21						L	RecA	RecA/RadA recombinase
257	549454738	98706..99377	+	Aeropyrum_camini_SY1___JCM_12091_uid222311	NC_022521	94	arCOG02298	17	non_specific	164	+	5				N	FlaK/PulO	Peptidase A24A, prepilin type IV
258	549454739	99441..99974	+	Aeropyrum_camini_SY1___JCM_12091_uid222311	NC_022521	95	arCOG00419			24						F	Hit	HIT family hydrolase
259	549454740	99977..100966	+	Aeropyrum_camini_SY1___JCM_12091_uid222311	NC_022521	96	arCOG00423			9						J	-	Oligoribonuclease NrnB or cAMP/cGMP phosphodiesterase, DHH superfamily
260	549454741	101104..102570	+	Aeropyrum_camini_SY1___JCM_12091_uid222311	NC_022521	97	arCOG02170			4		2	SIGNAL			S	-	Uncharacterized protein
261	===	5.49455e+26	9	Aeropyrum_camini_SY1___JCM_12091_uid222311	NC_022521
262	549455153	468964..469476	+	Aeropyrum_camini_SY1___JCM_12091_uid222311	NC_022521	509	arCOG01701			12		1				J	SEN2	tRNA splicing endonuclease
263	549455154	469536..470648	+	Aeropyrum_camini_SY1___JCM_12091_uid222311	NC_022521	510	arCOG01123			8						E	MtnA	Methylthioribose-1-phosphate isomerase (methionine salvage pathway), a paralog of eIF-2B alpha subunit
264	549455155	470890..472194	+	Aeropyrum_camini_SY1___JCM_12091_uid222311	NC_022521	511	arCOG01164			10						C	Icd	Isocitrate dehydrogenase
265	549455156	472294..473730	-	Aeropyrum_camini_SY1___JCM_12091_uid222311	NC_022521	512	arCOG01815	231	non-specific	46	+	7				N	TadC	Pilus assembly protein TadC
266	549455157	473735..475150	-	Aeropyrum_camini_SY1___JCM_12091_uid222311	NC_022521	513	arCOG01817	5	non_specific	371	+					N	FlaI	ATPase involved in archaellum/pili biosynthesis
267	549455158	475184..475612	-	Aeropyrum_camini_SY1___JCM_12091_uid222311	NC_022521	514	arCOG03872	234	non-specific	23	+	1		yes		N	-	Pilin, FlaG/FlaF/PilA family
268	549455159	475704..476636	+	Aeropyrum_camini_SY1___JCM_12091_uid222311	NC_022521	515	arCOG04142			7						O	DYS1	Deoxyhypusine synthase
269	549455160	476633..477133	-	Aeropyrum_camini_SY1___JCM_12091_uid222311	NC_022521	516	arCOG14870			2						S	-	Uncharacterized protein
270	549455161	477452..477904	+	Aeropyrum_camini_SY1___JCM_12091_uid222311	NC_022521	517	arCOG01875			23						K	-	ParB-like nuclease domain
271	===	549455312	7	Aeropyrum_camini_SY1___JCM_12091_uid222311	NC_022521
272	549455309	619838..620110	+	Aeropyrum_camini_SY1___JCM_12091_uid222311	NC_022521	665	arCOG00580			2						K	RPB9	DNA-directed RNA polymerase, subunit M/Transcription elongation factor TFIIS
273	549455310	620145..620660	-	Aeropyrum_camini_SY1___JCM_12091_uid222311	NC_022521	666	arCOG04171			4						S	-	Uncharacterized protein
274	549455311	620787..621569	+	Aeropyrum_camini_SY1___JCM_12091_uid222311	NC_022521	667	arCOG00976			31						O	Pcm	Protein-L-isoaspartate carboxylmethyltransferase
275	549455312	621719..622213	-	Aeropyrum_camini_SY1___JCM_12091_uid222311	NC_022521	668	arCOG03871	233	non-specific	140	+	1		yes		N	-	Pilin, FlaG/FlaF/PilA family
276	549455313	622369..623244	-	Aeropyrum_camini_SY1___JCM_12091_uid222311	NC_022521	669	arCOG00893			18						R	-	Predicted metal-dependent hydrolase (urease superfamily)
277	549455314	623250..626129	-	Aeropyrum_camini_SY1___JCM_12091_uid222311	NC_022521	670	arCOG00809			8						J	LeuS	Leucyl-tRNA synthetase
278	549455315	626269..627180	+	Aeropyrum_camini_SY1___JCM_12091_uid222311	NC_022521	671	arCOG04172			7						E	DapA	Dihydrodipicolinate synthase/N-acetylneuraminate lyase
279	===	5.49456e+62	13	Aeropyrum_camini_SY1___JCM_12091_uid222311	NC_022521
280	549455834	1146241..1146903	-	Aeropyrum_camini_SY1___JCM_12091_uid222311	NC_022521	1190	arCOG01798			4		3				E	HisM	ABC-type amino acid transport system, permease component
281	549455835	1147017..1147889	-	Aeropyrum_camini_SY1___JCM_12091_uid222311	NC_022521	1191	arCOG01799			9		1	SIGNAL			E	HisJ	ABC-type amino acid transport/signal transduction system, periplasmic component/domain
282	549455836	1147994..1148719	+	Aeropyrum_camini_SY1___JCM_12091_uid222311	NC_022521	1192	arCOG01806			3						R	-	ACT domain containing protein
283	549455837	1148816..1150480	-	Aeropyrum_camini_SY1___JCM_12091_uid222311	NC_022521	1193	arCOG01809	25	clade_archaellum	108	+	9				N	FlaJ	Archaellum assembly protein J, TadC family
284	549455838	1150489..1152222	-	Aeropyrum_camini_SY1___JCM_12091_uid222311	NC_022521	1194	arCOG01817	5	non_specific	371	+					N	FlaI	ATPase involved in archaellum/pili biosynthesis
285	549455839	1152237..1152968	-	Aeropyrum_camini_SY1___JCM_12091_uid222311	NC_022521	1195	arCOG04148	27	clade_archaellum	109	+					N	FlaH	ATPase involved in biogenesis of archaellum
286	549455840	1152975..1153517	-	Aeropyrum_camini_SY1___JCM_12091_uid222311	NC_022521	1196	arCOG01824	29	clade_archaellum	120	+	1				N	FlaF	Archaellum protein F, archaellin of FlaG/FlaF family
287	549455841	1153531..1154016	-	Aeropyrum_camini_SY1___JCM_12091_uid222311	NC_022521	1197	arCOG01822	28	clade_archaellum	119	+	1				N	FlaG	Archaellum protein G, archaellin of FlaG/FlaF family
288	549455842	1153998..1154774	-	Aeropyrum_camini_SY1___JCM_12091_uid222311	NC_022521	1198	arCOG02396	32	clade_archaellum	30	+					N	FlaD	Archaellum protein C/D/E
289	549455843	1154913..1155536	-	Aeropyrum_camini_SY1___JCM_12091_uid222311	NC_022521	1199	arCOG01829	30	clade_archaellum	286	+	1		yes	yes	N	FlaB	Archaellins
290	549455844	1155757..1156404	-	Aeropyrum_camini_SY1___JCM_12091_uid222311	NC_022521	1200	arCOG11610			2		2				S	-	Uncharacterized membrane protein
291	549455845	1156401..1157156	-	Aeropyrum_camini_SY1___JCM_12091_uid222311	NC_022521	1201	arCOG11611			2		7				R	-	ABC-2 family transporter
292	549455846	1157153..1158037	-	Aeropyrum_camini_SY1___JCM_12091_uid222311	NC_022521	1202	arCOG00194			12						V	CcmA	ABC-type multidrug transport system, ATPase component
293	===	5.49456e+17	8	Aeropyrum_camini_SY1___JCM_12091_uid222311	NC_022521
294	549456025	1335241..1335393	+	Aeropyrum_camini_SY1___JCM_12091_uid222311	NC_022521	1381	arCOG04293			3						J	RPS30	Ribosomal protein S30
295	549456026	1335598..1336926	+	Aeropyrum_camini_SY1___JCM_12091_uid222311	NC_022521	1382	arCOG01924			12						E	AnsB	L-asparaginase/archaeal Glu-tRNAGln amidotransferase subunit D
296	549456027	1336929..1338860	+	Aeropyrum_camini_SY1___JCM_12091_uid222311	NC_022521	1383	arCOG01719			6						J	GatE	Archaeal Glu-tRNAGln amidotransferase subunit E (contains GAD domain)
297	549456028	1338978..1340831	-	Aeropyrum_camini_SY1___JCM_12091_uid222311	NC_022521	1384	arCOG01812	53	non_specific	68	+	10				N	TadC	Pilus assembly protein TadC
298	549456029	1340883..1342625	-	Aeropyrum_camini_SY1___JCM_12091_uid222311	NC_022521	1385	arCOG01817	5	non_specific	371	+					N	FlaI	ATPase involved in archaellum/pili biosynthesis
299	549456030	1342775..1343209	-	Aeropyrum_camini_SY1___JCM_12091_uid222311	NC_022521	1386	arCOG03686			3						O	-	Predicted redox protein, regulator of disulfide bond formation
300	549456031	1343361..1344239	+	Aeropyrum_camini_SY1___JCM_12091_uid222311	NC_022521	1387	arCOG01911			4		1	SIGNAL			O	SppA	Periplasmic serine protease (ClpP class)
301	549456032	1344404..1344895	+	Aeropyrum_camini_SY1___JCM_12091_uid222311	NC_022521	1388	arCOG01925			3						C	CoxS	Aerobic-type carbon monoxide dehydrogenase, small subunit CoxS/CutS homolog
302	===	14600464	7	Aeropyrum_pernix_K1_uid57757	NC_000854
303	118430887	86999..87286	+	Aeropyrum_pernix_K1_uid57757	NC_000854	78	arCOG11607			2						S	-	Uncharacterized protein
304	118430888	87535..88800	-	Aeropyrum_pernix_K1_uid57757	NC_000854	79	arCOG00401			14						J	ThrS	Threonyl-tRNA synthetase
305	14600463	88998..89957	+	Aeropyrum_pernix_K1_uid57757	NC_000854	80	arCOG00415			21						L	RecA	RecA/RadA recombinase
306	14600464	89933..90673	+	Aeropyrum_pernix_K1_uid57757	NC_000854	81	arCOG02298	17	non_specific	164	+	5				N	FlaK/PulO	Peptidase A24A, prepilin type IV
307	118430889	90727..91260	+	Aeropyrum_pernix_K1_uid57757	NC_000854	82	arCOG00419			24						F	Hit	HIT family hydrolase
308	14600466	91264..92262	+	Aeropyrum_pernix_K1_uid57757	NC_000854	83	arCOG00423			9						J	-	Oligoribonuclease NrnB or cAMP/cGMP phosphodiesterase, DHH superfamily
309	118430890	92399..93850	+	Aeropyrum_pernix_K1_uid57757	NC_000854	84	arCOG11064			1		1	SIGNAL			S	-	Uncharacterized protein
310	===	1.46009e+24	9	Aeropyrum_pernix_K1_uid57757	NC_000854
311	14600894	459143..460255	+	Aeropyrum_pernix_K1_uid57757	NC_000854	483	arCOG01123			8						E	MtnA	Methylthioribose-1-phosphate isomerase (methionine salvage pathway), a paralog of eIF-2B alpha subunit
312	14600895	460283..461257	-	Aeropyrum_pernix_K1_uid57757	NC_000854	484	arCOG03101			3						E	GloA	Lactoylglutathione lyase or related enzyme
313	118431155	461515..462813	+	Aeropyrum_pernix_K1_uid57757	NC_000854	485	arCOG01164			10						C	Icd	Isocitrate dehydrogenase
314	14600897	462905..464341	-	Aeropyrum_pernix_K1_uid57757	NC_000854	486	arCOG01815	231	non-specific	46	+	7				N	TadC	Pilus assembly protein TadC
315	118431156	464346..465761	-	Aeropyrum_pernix_K1_uid57757	NC_000854	487	arCOG01817	5	non_specific	371	+					N	FlaI	ATPase involved in archaellum/pili biosynthesis
316	14600902	465795..466223	-	Aeropyrum_pernix_K1_uid57757	NC_000854	488	arCOG03872	234	non-specific	23	+	1		yes		N	-	Pilin, FlaG/FlaF/PilA family
317	118431157	466315..467247	+	Aeropyrum_pernix_K1_uid57757	NC_000854	489	arCOG04142			7						O	DYS1	Deoxyhypusine synthase
318	14600904	467244..467744	-	Aeropyrum_pernix_K1_uid57757	NC_000854	490	arCOG14870			2						S	-	Uncharacterized protein
319	118431158	468122..468535	+	Aeropyrum_pernix_K1_uid57757	NC_000854	491	arCOG01875			23						K	-	ParB-like nuclease domain
320	===	118431302	7	Aeropyrum_pernix_K1_uid57757	NC_000854
321	14601135	658128..658400	+	Aeropyrum_pernix_K1_uid57757	NC_000854	705	arCOG00580			2						K	RPB9	DNA-directed RNA polymerase, subunit M/Transcription elongation factor TFIIS
322	118431300	658432..658938	-	Aeropyrum_pernix_K1_uid57757	NC_000854	706	arCOG04171			4						S	-	Uncharacterized protein
323	118431301	659066..659848	+	Aeropyrum_pernix_K1_uid57757	NC_000854	707	arCOG00976			31						O	Pcm	Protein-L-isoaspartate carboxylmethyltransferase
324	118431302	659992..660504	-	Aeropyrum_pernix_K1_uid57757	NC_000854	708	arCOG03871	233	non-specific	140	+	1		yes		N	-	Pilin, FlaG/FlaF/PilA family
325	118431303	660661..661536	-	Aeropyrum_pernix_K1_uid57757	NC_000854	709	arCOG00893			18						R	-	Predicted metal-dependent hydrolase (urease superfamily)
326	14601141	661543..664422	-	Aeropyrum_pernix_K1_uid57757	NC_000854	710	arCOG00809			8						J	LeuS	Leucyl-tRNA synthetase
327	118431304	664563..665474	+	Aeropyrum_pernix_K1_uid57757	NC_000854	711	arCOG04172			7						E	DapA	Dihydrodipicolinate synthase/N-acetylneuraminate lyase
328	===	1.18432e+66	14	Aeropyrum_pernix_K1_uid57757	NC_000854
329	14601702	1199072..1199734	-	Aeropyrum_pernix_K1_uid57757	NC_000854	1242	arCOG01798			4		3				E	HisM	ABC-type amino acid transport system, permease component
330	118431638	1199838..1200689	-	Aeropyrum_pernix_K1_uid57757	NC_000854	1243	arCOG01799			9		1	SIGNAL			E	HisJ	ABC-type amino acid transport/signal transduction system, periplasmic component/domain
331	14601704	1200817..1201536	+	Aeropyrum_pernix_K1_uid57757	NC_000854	1244	arCOG01806			3						R	-	ACT domain containing protein
332	118431639	1201618..1203273	-	Aeropyrum_pernix_K1_uid57757	NC_000854	1245	arCOG01809	25	clade_archaellum	108	+	9				N	FlaJ	Archaellum assembly protein J, TadC family
333	118431640	1203290..1205020	-	Aeropyrum_pernix_K1_uid57757	NC_000854	1246	arCOG01817	5	non_specific	371	+					N	FlaI	ATPase involved in archaellum/pili biosynthesis
334	14601707	1205035..1205772	-	Aeropyrum_pernix_K1_uid57757	NC_000854	1247	arCOG04148	27	clade_archaellum	109	+					N	FlaH	ATPase involved in biogenesis of archaellum
335	14601708	1205780..1206328	-	Aeropyrum_pernix_K1_uid57757	NC_000854	1248	arCOG01824	29	clade_archaellum	120	+	1				N	FlaF	Archaellum protein F, archaellin of FlaG/FlaF family
336	14601709	1206335..1206820	-	Aeropyrum_pernix_K1_uid57757	NC_000854	1249	arCOG01822	28	clade_archaellum	119	+	1				N	FlaG	Archaellum protein G, archaellin of FlaG/FlaF family
337	118431641	1206802..1207581	-	Aeropyrum_pernix_K1_uid57757	NC_000854	1250	arCOG02396	32	clade_archaellum	30	+					N	FlaD	Archaellum protein C/D/E
338	14601712	1207720..1208331	-	Aeropyrum_pernix_K1_uid57757	NC_000854	1251	arCOG01829	30	clade_archaellum	286	+	1		yes	yes	N	FlaB	Archaellins
339	14601713	1208353..1209093	-	Aeropyrum_pernix_K1_uid57757	NC_000854	1252	arCOG01829	30	clade_archaellum	286	+	1		yes	yes	N	FlaB	Archaellins
340	118431642	1209319..1209888	-	Aeropyrum_pernix_K1_uid57757	NC_000854	1253	arCOG11610			2			SIGNAL			S	-	Uncharacterized membrane protein
341	118431643	1209942..1210682	-	Aeropyrum_pernix_K1_uid57757	NC_000854	1254	arCOG11611			2		6				R	-	ABC-2 family transporter
342	118431644	1210694..1211578	-	Aeropyrum_pernix_K1_uid57757	NC_000854	1255	arCOG00194			12						V	CcmA	ABC-type multidrug transport system, ATPase component
343	===	1.18432e+26	9	Aeropyrum_pernix_K1_uid57757	NC_000854
344	14601909	1395525..1395677	+	Aeropyrum_pernix_K1_uid57757	NC_000854	1437	arCOG04293			3						J	RPS30	Ribosomal protein S30
345	14601910	1395939..1397222	+	Aeropyrum_pernix_K1_uid57757	NC_000854	1438	arCOG01924			12						E	AnsB	L-asparaginase/archaeal Glu-tRNAGln amidotransferase subunit D
346	14601911	1397225..1399153	+	Aeropyrum_pernix_K1_uid57757	NC_000854	1439	arCOG01719			6						J	GatE	Archaeal Glu-tRNAGln amidotransferase subunit E (contains GAD domain)
347	118431778	1399273..1400127	-	Aeropyrum_pernix_K1_uid57757	NC_000854	1440	arCOG01811	52	non_specific	71	+	5	SIGNAL			N	TadC	Pilus assembly protein TadC
348	118431779	1400130..1401128	-	Aeropyrum_pernix_K1_uid57757	NC_000854	1441	arCOG01812	53	non_specific	68	+	5				N	TadC	Pilus assembly protein TadC
349	118431780	1401178..1402920	-	Aeropyrum_pernix_K1_uid57757	NC_000854	1442	arCOG01817	5	non_specific	371	+					N	FlaI	ATPase involved in archaellum/pili biosynthesis
350	118431781	1403056..1403490	-	Aeropyrum_pernix_K1_uid57757	NC_000854	1443	arCOG03686			3						O	-	Predicted redox protein, regulator of disulfide bond formation
351	118431782	1403677..1404555	+	Aeropyrum_pernix_K1_uid57757	NC_000854	1444	arCOG01911			4		1	SIGNAL			O	SppA	Periplasmic serine protease (ClpP class)
352	14601917	1404724..1405215	+	Aeropyrum_pernix_K1_uid57757	NC_000854	1445	arCOG01925			3						C	CoxS	Aerobic-type carbon monoxide dehydrogenase, small subunit CoxS/CutS homolog
353	===	11497950	7	Archaeoglobus_fulgidus_DSM_4304_uid57717	NC_000917
354	11497947	306406..307143	+	Archaeoglobus_fulgidus_DSM_4304_uid57717	NC_000917	330	arCOG00488			3						L	DnaN	DNA polymerase sliding clamp subunit (PCNA homolog)
355	11497948	307147..308259	+	Archaeoglobus_fulgidus_DSM_4304_uid57717	NC_000917	331	arCOG03013			4						L	PRI2	Eukaryotic-type DNA primase, large subunit
356	11497949	308265..308483	-	Archaeoglobus_fulgidus_DSM_4304_uid57717	NC_000917	332	arCOG02144			9						L	HHT1	Histones H3 and H4
357	11497950	308760..310547	-	Archaeoglobus_fulgidus_DSM_4304_uid57717	NC_000917	333	arCOG01817	5	non_specific	371	+					N	FlaI	ATPase involved in archaellum/pili biosynthesis
358	11497951	310449..311636	+	Archaeoglobus_fulgidus_DSM_4304_uid57717	NC_000917	334	arCOG00984			3			SIGNAL			C	EutG	Alcohol dehydrogenase, class IV
359	11497952	311646..313442	+	Archaeoglobus_fulgidus_DSM_4304_uid57717	NC_000917	335	arCOG00706			2						C	-	Aldehyde:ferredoxin oxidoreductase
360	11497953	313452..313598	-	Archaeoglobus_fulgidus_DSM_4304_uid57717	NC_000917	336	arCOG01100			1						C	-	Ferredoxin-thioredoxin reductase, catalytic subunit fused to rubrerythrin
361	===	1149826611498260	8	Archaeoglobus_fulgidus_DSM_4304_uid57717	NC_000917
362	11498263	588778..590055	+	Archaeoglobus_fulgidus_DSM_4304_uid57717	NC_000917	648	arCOG00321			5						O	TldD	Zn-dependent protease, component of TldD/TldE system
363	11498264	590055..591230	+	Archaeoglobus_fulgidus_DSM_4304_uid57717	NC_000917	649	arCOG00322			6						O	TldE	Inactivated Zn-dependent protease, component of TldD/TldE system
364	11498265	591223..591660	-	Archaeoglobus_fulgidus_DSM_4304_uid57717	NC_000917	650	arCOG02487			2		1				M	-	Cell surface protein, a component of a putative secretion system
365	11498266	591632..593476	-	Archaeoglobus_fulgidus_DSM_4304_uid57717	NC_000917	651	arCOG01808	106	non_specific	199	+	9				N	TadC	Pilus assembly protein TadC
366	11498267	593473..595008	-	Archaeoglobus_fulgidus_DSM_4304_uid57717	NC_000917	652	arCOG01817	5	non_specific	371	+					N	FlaI	ATPase involved in archaellum/pili biosynthesis
367	11498268	595054..595329	-	Archaeoglobus_fulgidus_DSM_4304_uid57717	NC_000917	653	arCOG01084			9						R	MazG	Predicted pyrophosphatase
368	11498269	595336..596475	-	Archaeoglobus_fulgidus_DSM_4304_uid57717	NC_000917	654	arCOG00332			4		6				C	GlpC	Membrane associated Fe-S oxidoreductase subunit
369	11498270	596484..598727	-	Archaeoglobus_fulgidus_DSM_4304_uid57717	NC_000917	655	arCOG02475			1						C	FrhD	Coenzyme F420-reducing hydrogenase, delta subunit
370	===	1149830311498300	8	Archaeoglobus_fulgidus_DSM_4304_uid57717	NC_000917
371	11500019	625264..627201	-	Archaeoglobus_fulgidus_DSM_4304_uid57717	NC_000917	686	arCOG00329			1						L	PolB2	DNA polymerase PolB2, inactivated
372	11498301	627416..627988	-	Archaeoglobus_fulgidus_DSM_4304_uid57717	NC_000917	687	arCOG07763			1						S	-	Inactivated RecA-like ATPase associated with anactivated PolB gene
373	11498302	627965..629095	+	Archaeoglobus_fulgidus_DSM_4304_uid57717	NC_000917	688	arCOG00467			5						L	CDC6	Cdc6-related protein, AAA superfamily ATPase
374	11498303	629186..629977	+	Archaeoglobus_fulgidus_DSM_4304_uid57717	NC_000917	689	arCOG00589	275	non_specific	227	+					N	FlhG	FleN family ATPase involved in pili biosynthesis
375	11498304	629983..630168	+	Archaeoglobus_fulgidus_DSM_4304_uid57717	NC_000917	690	arCOG05040	280	non_specific	15	+	1				N	-	Small secreted protein, potential component of pili like system
376	11498305	630183..630398	-	Archaeoglobus_fulgidus_DSM_4304_uid57717	NC_000917	691	arCOG01354			8						J	Pcc1	Subunit of KEOPS complex (Cgi121BUD32KAE1)
377	11498306	630377..631693	-	Archaeoglobus_fulgidus_DSM_4304_uid57717	NC_000917	692	arCOG00427			17						L	RecJ/Cdc45	Single-stranded DNA-specific exonuclease RecJ
378	11498307	631671..633059	-	Archaeoglobus_fulgidus_DSM_4304_uid57717	NC_000917	693	arCOG00861			2						E	LysC	Aspartokinase
379	===	1.14984e+47	12	Archaeoglobus_fulgidus_DSM_4304_uid57717	NC_000917
380	11498361	674293..676257	-	Archaeoglobus_fulgidus_DSM_4304_uid57717	NC_000917	748	arCOG00332			4		6				C	GlpC	Membrane associated Fe-S oxidoreductase subunit
381	11498362	676464..677432	+	Archaeoglobus_fulgidus_DSM_4304_uid57717	NC_000917	749	arCOG01567			1						C	PPX1	Inorganic pyrophosphatase/exopolyphosphatase
382	11498363	677510..678043	+	Archaeoglobus_fulgidus_DSM_4304_uid57717	NC_000917	750	arCOG04270			24						K	TFA1	Transcription initiation factor IIE, alpha subunit
383	11498364	678040..678957	-	Archaeoglobus_fulgidus_DSM_4304_uid57717	NC_000917	751	arCOG02911	113	clade_2	162	+	1		yes		N	-	Predicted Pilin family protein
384	11498365	678954..679742	-	Archaeoglobus_fulgidus_DSM_4304_uid57717	NC_000917	752	arCOG02911	113	clade_2	162	+	1				N	-	Predicted Pilin family protein
385	11498366	679723..682602	-	Archaeoglobus_fulgidus_DSM_4304_uid57717	NC_000917	753	arCOG03926	124	clade_2	57	+	1		yes		N	-	Pilin, FlaG/FlaF/PilA family
386	11498367	682583..682900	-	Archaeoglobus_fulgidus_DSM_4304_uid57717	NC_000917	754	arCOG06552	128	clade_2	11	+	1		yes		N	-	Predicted Pilin family protein
387	11498368	682888..683403	-	Archaeoglobus_fulgidus_DSM_4304_uid57717	NC_000917	755	arCOG04652	127	clade_2	53	+	1		yes		N	-	Predicted Pilin family protein
388	11498369	683367..683939	-	Archaeoglobus_fulgidus_DSM_4304_uid57717	NC_000917	756	arCOG06117	130	clade_2	52	+	1				N	-	Predicted Pilin family protein
389	11498370	684078..684437	+	Archaeoglobus_fulgidus_DSM_4304_uid57717	NC_000917	757	arCOG01751			2						J	Rpl7Ae	Ribosomal protein L7AE
390	11498371	684451..684666	+	Archaeoglobus_fulgidus_DSM_4304_uid57717	NC_000917	758	arCOG04314			2						J	RPS28A	Ribosomal protein S28E/S33
391	11498372	684671..684847	+	Archaeoglobus_fulgidus_DSM_4304_uid57717	NC_000917	759	arCOG01950			2						J	RPL24A	Ribosomal protein L24E
392	===	11498541	7	Archaeoglobus_fulgidus_DSM_4304_uid57717	NC_000917
393	11498538	834429..835301	+	Archaeoglobus_fulgidus_DSM_4304_uid57717	NC_000917	925	arCOG02297			7						E	IlvE	Branched-chain amino acid aminotransferase/4-amino-4-deoxychorismate lyase
394	11498539	835294..835809	+	Archaeoglobus_fulgidus_DSM_4304_uid57717	NC_000917	926	arCOG04396			5						E	-	ACT-domain-containing protein, predicted allosteric regulator of homoserine dehydrogenase
395	11498540	835806..836786	+	Archaeoglobus_fulgidus_DSM_4304_uid57717	NC_000917	927	arCOG01351			8						E	ThrA	Homoserine dehydrogenase
396	11498541	836770..837492	+	Archaeoglobus_fulgidus_DSM_4304_uid57717	NC_000917	928	arCOG02298	17	non_specific	164	+	4				N	FlaK/PulO	Peptidase A24A, prepilin type IV
397	11498542	837550..838821	+	Archaeoglobus_fulgidus_DSM_4304_uid57717	NC_000917	929	arCOG01561			1						J	TEF1	Translation elongation factor EF-1 alpha, GTPase
398	11498543	838843..839163	+	Archaeoglobus_fulgidus_DSM_4304_uid57717	NC_000917	930	arCOG01758			6						J	RpsJ	Ribosomal protein S10
399	11498544	839164..840084	+	Archaeoglobus_fulgidus_DSM_4304_uid57717	NC_000917	931	arCOG00501			5						J	Rnz	Ribonuclease Z, beta-lactamase superfamily hydrolase
400	===	1149860011498600	8	Archaeoglobus_fulgidus_DSM_4304_uid57717	NC_000917
401	11498597	893864..894667	+	Archaeoglobus_fulgidus_DSM_4304_uid57717	NC_000917	984	arCOG03388			1			SIGNAL			S	-	Uncharacterized protein
402	11498598	894676..895689	-	Archaeoglobus_fulgidus_DSM_4304_uid57717	NC_000917	985	arCOG00415			21						L	RecA	RecA/RadA recombinase
403	11498599	895745..896302	+	Archaeoglobus_fulgidus_DSM_4304_uid57717	NC_000917	986	arCOG01860			2						R	-	Predicted HD superfamily hydrolase
404	11498600	896237..898192	-	Archaeoglobus_fulgidus_DSM_4304_uid57717	NC_000917	987	arCOG01808	106	non_specific	199	+	9				N	TadC	Pilus assembly protein TadC
405	11498601	898194..899903	-	Archaeoglobus_fulgidus_DSM_4304_uid57717	NC_000917	988	arCOG01817	5	non_specific	371	+					N	FlaI	ATPase involved in archaellum/pili biosynthesis
406	11498602	899964..901214	-	Archaeoglobus_fulgidus_DSM_4304_uid57717	NC_000917	989	arCOG00695			6						F	SsnA	Cytosine deaminase or related metal-dependent hydrolase
407	11498603	901286..902062	+	Archaeoglobus_fulgidus_DSM_4304_uid57717	NC_000917	990	arCOG04399			2						K	-	Predicted transcriptional regulator
408	11498604	902055..902711	-	Archaeoglobus_fulgidus_DSM_4304_uid57717	NC_000917	991	arCOG00376			1		2	SIGNAL	yes		K	-	Predicted membrane-associated trancriptional regulator
409	===	1.14987e+63	14	Archaeoglobus_fulgidus_DSM_4304_uid57717	NC_000917
410	11498650	950947..953451	-	Archaeoglobus_fulgidus_DSM_4304_uid57717	NC_000917	1037	arCOG02318			12						T	Tar	Sensory protein; contains PAS, HAMP and Methyl-accepting chemotaxis-like domain
411	11498651	953538..954209	-	Archaeoglobus_fulgidus_DSM_4304_uid57717	NC_000917	1038	arCOG02369			2						T	-	Signal transduction histidine kinase
412	11498652	954206..954850	-	Archaeoglobus_fulgidus_DSM_4304_uid57717	NC_000917	1039	-
413	11498653	954864..956489	-	Archaeoglobus_fulgidus_DSM_4304_uid57717	NC_000917	1040	arCOG01809	25	clade_archaellum	108	+	7				N	FlaJ	Archaellum assembly protein J, TadC family
414	11498654	956493..958379	-	Archaeoglobus_fulgidus_DSM_4304_uid57717	NC_000917	1041	arCOG01817	5	non_specific	371	+					N	FlaI	ATPase involved in archaellum/pili biosynthesis
415	11498655	958482..959216	-	Archaeoglobus_fulgidus_DSM_4304_uid57717	NC_000917	1042	arCOG04148	27	clade_archaellum	109	+					N	FlaH	ATPase involved in biogenesis of archaellum
416	11498656	959228..959713	-	Archaeoglobus_fulgidus_DSM_4304_uid57717	NC_000917	1043	arCOG01824	29	clade_archaellum	120	+	1				N	FlaF	Archaellum protein F, archaellin of FlaG/FlaF family
417	11498657	959707..960195	-	Archaeoglobus_fulgidus_DSM_4304_uid57717	NC_000917	1044	arCOG01822	28	clade_archaellum	119	+	1	SIGNAL			N	FlaG	Archaellum protein G, archaellin of FlaG/FlaF family
418	11498658	960228..961037	-	Archaeoglobus_fulgidus_DSM_4304_uid57717	NC_000917	1045	arCOG02396	32	clade_archaellum	30	+					N	FlaD	Archaellum protein C/D/E
419	11498659	961072..961683	-	Archaeoglobus_fulgidus_DSM_4304_uid57717	NC_000917	1046	arCOG01829	30	clade_archaellum	286	+	1		yes	yes	N	FlaB	Archaellins
420	11498660	961688..962311	-	Archaeoglobus_fulgidus_DSM_4304_uid57717	NC_000917	1047	arCOG01829	30	clade_archaellum	286	+	1		yes	yes	N	FlaB	Archaellins
421	11498661	962423..963289	-	Archaeoglobus_fulgidus_DSM_4304_uid57717	NC_000917	1048	arCOG01239			2						J	RsmE	RNA base methyltransferase family enzyme
422	11498662	963004..963576	-	Archaeoglobus_fulgidus_DSM_4304_uid57717	NC_000917	1049	arCOG02398			2		6				C	CcdA	Cytochrome c biogenesis protein
423	11498663	963616..963972	-	Archaeoglobus_fulgidus_DSM_4304_uid57717	NC_000917	1050	arCOG04404			2						T	-	Cell fate regulator YlbF, YheA/YmcA/DUF963 family (controls sporulation, competence, biofilm development)
424	===	11498696	7	Archaeoglobus_fulgidus_DSM_4304_uid57717	NC_000917
425	11498693	982318..982575	-	Archaeoglobus_fulgidus_DSM_4304_uid57717	NC_000917	1081	arCOG02414			2						V	RelE	Cytotoxic translational repressor of toxin-antitoxin stability system
426	11498694	982572..982790	-	Archaeoglobus_fulgidus_DSM_4304_uid57717	NC_000917	1082	-
427	11498695	983094..983282	-	Archaeoglobus_fulgidus_DSM_4304_uid57717	NC_000917	1083	arCOG03880			1						V	-	DNA-binding protein, potential antitoxin AbrB/MazE fold
428	11498696	983795..984220	-	Archaeoglobus_fulgidus_DSM_4304_uid57717	NC_000917	1084	arCOG02416	122	clade_2	120	+	1	SIGNAL	yes		N	-	Major Pilin family protein, PilA family
429	11498697	984354..985700	-	Archaeoglobus_fulgidus_DSM_4304_uid57717	NC_000917	1085	arCOG02427			1						M	{ManC}	Mannose-1-phosphate guanylyltransferase fused to cupin domain
430	11498698	985841..986383	-	Archaeoglobus_fulgidus_DSM_4304_uid57717	NC_000917	1086	arCOG04406			6						C	FumA	Tartrate dehydratase beta subunit/Fumarate hydratase class I, C-terminal domain
431	11498699	986383..987201	-	Archaeoglobus_fulgidus_DSM_4304_uid57717	NC_000917	1087	arCOG04407			10						C	TtdA	Tartrate dehydratase alpha subunit/Fumarate hydratase class I, N-terminal domain
432	===	1149921711499220	11	Archaeoglobus_fulgidus_DSM_4304_uid57717	NC_000917
433	11499214	1457326..1457817	+	Archaeoglobus_fulgidus_DSM_4304_uid57717	NC_000917	1612	arCOG01580			27						K	-	DNA-binding transcriptional regulator, Lrp family
434	11499215	1457783..1458955	+	Archaeoglobus_fulgidus_DSM_4304_uid57717	NC_000917	1613	arCOG01130			13						E	-	Aspartate/tyrosine/aromatic aminotransferase
435	11499216	1458942..1459202	+	Archaeoglobus_fulgidus_DSM_4304_uid57717	NC_000917	1614	arCOG00536			3						H	MoaD	Molybdopterin converting factor, small subunit
436	11499217	1459275..1461020	+	Archaeoglobus_fulgidus_DSM_4304_uid57717	NC_000917	1615	arCOG02916	114	clade_2	41	+	1		yes		N	-	Predicted Pilin family protein
437	11499218	1461368..1461730	+	Archaeoglobus_fulgidus_DSM_4304_uid57717	NC_000917	1616	arCOG04440			3		4				S	-	Uncharacterized membrane protein, DUF22178 family
438	11499219	1461744..1461959	+	Archaeoglobus_fulgidus_DSM_4304_uid57717	NC_000917	1617	arCOG01864			3						K	-	Transcriptional regulator, xre family
439	11499220	1462137..1463171	+	Archaeoglobus_fulgidus_DSM_4304_uid57717	NC_000917	1618	arCOG04442			9						X	-	Transposase, IS5 family
440	11499221	1463218..1463961	+	Archaeoglobus_fulgidus_DSM_4304_uid57717	NC_000917	1619	arCOG02916	114	clade_2	41	+					N	-	Predicted Pilin family protein
441	11499222	1463921..1464169	-	Archaeoglobus_fulgidus_DSM_4304_uid57717	NC_000917	1620	arCOG04490			1						E	PdaD	Pyruvoyl-dependent arginine decarboxylase (PvlArgDC)
442	11499223	1464201..1464449	-	Archaeoglobus_fulgidus_DSM_4304_uid57717	NC_000917	1621	arCOG12209			1						S	-	Uncharacterized protein
443	11499224	1464637..1465641	+	Archaeoglobus_fulgidus_DSM_4304_uid57717	NC_000917	1622	arCOG02050			6		8				P	-	Sulfite exporter, TauE/SafE family
444	===	11499307	7	Archaeoglobus_fulgidus_DSM_4304_uid57717	NC_000917
445	11500027	1535730..1537255	-	Archaeoglobus_fulgidus_DSM_4304_uid57717	NC_000917	1704	arCOG02632			2						V	HsdM	Type I restriction-modification system methyltransferase subunit
446	11499305	1537707..1538642	+	Archaeoglobus_fulgidus_DSM_4304_uid57717	NC_000917	1705	arCOG02638			2						R	Aes	Alpha/beta superfamily hydrolase
447	11499306	1538639..1539061	-	Archaeoglobus_fulgidus_DSM_4304_uid57717	NC_000917	1706	arCOG02113			3						S	-	Uncharacterized protein YjgD, DUF1641 family
448	11499307	1539082..1539282	-	Archaeoglobus_fulgidus_DSM_4304_uid57717	NC_000917	1707	arCOG06141	251	clade_2	15	+					N	-	Component of type IV pili like system
449	11499308	1539342..1539821	-	Archaeoglobus_fulgidus_DSM_4304_uid57717	NC_000917	1708	arCOG04445			4						E	IlvH	Acetolactate synthase, small subunit
450	11499309	1539831..1541489	-	Archaeoglobus_fulgidus_DSM_4304_uid57717	NC_000917	1709	arCOG01998			4						E	IlvB	Acetolactate synthase large subunit or other thiamine pyrophosphate-requiring enzyme
451	11499310	1541672..1543258	+	Archaeoglobus_fulgidus_DSM_4304_uid57717	NC_000917	1710	arCOG04446			3		2				T	-	CHASE and HAMP domains
452	===	11499521	7	Archaeoglobus_fulgidus_DSM_4304_uid57717	NC_000917
453	11499518	1733245..1734096	-	Archaeoglobus_fulgidus_DSM_4304_uid57717	NC_000917	1920	arCOG00449			4						T	UspA	Nucleotide-binding protein, UspA family
454	11499519	1734175..1735125	-	Archaeoglobus_fulgidus_DSM_4304_uid57717	NC_000917	1921	arCOG02675			2						H	Mch	Methenyltetrahydromethanopterin cyclohydrolase
455	11499520	1735175..1735858	-	Archaeoglobus_fulgidus_DSM_4304_uid57717	NC_000917	1922	arCOG00720			10						V	-	PIN domain containing protein
456	11499521	1735894..1736652	-	Archaeoglobus_fulgidus_DSM_4304_uid57717	NC_000917	1923	arCOG00589	275	non_specific	227	+					N	FlhG	FleN family ATPase involved in pili biosynthesis
457	11499522	1736765..1738786	+	Archaeoglobus_fulgidus_DSM_4304_uid57717	NC_000917	1924	arCOG01338			1						C	-	Acyl-CoA synthetase, ATP-grasp containing subunit
458	11499523	1738777..1738893	-	Archaeoglobus_fulgidus_DSM_4304_uid57717	NC_000917	1925	-
459	11499524	1739052..1741349	-	Archaeoglobus_fulgidus_DSM_4304_uid57717	NC_000917	1926	arCOG00641			3						F	PurL	Phosphoribosylformylglycinamidine (FGAM) synthase, synthetase domain
460	===	1149974511499740	8	Archaeoglobus_fulgidus_DSM_4304_uid57717	NC_000917
461	11499742	1937047..1937952	-	Archaeoglobus_fulgidus_DSM_4304_uid57717	NC_000917	2145	arCOG04478			2		1	SIGNAL			S	-	Uncharacterized protein
462	11499743	1937957..1938442	-	Archaeoglobus_fulgidus_DSM_4304_uid57717	NC_000917	2146	-					2
463	11499744	1938469..1938648	-	Archaeoglobus_fulgidus_DSM_4304_uid57717	NC_000917	2147	-
464	11499745	1938735..1939268	-	Archaeoglobus_fulgidus_DSM_4304_uid57717	NC_000917	2148	arCOG05285	72	clade_1	14	+	1				N	-	Uncharacterized surface protein, contains class III signal peptide
465	11499746	1939259..1939837	-	Archaeoglobus_fulgidus_DSM_4304_uid57717	NC_000917	2149	arCOG05285	72	clade_1	14	+	1				N	-	Uncharacterized surface protein, contains class III signal peptide
466	11499747	1939992..1940390	-	Archaeoglobus_fulgidus_DSM_4304_uid57717	NC_000917	2150	-					4
467	11499748	1940397..1941140	-	Archaeoglobus_fulgidus_DSM_4304_uid57717	NC_000917	2151	-
468	11499749	1941053..1941517	-	Archaeoglobus_fulgidus_DSM_4304_uid57717	NC_000917	2152	-					4
469	===	284161157	7	Archaeoglobus_profundus_DSM_5631_uid43493	NC_013741
470	284161154	21605..23029	+	Archaeoglobus_profundus_DSM_5631_uid43493	NC_013741	26	arCOG01566			3						F	NrnA	nanoRNase/pAp phosphatase, hydrolyzes c-di-AMP and oligoRNAs
471	284161155	23060..23242	+	Archaeoglobus_profundus_DSM_5631_uid43493	NC_013741	27	-
472	284161156	23232..23441	+	Archaeoglobus_profundus_DSM_5631_uid43493	NC_013741	28	arCOG00535			6						H	ThiS	Sulfur transfer protein involved in thiamine biosynthesis
473	284161157	23481..25637	+	Archaeoglobus_profundus_DSM_5631_uid43493	NC_013741	29	arCOG02916	114	clade_2	41	+	1		yes		N	-	Predicted Pilin family protein
474	284161158	25624..26646	-	Archaeoglobus_profundus_DSM_5631_uid43493	NC_013741	30	arCOG01741			1						J	PelA	Release factor eRF1
475	284161159	27353..28009	-	Archaeoglobus_profundus_DSM_5631_uid43493	NC_013741	31	arCOG00976			31						O	Pcm	Protein-L-isoaspartate carboxylmethyltransferase
476	284161160	28057..28911	+	Archaeoglobus_profundus_DSM_5631_uid43493	NC_013741	32	arCOG01025			2						E	AroK2	Archaeal shikimate kinase
477	===	284161175	7	Archaeoglobus_profundus_DSM_5631_uid43493	NC_013741
478	284161172	39546..40535	-	Archaeoglobus_profundus_DSM_5631_uid43493	NC_013741	44	arCOG01981			40						K	SUA7	Transcription initiation factor TFIIB, Brf1 subunit/Transcription initiation factor TFIIB
479	284161173	40887..41666	-	Archaeoglobus_profundus_DSM_5631_uid43493	NC_013741	45	arCOG00043			7						R	-	ATP-utilizing enzyme of the PP-loop superfamily
480	284161174	41748..42329	+	Archaeoglobus_profundus_DSM_5631_uid43493	NC_013741	46	arCOG02099			3						K	TroR	Mn-dependent transcriptional regulator (DtxR family)
481	284161175	42326..42520	-	Archaeoglobus_profundus_DSM_5631_uid43493	NC_013741	47	arCOG06141	251	clade_2	15	+					N	-	Component of type IV pili like system
482	284161176	42704..43228	-	Archaeoglobus_profundus_DSM_5631_uid43493	NC_013741	48	arCOG02579			2						R	-	Fe-S-cluster containining protein
483	284161177	43225..43572	-	Archaeoglobus_profundus_DSM_5631_uid43493	NC_013741	49	arCOG10690			1						S	-	Uncharacterized protein
484	284161178	43655..44065	+	Archaeoglobus_profundus_DSM_5631_uid43493	NC_013741	50	arCOG04214			8						S	-	Uncharacterized protein
485	===	284161397	7	Archaeoglobus_profundus_DSM_5631_uid43493	NC_013741
486	284161394	232814..233704	+	Archaeoglobus_profundus_DSM_5631_uid43493	NC_013741	266	arCOG02297			7						E	IlvE	Branched-chain amino acid aminotransferase/4-amino-4-deoxychorismate lyase
487	284161395	233685..234173	+	Archaeoglobus_profundus_DSM_5631_uid43493	NC_013741	267	arCOG04396			5						E	-	ACT-domain-containing protein, predicted allosteric regulator of homoserine dehydrogenase
488	284161396	234170..235162	+	Archaeoglobus_profundus_DSM_5631_uid43493	NC_013741	268	arCOG01351			8						E	ThrA	Homoserine dehydrogenase
489	284161397	235132..235815	+	Archaeoglobus_profundus_DSM_5631_uid43493	NC_013741	269	arCOG02298	17	non_specific	164	+	4				N	FlaK/PulO	Peptidase A24A, prepilin type IV
490	284161398	235847..237202	+	Archaeoglobus_profundus_DSM_5631_uid43493	NC_013741	270	arCOG00767			12						G	{ManB}	Phosphomannomutase
491	284161399	237391..237927	-	Archaeoglobus_profundus_DSM_5631_uid43493	NC_013741	271	arCOG01038			5						F	Fap7	Broad-specificity NMP kinase
492	284161400	237946..238641	+	Archaeoglobus_profundus_DSM_5631_uid43493	NC_013741	272	arCOG01150			12						R	-	Phosphohydrolase, Icc/MPP superfamily
493	===	2.84162e+71	14	Archaeoglobus_profundus_DSM_5631_uid43493	NC_013741
494	284161825	609579..610082	+	Archaeoglobus_profundus_DSM_5631_uid43493	NC_013741	697	-
495	284161826	610058..610303	+	Archaeoglobus_profundus_DSM_5631_uid43493	NC_013741	698	arCOG00958			1						C	NapF	Ferredoxin
496	284161827	610291..611451	+	Archaeoglobus_profundus_DSM_5631_uid43493	NC_013741	699	arCOG00570			7						C	FixC	Dehydrogenase (flavoprotein)
497	284161828	611520..611927	+	Archaeoglobus_profundus_DSM_5631_uid43493	NC_013741	700	arCOG06117	130	clade_2	52	+	1				N	-	Predicted Pilin family protein
498	284161829	611924..612439	+	Archaeoglobus_profundus_DSM_5631_uid43493	NC_013741	701	arCOG04652	127	clade_2	53	+	1		yes		N	-	Predicted Pilin family protein
499	284161830	612427..612906	+	Archaeoglobus_profundus_DSM_5631_uid43493	NC_013741	702	arCOG07777	129	clade_2	42	+	1		yes		N	-	Predicted Pilin family protein
500	284161831	612903..613295	+	Archaeoglobus_profundus_DSM_5631_uid43493	NC_013741	703	arCOG03926	124	clade_2	57	+	1		yes		N	-	Pilin, FlaG/FlaF/PilA family
501	284161832	613288..613941	+	Archaeoglobus_profundus_DSM_5631_uid43493	NC_013741	704	arCOG02911	113	clade_2	162	+	1				N	-	Predicted Pilin family protein
502	284161833	613922..615190	+	Archaeoglobus_profundus_DSM_5631_uid43493	NC_013741	705	arCOG02911	113	clade_2	162	+	1				N	-	Predicted Pilin family protein
503	284161834	615174..617027	-	Archaeoglobus_profundus_DSM_5631_uid43493	NC_013741	706	arCOG01808	106	non_specific	199	+	9				N	TadC	Pilus assembly protein TadC
504	284161835	617028..618569	-	Archaeoglobus_profundus_DSM_5631_uid43493	NC_013741	707	arCOG01817	5	non_specific	371	+					N	FlaI	ATPase involved in archaellum/pili biosynthesis
505	284161836	618596..619279	-	Archaeoglobus_profundus_DSM_5631_uid43493	NC_013741	708	arCOG01175			9						T	RAD55	RecA-superfamily ATPase implicated in signal transduction, inactivated
506	284161837	619368..620495	+	Archaeoglobus_profundus_DSM_5631_uid43493	NC_013741	709	arCOG00940			1						R	-	Radical SAM superfamily enzyme
507	284161838	620499..621104	+	Archaeoglobus_profundus_DSM_5631_uid43493	NC_013741	710	arCOG00910			2						J	-	Predicted RNA methylase
508	===	284161931	7	Archaeoglobus_profundus_DSM_5631_uid43493	NC_013741
509	284161928	703719..705155	+	Archaeoglobus_profundus_DSM_5631_uid43493	NC_013741	800	arCOG00410			18						J	PheS	Phenylalanyl-tRNA synthetase alpha subunit
510	284161929	705157..705573	-	Archaeoglobus_profundus_DSM_5631_uid43493	NC_013741	801	arCOG02734			7						O	-	Predicted Fe-Mo cluster-binding protein, NifX family
511	284161930	705574..706371	-	Archaeoglobus_profundus_DSM_5631_uid43493	NC_013741	802	arCOG04044			3						E	-	2-amino-3,7-dideoxy-D-threo-hept-6-ulosonic acid synthase, DhnA-aldolase family
512	284161931	706495..707001	-	Archaeoglobus_profundus_DSM_5631_uid43493	NC_013741	803	arCOG02416	122	clade_2	120	+	1		yes		N	-	Major Pilin family protein, PilA family
513	284161932	707131..707706	+	Archaeoglobus_profundus_DSM_5631_uid43493	NC_013741	804	arCOG04197			1						X	-	Transposase related protein
514	284161933	707928..708749	-	Archaeoglobus_profundus_DSM_5631_uid43493	NC_013741	805	arCOG00102			6						F	PurL	Phosphoribosylformylglycinamidine (FGAM) synthase, glutamine amidotransferase domain
515	284161934	708820..709074	+	Archaeoglobus_profundus_DSM_5631_uid43493	NC_013741	806	arCOG04002			2		2				C	-	Cytochrome b family protein
516	===	284162139	7	Archaeoglobus_profundus_DSM_5631_uid43493	NC_013741
517	284162136	862429..862938	+	Archaeoglobus_profundus_DSM_5631_uid43493	NC_013741	1008	arCOG04239			2						J	RpsD	Ribosomal protein S4 or related protein
518	284162137	862944..863339	+	Archaeoglobus_profundus_DSM_5631_uid43493	NC_013741	1009	arCOG04240			2						J	RpsK	Ribosomal protein S11
519	284162138	863385..864170	+	Archaeoglobus_profundus_DSM_5631_uid43493	NC_013741	1010	arCOG04241			1						K	RpoA/Rpo1	DNA-directed RNA polymerase subunit D
520	284162139	864279..864830	+	Archaeoglobus_profundus_DSM_5631_uid43493	NC_013741	1011	arCOG02425	259	arCOG03052	39	+	1				N	-	Pilin, FlaG/FlaF/PilA family
521	284162140	864861..865532	+	Archaeoglobus_profundus_DSM_5631_uid43493	NC_013741	1012	arCOG01143			3						T	ApaH	Serine/threonine protein phosphatase PP2A family
522	284162141	865567..866640	+	Archaeoglobus_profundus_DSM_5631_uid43493	NC_013741	1013	arCOG04143			12						L	-	DNA topoisomerase VI, subunit A
523	284162142	866694..867800	+	Archaeoglobus_profundus_DSM_5631_uid43493	NC_013741	1014	arCOG03246			7						E	KamA	Lysine 2,3-aminomutase
524	===	2.84162e+17	8	Archaeoglobus_profundus_DSM_5631_uid43493	NC_013741
525	284162409	1121965..1123326	+	Archaeoglobus_profundus_DSM_5631_uid43493	NC_013741	1281	arCOG01717			9						J	GatA	Asp-tRNAAsn/Glu-tRNAGln amidotransferase A subunit or related amidase
526	284162410	1123332..1124927	+	Archaeoglobus_profundus_DSM_5631_uid43493	NC_013741	1282	arCOG00411			4						J	SepRS	O-phosphoseryl-tRNA(Cys) synthetase
527	284162411	1124911..1126290	-	Archaeoglobus_profundus_DSM_5631_uid43493	NC_013741	1283	arCOG00427			17						L	RecJ/Cdc45	Single-stranded DNA-specific exonuclease RecJ
528	284162412	1126362..1127894	+	Archaeoglobus_profundus_DSM_5631_uid43493	NC_013741	1284	arCOG01817	5	non_specific	371	+	1				N	FlaI	ATPase involved in archaellum/pili biosynthesis
529	284162413	1127891..1129777	+	Archaeoglobus_profundus_DSM_5631_uid43493	NC_013741	1285	arCOG01808	106	non_specific	199	+	8				N	TadC	Pilus assembly protein TadC
530	284162414	1129730..1130617	-	Archaeoglobus_profundus_DSM_5631_uid43493	NC_013741	1286	arCOG00014			17						G	RbsK	Sugar kinase, ribokinase family
531	284162415	1130636..1131634	-	Archaeoglobus_profundus_DSM_5631_uid43493	NC_013741	1287	arCOG01801			6		2	SIGNAL			R	Imp	TRAP-type uncharacterized transport system, periplasmic component
532	284162416	1131638..1133650	-	Archaeoglobus_profundus_DSM_5631_uid43493	NC_013741	1288	arCOG01906			6		15				R	-	TRAP-type uncharacterized transport system, fused permease component
533	===	2.84162e+89	21	Archaeoglobus_profundus_DSM_5631_uid43493	NC_013741
534	284162478	1174829..1177606	-	Archaeoglobus_profundus_DSM_5631_uid43493	NC_013741	1350	arCOG02318			12						T	Tar	Sensory protein; contains PAS, HAMP and Methyl-accepting chemotaxis-like domain
535	284162479	1177593..1178210	-	Archaeoglobus_profundus_DSM_5631_uid43493	NC_013741	1351	arCOG12217			1						S	-	Uncharacterized protein
536	284162480	1178367..1178531	+	Archaeoglobus_profundus_DSM_5631_uid43493	NC_013741	1352	arCOG04995			2		2				N	-	Predicted component of type IV pili like system
537	284162481	1178528..1179169	-	Archaeoglobus_profundus_DSM_5631_uid43493	NC_013741	1353	arCOG06517	47	clade_archaellum	6	+	1				N	-	Predicted Pilin family protein
538	284162482	1179176..1179808	-	Archaeoglobus_profundus_DSM_5631_uid43493	NC_013741	1354	arCOG07632			2			SIGNAL			S	-	Uncharacterized secreted protein
539	284162483	1179810..1181438	-	Archaeoglobus_profundus_DSM_5631_uid43493	NC_013741	1355	arCOG01809	25	clade_archaellum	108	+	9				N	FlaJ	Archaellum assembly protein J, TadC family
540	284162484	1181444..1183327	-	Archaeoglobus_profundus_DSM_5631_uid43493	NC_013741	1356	arCOG01817	5	non_specific	371	+					N	FlaI	ATPase involved in archaellum/pili biosynthesis
541	284162485	1183394..1184128	-	Archaeoglobus_profundus_DSM_5631_uid43493	NC_013741	1357	arCOG04148	27	clade_archaellum	109	+					N	FlaH	ATPase involved in biogenesis of archaellum
542	284162486	1184135..1184623	-	Archaeoglobus_profundus_DSM_5631_uid43493	NC_013741	1358	arCOG01824	29	clade_archaellum	120	+	1				N	FlaF	Archaellum protein F, archaellin of FlaG/FlaF family
543	284162487	1184629..1185093	-	Archaeoglobus_profundus_DSM_5631_uid43493	NC_013741	1359	arCOG01822	28	clade_archaellum	119	+	1				N	FlaG	Archaellum protein G, archaellin of FlaG/FlaF family
544	284162488	1185105..1185872	-	Archaeoglobus_profundus_DSM_5631_uid43493	NC_013741	1360	arCOG02396	32	clade_archaellum	30	+					N	FlaD	Archaellum protein C/D/E
545	284162489	1185929..1186582	-	Archaeoglobus_profundus_DSM_5631_uid43493	NC_013741	1361	arCOG01829	30	clade_archaellum	286	+	1		yes	yes	N	FlaB	Archaellins
546	284162490	1186597..1187229	-	Archaeoglobus_profundus_DSM_5631_uid43493	NC_013741	1362	arCOG01829	30	clade_archaellum	286	+	1		yes	yes	N	FlaB	Archaellins
547	284162491	1187341..1187691	-	Archaeoglobus_profundus_DSM_5631_uid43493	NC_013741	1363	arCOG14514			1		3				N	-	Uncharacterized membrane protein
548	284162492	1187705..1188631	-	Archaeoglobus_profundus_DSM_5631_uid43493	NC_013741	1364	arCOG00042			8						J	TilS	tRNA(Ile)-lysidine synthase TilS/MesJ
549	284162493	1188785..1189015	-	Archaeoglobus_profundus_DSM_5631_uid43493	NC_013741	1365	-
550	284162494	1189093..1190220	-	Archaeoglobus_profundus_DSM_5631_uid43493	NC_013741	1366	arCOG04278			12						C	-	Predicted aconitase
551	284162495	1190222..1190431	-	Archaeoglobus_profundus_DSM_5631_uid43493	NC_013741	1367	arCOG06141	251	clade_2	15	+					N	-	Component of type IV pili like system
552	284162496	1190428..1190895	-	Archaeoglobus_profundus_DSM_5631_uid43493	NC_013741	1368	arCOG02579			2						R	-	Fe-S-cluster containining protein
553	284162497	1190933..1191376	-	Archaeoglobus_profundus_DSM_5631_uid43493	NC_013741	1369	arCOG01759			3						L	-	Bifunctional nuclease, with DNase and RNase activity
554	284162498	1191554..1193032	+	Archaeoglobus_profundus_DSM_5631_uid43493	NC_013741	1370	arCOG00620			2						E	-	Homocysteine biosynthesis enzyme, synthesises homocysteine from aspartate semialdehyde and hydrogen sulfide, fused to CBS domain
555	===	488599705	7	Archaeoglobus_sulfaticallidus_PM70_1_uid201033	NC_021169
556	488599702	120008..120313	+	Archaeoglobus_sulfaticallidus_PM70_1_uid201033	NC_021169	144	arCOG10228			1		3				S	-	Uncharacterized membrane protein
557	488599703	120360..120806	+	Archaeoglobus_sulfaticallidus_PM70_1_uid201033	NC_021169	145	arCOG01223			7						H	CAB4	Phosphopantetheine adenylyltransferase
558	488599704	120982..122112	+	Archaeoglobus_sulfaticallidus_PM70_1_uid201033	NC_021169	146	arCOG00570			7						C	FixC	Dehydrogenase (flavoprotein)
559	488599705	122129..122338	-	Archaeoglobus_sulfaticallidus_PM70_1_uid201033	NC_021169	147	arCOG06141	251	clade_2	15	+					N	-	Component of type IV pili like system
560	488599706	122442..122714	+	Archaeoglobus_sulfaticallidus_PM70_1_uid201033	NC_021169	148	arCOG10388			3		2				S	-	Uncharacterized membrane protein
561	488599707	122746..123765	+	Archaeoglobus_sulfaticallidus_PM70_1_uid201033	NC_021169	149	arCOG00656			4						H	ThiH	Thiamine biosynthesis enzyme ThiH, FO synthase or related uncharacterized enzyme
562	488599708	123765..124544	+	Archaeoglobus_sulfaticallidus_PM70_1_uid201033	NC_021169	150	arCOG00655			1						R	-	Predicted periplasmic solute-binding protein
563	===	4.886e+35	11	Archaeoglobus_sulfaticallidus_PM70_1_uid201033	NC_021169
564	488599798	213030..213377	-	Archaeoglobus_sulfaticallidus_PM70_1_uid201033	NC_021169	240	arCOG04228			2						J	Pth2	Peptidyl-tRNA hydrolase
565	488599799	213393..213668	-	Archaeoglobus_sulfaticallidus_PM70_1_uid201033	NC_021169	241	arCOG10234			1						S	-	Uncharacterized protein
566	488599800	213784..214425	+	Archaeoglobus_sulfaticallidus_PM70_1_uid201033	NC_021169	242	arCOG04472			2						H	-	2-phospho-L-lactate guanylyltransferase, coenzyme F420 biosynthesis enzyme, CobY/MobA/RfbA family
567	488599801	214409..216220	-	Archaeoglobus_sulfaticallidus_PM70_1_uid201033	NC_021169	243	arCOG01808	106	non_specific	199	+	11				N	TadC	Pilus assembly protein TadC
568	488599802	216222..217097	-	Archaeoglobus_sulfaticallidus_PM70_1_uid201033	NC_021169	244	arCOG01808	106	non_specific	199	+	4				N	TadC	Pilus assembly protein TadC
569	488599803	217081..218655	-	Archaeoglobus_sulfaticallidus_PM70_1_uid201033	NC_021169	245	arCOG01817	5	non_specific	371	+					N	FlaI	ATPase involved in archaellum/pili biosynthesis
570	488599804	218657..219163	-	Archaeoglobus_sulfaticallidus_PM70_1_uid201033	NC_021169	246	-
571	488599805	219126..220472	-	Archaeoglobus_sulfaticallidus_PM70_1_uid201033	NC_021169	247	arCOG02911	113	clade_2	162	+	1		yes		N	-	Predicted Pilin family protein
572	488599806	220511..221872	+	Archaeoglobus_sulfaticallidus_PM70_1_uid201033	NC_021169	248	arCOG01358			5						J	MiaB	2-methylthioadenine synthetase
573	488599807	221869..222906	-	Archaeoglobus_sulfaticallidus_PM70_1_uid201033	NC_021169	249	arCOG00636			4						O	HypE	Hydrogenase maturation factor
574	488599808	222903..225206	-	Archaeoglobus_sulfaticallidus_PM70_1_uid201033	NC_021169	250	arCOG01187			2						O	HypF	Hydrogenase maturation factor
575	===	488600066	7	Archaeoglobus_sulfaticallidus_PM70_1_uid201033	NC_021169
576	488600063	477403..478380	+	Archaeoglobus_sulfaticallidus_PM70_1_uid201033	NC_021169	505	arCOG04112			9						J	DPH2	Diphthamide synthase subunit DPH2
577	488600064	478407..479411	-	Archaeoglobus_sulfaticallidus_PM70_1_uid201033	NC_021169	506	arCOG02881			3		10				P	ECM27	Ca2+/Na+ antiporter
578	488600065	479411..480664	-	Archaeoglobus_sulfaticallidus_PM70_1_uid201033	NC_021169	507	arCOG01698			4						E	LeuC	Homoaconitate hydratase/3-isopropylmalate dehydratase large subunit family protein
579	488600066	481362..485912	+	Archaeoglobus_sulfaticallidus_PM70_1_uid201033	NC_021169	508	arCOG03511	138	subclade_4A	13	+	1		yes		N	-	Surface protein, possibly associated with type IV pili like system
580	488600067	486193..486765	-	Archaeoglobus_sulfaticallidus_PM70_1_uid201033	NC_021169	509	arCOG04494			1		4				S	-	Zn finger protein, C2C2 type
581	488600068	487016..488455	+	Archaeoglobus_sulfaticallidus_PM70_1_uid201033	NC_021169	510	arCOG01718			3						J	GatB	Asp-tRNAAsn/Glu-tRNAGln amidotransferase B subunit
582	488600069	488465..490477	+	Archaeoglobus_sulfaticallidus_PM70_1_uid201033	NC_021169	511	arCOG06233			1						L	-	Toprim domain and Zn-finger domain
583	===	4.886e+80	15	Archaeoglobus_sulfaticallidus_PM70_1_uid201033	NC_021169
584	488600370	771223..771381	-	Archaeoglobus_sulfaticallidus_PM70_1_uid201033	NC_021169	812	arCOG04995			2		2				N	-	Predicted component of type IV pili like system
585	488600371	771568..771762	+	Archaeoglobus_sulfaticallidus_PM70_1_uid201033	NC_021169	813	-
586	488600372	771971..772306	-	Archaeoglobus_sulfaticallidus_PM70_1_uid201033	NC_021169	814	arCOG01057			15						K	HxlR	DNA-binding transcriptional regulator, HxlR family
587	488600373	772661..773521	+	Archaeoglobus_sulfaticallidus_PM70_1_uid201033	NC_021169	815	arCOG01829	30	clade_archaellum	286	+	1		yes	yes	N	FlaB	Archaellins
588	488600374	773537..774151	+	Archaeoglobus_sulfaticallidus_PM70_1_uid201033	NC_021169	816	arCOG01829	30	clade_archaellum	286	+	1		yes	yes	N	FlaB	Archaellins
589	488600375	774209..774886	+	Archaeoglobus_sulfaticallidus_PM70_1_uid201033	NC_021169	817	arCOG02396	32	clade_archaellum	30	+					N	FlaD	Archaellum protein C/D/E
590	488600376	774905..775387	+	Archaeoglobus_sulfaticallidus_PM70_1_uid201033	NC_021169	818	arCOG01822	28	clade_archaellum	119	+	1	SIGNAL			N	FlaG	Archaellum protein G, archaellin of FlaG/FlaF family
591	488600377	775397..775870	+	Archaeoglobus_sulfaticallidus_PM70_1_uid201033	NC_021169	819	arCOG01824	29	clade_archaellum	120	+	1				N	FlaF	Archaellum protein F, archaellin of FlaG/FlaF family
592	488600378	775872..776594	+	Archaeoglobus_sulfaticallidus_PM70_1_uid201033	NC_021169	820	arCOG04148	27	clade_archaellum	109	+					N	FlaH	ATPase involved in biogenesis of archaellum
593	488600379	776603..777259	+	Archaeoglobus_sulfaticallidus_PM70_1_uid201033	NC_021169	821	arCOG06517	47	clade_archaellum	6	+	1			yes	N	-	Predicted Pilin family protein
594	488600380	777324..779156	+	Archaeoglobus_sulfaticallidus_PM70_1_uid201033	NC_021169	822	arCOG01817	5	non_specific	371	+					N	FlaI	ATPase involved in archaellum/pili biosynthesis
595	488600381	779153..780760	+	Archaeoglobus_sulfaticallidus_PM70_1_uid201033	NC_021169	823	arCOG01809	25	clade_archaellum	108	+	7				N	FlaJ	Archaellum assembly protein J, TadC family
596	488600382	781037..781252	+	Archaeoglobus_sulfaticallidus_PM70_1_uid201033	NC_021169	824	arCOG07632			2						S	-	Uncharacterized secreted protein
597	488600383	781862..782644	+	Archaeoglobus_sulfaticallidus_PM70_1_uid201033	NC_021169	825	arCOG00622			1						D	Spo0J	Chromosome segregation protein Spo0J, contains CBS and ParB-like nuclease domains
598	488600384	782653..782976	+	Archaeoglobus_sulfaticallidus_PM70_1_uid201033	NC_021169	826	arCOG01217			5						U	SEC65	Signal recognition particle 19 kDa protein
599	===	4.88601e+80	18	Archaeoglobus_sulfaticallidus_PM70_1_uid201033	NC_021169
600	488600962	1319927..1320379	+	Archaeoglobus_sulfaticallidus_PM70_1_uid201033	NC_021169	1404	arCOG01580			27						K	-	DNA-binding transcriptional regulator, Lrp family
601	488600963	1320319..1320636	+	Archaeoglobus_sulfaticallidus_PM70_1_uid201033	NC_021169	1405	arCOG10977			2		3				S	-	Uncharacterized membrane protein
602	488600964	1320633..1321037	+	Archaeoglobus_sulfaticallidus_PM70_1_uid201033	NC_021169	1406	-
603	488600965	1321163..1321681	+	Archaeoglobus_sulfaticallidus_PM70_1_uid201033	NC_021169	1407	arCOG02416	122	clade_2	120	+	1		yes		N	-	Major Pilin family protein, PilA family
604	488600966	1321714..1322358	+	Archaeoglobus_sulfaticallidus_PM70_1_uid201033	NC_021169	1408	arCOG02537			1		1	SIGNAL			M	-	beta-propeller repeat protein
605	488600967	1322355..1322918	+	Archaeoglobus_sulfaticallidus_PM70_1_uid201033	NC_021169	1409	-					1	SIGNAL
606	488600968	1323987..1324223	+	Archaeoglobus_sulfaticallidus_PM70_1_uid201033	NC_021169	1410	arCOG01308			5						O	Cdc48	ATPase of the AAA+ class , CDC48 family
607	488600969	1324213..1324758	+	Archaeoglobus_sulfaticallidus_PM70_1_uid201033	NC_021169	1411	arCOG06117	130	clade_2	52	+	1				N	-	Predicted Pilin family protein
608	488600970	1324752..1325339	+	Archaeoglobus_sulfaticallidus_PM70_1_uid201033	NC_021169	1412	arCOG04652	127	clade_2	53	+	1	SIGNAL	yes		N	-	Predicted Pilin family protein
609	488600971	1325341..1325820	+	Archaeoglobus_sulfaticallidus_PM70_1_uid201033	NC_021169	1413	arCOG07777	129	clade_2	42	+	1		yes		N	-	Predicted Pilin family protein
610	488600972	1325832..1326242	+	Archaeoglobus_sulfaticallidus_PM70_1_uid201033	NC_021169	1414	arCOG03926	124	clade_2	57	+	1		yes		N	-	Pilin, FlaG/FlaF/PilA family
611	488600973	1326235..1326927	+	Archaeoglobus_sulfaticallidus_PM70_1_uid201033	NC_021169	1415	arCOG02911	113	clade_2	162	+	2				N	-	Predicted Pilin family protein
612	488600974	1326956..1328296	+	Archaeoglobus_sulfaticallidus_PM70_1_uid201033	NC_021169	1416	arCOG02911	113	clade_2	162	+		SIGNAL			N	-	Predicted Pilin family protein
613	488600975	1328288..1330210	-	Archaeoglobus_sulfaticallidus_PM70_1_uid201033	NC_021169	1417	arCOG01808	106	non_specific	199	+	9				N	TadC	Pilus assembly protein TadC
614	488600976	1330212..1331891	-	Archaeoglobus_sulfaticallidus_PM70_1_uid201033	NC_021169	1418	arCOG01817	5	non_specific	371	+					N	FlaI	ATPase involved in archaellum/pili biosynthesis
615	488600977	1332127..1332834	-	Archaeoglobus_sulfaticallidus_PM70_1_uid201033	NC_021169	1419	arCOG03793			2						T	-	Inactivated KaiC-like ATPase, DUF835 family
616	488600978	1333619..1334311	-	Archaeoglobus_sulfaticallidus_PM70_1_uid201033	NC_021169	1420	arCOG01175			9						T	RAD55	RecA-superfamily ATPase implicated in signal transduction, inactivated
617	488600979	1334603..1335262	+	Archaeoglobus_sulfaticallidus_PM70_1_uid201033	NC_021169	1421	arCOG04122			2						J	Emg1	rRNA pseudouridine-1189 N-methylase Emg1, Nep1/Mra1 family
618	===	488601158	7	Archaeoglobus_sulfaticallidus_PM70_1_uid201033	NC_021169
619	488601155	1485305..1485940	+	Archaeoglobus_sulfaticallidus_PM70_1_uid201033	NC_021169	1597	arCOG00970			2						O	PRE1	20S proteasome, beta subunit
620	488601156	1485960..1487864	+	Archaeoglobus_sulfaticallidus_PM70_1_uid201033	NC_021169	1598	arCOG00543			4						R	-	Predicted metal-dependent RNase, consists of a metallo-beta-lactamase domain and an RNA-binding KH domain
621	488601157	1487889..1488368	+	Archaeoglobus_sulfaticallidus_PM70_1_uid201033	NC_021169	1599	arCOG00532			3						H	MobB	Molybdopterin-guanine dinucleotide biosynthesis protein
622	488601158	1488454..1489218	-	Archaeoglobus_sulfaticallidus_PM70_1_uid201033	NC_021169	1600	arCOG02298	17	non_specific	164	+	6				N	FlaK/PulO	Peptidase A24A, prepilin type IV
623	488601159	1489221..1490201	-	Archaeoglobus_sulfaticallidus_PM70_1_uid201033	NC_021169	1601	arCOG01351			8						E	ThrA	Homoserine dehydrogenase
624	488601160	1490224..1490736	-	Archaeoglobus_sulfaticallidus_PM70_1_uid201033	NC_021169	1602	arCOG04396			5						E	-	ACT-domain-containing protein, predicted allosteric regulator of homoserine dehydrogenase
625	488601161	1490755..1491624	-	Archaeoglobus_sulfaticallidus_PM70_1_uid201033	NC_021169	1603	arCOG02297			7						E	IlvE	Branched-chain amino acid aminotransferase/4-amino-4-deoxychorismate lyase
626	===	488601225	7	Archaeoglobus_sulfaticallidus_PM70_1_uid201033	NC_021169
627	488601222	1548959..1549153	+	Archaeoglobus_sulfaticallidus_PM70_1_uid201033	NC_021169	1664	arCOG10220			2						S	-	Uncharacterized protein
628	488601223	1549198..1549977	+	Archaeoglobus_sulfaticallidus_PM70_1_uid201033	NC_021169	1665	arCOG00249			1						I	FadB	3-hydroxyacyl-CoA dehydrogenase, some fused to Enoyl-CoA hydratase
629	488601224	1549978..1550601	-	Archaeoglobus_sulfaticallidus_PM70_1_uid201033	NC_021169	1666	arCOG02452			11						R	-	KaiC-like protein ATPase
630	488601225	1550639..1550866	-	Archaeoglobus_sulfaticallidus_PM70_1_uid201033	NC_021169	1667	arCOG06141	251	clade_2	15	+					N	-	Component of type IV pili like system
631	488601226	1551185..1552603	+	Archaeoglobus_sulfaticallidus_PM70_1_uid201033	NC_021169	1668	arCOG02143			2						Q	-	Aromatic ring hydroxylase
632	488601227	1553013..1553828	+	Archaeoglobus_sulfaticallidus_PM70_1_uid201033	NC_021169	1669	arCOG05123			1						S	-	TIR domain containing protein
633	488601228	1553962..1554663	+	Archaeoglobus_sulfaticallidus_PM70_1_uid201033	NC_021169	1670	-
634	===	3.274e+71	14	Archaeoglobus_veneficus_SNP6_uid65269	NC_015320
635	327400018	93163..93447	-	Archaeoglobus_veneficus_SNP6_uid65269	NC_015320	98	arCOG04051			3						S	-	Uncharacterized protein
636	327400019	93466..93870	-	Archaeoglobus_veneficus_SNP6_uid65269	NC_015320	99	arCOG01640			4						J	GCD7	Translation initiation factor 2, beta subunit (eIF-2beta)/eIF-5 N-terminal domain
637	327400020	93925..94311	-	Archaeoglobus_veneficus_SNP6_uid65269	NC_015320	100	arCOG00463			1						L	-	Uri superfamily endonuclease
638	327400021	94328..96211	-	Archaeoglobus_veneficus_SNP6_uid65269	NC_015320	101	arCOG01808	106	non_specific	199	+	8				N	TadC	Pilus assembly protein TadC
639	327400022	96183..97787	-	Archaeoglobus_veneficus_SNP6_uid65269	NC_015320	102	arCOG01817	5	non_specific	371	+					N	FlaI	ATPase involved in archaellum/pili biosynthesis
640	327400023	97936..98688	-	Archaeoglobus_veneficus_SNP6_uid65269	NC_015320	103	arCOG02911	113	clade_2	162	+	1		yes		N	-	Predicted Pilin family protein
641	327400024	98685..99389	-	Archaeoglobus_veneficus_SNP6_uid65269	NC_015320	104	arCOG02911	113	clade_2	162	+	1		yes		N	-	Predicted Pilin family protein
642	327400025	99386..101758	-	Archaeoglobus_veneficus_SNP6_uid65269	NC_015320	105	arCOG03926	124	clade_2	57	+	1		yes		N	-	Pilin, FlaG/FlaF/PilA family
643	327400026	101730..102146	-	Archaeoglobus_veneficus_SNP6_uid65269	NC_015320	106	arCOG06552	128	clade_2	11	+	1		yes		N	-	Predicted Pilin family protein
644	327400027	102134..102658	-	Archaeoglobus_veneficus_SNP6_uid65269	NC_015320	107	arCOG04652	127	clade_2	53	+	1		yes		N	-	Predicted Pilin family protein
645	327400028	102642..103529	-	Archaeoglobus_veneficus_SNP6_uid65269	NC_015320	108	arCOG06117	130	clade_2	52	+	1			yes	N	-	Predicted Pilin family protein
646	327400029	103581..104144	+	Archaeoglobus_veneficus_SNP6_uid65269	NC_015320	109	arCOG00721			5						J	Nob1	Endonuclease Nob1, consists of a PIN domain and a Zn-ribbon module
647	327400030	104068..104649	+	Archaeoglobus_veneficus_SNP6_uid65269	NC_015320	110	arCOG00028			1						F	-	Orotate phosphoribosyltransferase homolog
648	327400031	104656..105597	+	Archaeoglobus_veneficus_SNP6_uid65269	NC_015320	111	arCOG00894			13		2				M	-	Glycosyl transferase family 2
649	===	3.27401e+26	9	Archaeoglobus_veneficus_SNP6_uid65269	NC_015320
650	327400830	812031..813041	+	Archaeoglobus_veneficus_SNP6_uid65269	NC_015320	910	arCOG04288			4						J	RplJ	Ribosomal protein L10
651	327400831	813062..813382	+	Archaeoglobus_veneficus_SNP6_uid65269	NC_015320	911	arCOG04287			7						J	RPP1A	Ribosomal protein L12E/L44/L45/RPP1/RPP2
652	327400832	813477..813893	+	Archaeoglobus_veneficus_SNP6_uid65269	NC_015320	912	arCOG02487			2		1				M	-	Cell surface protein, a component of a putative secretion system
653	327400833	813920..815497	-	Archaeoglobus_veneficus_SNP6_uid65269	NC_015320	913	arCOG02916	114	clade_2	41	+	1		yes		N	-	Predicted Pilin family protein
654	327400834	815529..817436	-	Archaeoglobus_veneficus_SNP6_uid65269	NC_015320	914	arCOG01808	106	non_specific	199	+	8				N	TadC	Pilus assembly protein TadC
655	327400835	817418..818995	-	Archaeoglobus_veneficus_SNP6_uid65269	NC_015320	915	arCOG01817	5	non_specific	371	+					N	FlaI	ATPase involved in archaellum/pili biosynthesis
656	327400836	819076..819525	+	Archaeoglobus_veneficus_SNP6_uid65269	NC_015320	916	-					4
657	327400837	819512..820195	-	Archaeoglobus_veneficus_SNP6_uid65269	NC_015320	917	arCOG12006			1		7				S	-	Uncharacterized membrane protein
658	327400838	820259..820621	-	Archaeoglobus_veneficus_SNP6_uid65269	NC_015320	918	arCOG02172			1						H	QueD	6-pyruvoyl-tetrahydropterin synthase
659	===	327400930	7	Archaeoglobus_veneficus_SNP6_uid65269	NC_015320
660	327400927	898956..899663	-	Archaeoglobus_veneficus_SNP6_uid65269	NC_015320	1007	arCOG01320			4						H	RibB	3,4-dihydroxy-2-butanone 4-phosphate synthase
661	327400928	899660..900307	-	Archaeoglobus_veneficus_SNP6_uid65269	NC_015320	1008	arCOG01904			7						H	-	CTP-dependent Riboflavin kinase
662	327400929	900495..900635	-	Archaeoglobus_veneficus_SNP6_uid65269	NC_015320	1009	arCOG13405			1						S	-	Uncharacterized protein
663	327400930	901088..902506	+	Archaeoglobus_veneficus_SNP6_uid65269	NC_015320	1010	arCOG02916	114	clade_2	41	+	1		yes		N	-	Predicted Pilin family protein
664	327400931	902724..903299	+	Archaeoglobus_veneficus_SNP6_uid65269	NC_015320	1011	arCOG04209			1						J	RPL15A	Ribosomal protein L15E
665	327400932	903406..903849	+	Archaeoglobus_veneficus_SNP6_uid65269	NC_015320	1012	arCOG01042			2						J	-	Exosome subunit, RNA binding protein with dsRBD fold
666	327400933	903836..904486	+	Archaeoglobus_veneficus_SNP6_uid65269	NC_015320	1013	arCOG00307			1						J	RPP1	RNase P/RNase MRP subunit p30
667	===	327400972	7	Archaeoglobus_veneficus_SNP6_uid65269	NC_015320
668	327400969	936116..936823	-	Archaeoglobus_veneficus_SNP6_uid65269	NC_015320	1049	arCOG04376			1						S	-	Uncharacterized protein, UPF0280 family, ApbE superfamily
669	327400970	936820..937203	-	Archaeoglobus_veneficus_SNP6_uid65269	NC_015320	1050	arCOG02460			1						C	NapF	Ferredoxin
670	327400971	937209..938681	-	Archaeoglobus_veneficus_SNP6_uid65269	NC_015320	1051	arCOG00620			2						E	-	Homocysteine biosynthesis enzyme, synthesises homocysteine from aspartate semialdehyde and hydrogen sulfide, fused to CBS domain
671	327400972	938774..938965	-	Archaeoglobus_veneficus_SNP6_uid65269	NC_015320	1052	arCOG06141	251	clade_2	15	+					N	-	Component of type IV pili like system
672	327400973	939047..940387	-	Archaeoglobus_veneficus_SNP6_uid65269	NC_015320	1053	arCOG01747			3						F	PurB	Adenylosuccinate lyase
673	327400974	940440..940625	-	Archaeoglobus_veneficus_SNP6_uid65269	NC_015320	1054	arCOG10220			2						S	-	Uncharacterized protein
674	327400975	941078..941704	+	Archaeoglobus_veneficus_SNP6_uid65269	NC_015320	1055	-					2
675	===	3.27401e+17	8	Archaeoglobus_veneficus_SNP6_uid65269	NC_015320
676	327401120	1091518..1091742	-	Archaeoglobus_veneficus_SNP6_uid65269	NC_015320	1200	arCOG00998			11						K	LSM1	Small nuclear ribonucleoprotein (snRNP) homolog
677	327401121	1091814..1092281	+	Archaeoglobus_veneficus_SNP6_uid65269	NC_015320	1201	arCOG00985			3						J	Tma20	Predicted RNA-binding protein, contains PUA domain
678	327401122	1092297..1093052	-	Archaeoglobus_veneficus_SNP6_uid65269	NC_015320	1202	arCOG01225			16						R	-	GTPase SAR1 or related small G protein
679	327401123	1094235..1095905	+	Archaeoglobus_veneficus_SNP6_uid65269	NC_015320	1203	arCOG01817	5	non_specific	371	+					N	FlaI	ATPase involved in archaellum/pili biosynthesis
680	327401124	1095916..1097859	+	Archaeoglobus_veneficus_SNP6_uid65269	NC_015320	1204	arCOG01808	106	non_specific	199	+	9				N	TadC	Pilus assembly protein TadC
681	327401125	1097881..1098702	-	Archaeoglobus_veneficus_SNP6_uid65269	NC_015320	1205	arCOG00271			11		9				G	RhaT	Permease of the drug/metabolite transporter (DMT) superfamily
682	327401126	1098806..1098970	-	Archaeoglobus_veneficus_SNP6_uid65269	NC_015320	1206	arCOG00959			14						C	-	Ferredoxin
683	327401127	1098977..1099222	-	Archaeoglobus_veneficus_SNP6_uid65269	NC_015320	1207	arCOG01218			2						O	TrxA	Thiol-disulfide isomerase or thioredoxin
684	===	327401198	7	Archaeoglobus_veneficus_SNP6_uid65269	NC_015320
685	327401195	1155960..1156979	+	Archaeoglobus_veneficus_SNP6_uid65269	NC_015320	1275	arCOG13396			1		2	SIGNAL	yes		C	-	Cytochrome c family protein
686	327401196	1156976..1157659	+	Archaeoglobus_veneficus_SNP6_uid65269	NC_015320	1276	arCOG02478			1		4				C	FdnI	Cytochrome b subunit of formate dehydrogenase
687	327401197	1158039..1158677	+	Archaeoglobus_veneficus_SNP6_uid65269	NC_015320	1277	arCOG02134			5						X	-	Transposase
688	327401198	1158790..1159314	-	Archaeoglobus_veneficus_SNP6_uid65269	NC_015320	1278	arCOG02416	122	clade_2	120	+	1		yes		N	-	Major Pilin family protein, PilA family
689	327401199	1159613..1160284	+	Archaeoglobus_veneficus_SNP6_uid65269	NC_015320	1279	arCOG04358			5						C	FdhD	Uncharacterized protein required for formate dehydrogenase activity
690	327401200	1160268..1161041	+	Archaeoglobus_veneficus_SNP6_uid65269	NC_015320	1280	arCOG00043			7						R	-	ATP-utilizing enzyme of the PP-loop superfamily
691	327401201	1161053..1161838	+	Archaeoglobus_veneficus_SNP6_uid65269	NC_015320	1281	arCOG02303			5						R	SurE	Predicted acid phosphatase
692	===	3.27401e+17	8	Archaeoglobus_veneficus_SNP6_uid65269	NC_015320
693	327401217	1178610..1179248	-	Archaeoglobus_veneficus_SNP6_uid65269	NC_015320	1297	arCOG02640			1						P	-	YkaA-like protein involved in regulation of phosphate transport, PhoU/UPF0111/DUF47 family
694	327401218	1179348..1180166	+	Archaeoglobus_veneficus_SNP6_uid65269	NC_015320	1298	arCOG04382			1						C	Mtd	Coenzyme F420-dependent N(5),N(10)-methenyltetrahydromethanopterin dehydrogenase
695	327401219	1180195..1180479	-	Archaeoglobus_veneficus_SNP6_uid65269	NC_015320	1299	-					3
696	327401220	1180494..1181153	-	Archaeoglobus_veneficus_SNP6_uid65269	NC_015320	1300	arCOG01829	30	clade_archaellum	286	+	1		yes		N	FlaB	Archaellins
697	327401221	1181164..1181787	-	Archaeoglobus_veneficus_SNP6_uid65269	NC_015320	1301	arCOG01829	30	clade_archaellum	286	+	1		yes		N	FlaB	Archaellins
698	327401222	1182012..1182350	-	Archaeoglobus_veneficus_SNP6_uid65269	NC_015320	1302	arCOG03067			20						K	ArsR	Transcriptional regulator containing HTH domain, ArsR family
699	327401223	1182396..1182713	+	Archaeoglobus_veneficus_SNP6_uid65269	NC_015320	1303	arCOG03113			4						S	-	Uncharacterized protein
700	327401224	1182703..1183560	-	Archaeoglobus_veneficus_SNP6_uid65269	NC_015320	1304	arCOG02394			33						K	CheF	Component of chemotaxis system associated with archaellum, contains CheF-like and HTH domain
701	===	3.27401e+17	14	Archaeoglobus_veneficus_SNP6_uid65269	NC_015320
702	327401319	1282165..1282962	+	Archaeoglobus_veneficus_SNP6_uid65269	NC_015320	1399	arCOG04362			11						K	-	Transcriptional regulator, contains HTH domain
703	327401320	1282902..1283528	-	Archaeoglobus_veneficus_SNP6_uid65269	NC_015320	1400	arCOG04406			6						C	FumA	Tartrate dehydratase beta subunit/Fumarate hydratase class I, C-terminal domain
704	327401321	1283544..1284362	-	Archaeoglobus_veneficus_SNP6_uid65269	NC_015320	1401	arCOG04407			10						C	TtdA	Tartrate dehydratase alpha subunit/Fumarate hydratase class I, N-terminal domain
705	327401322	1284692..1285243	-	Archaeoglobus_veneficus_SNP6_uid65269	NC_015320	1402	arCOG02425	259	arCOG03052	39	+	1	SIGNAL	yes		N	-	Pilin, FlaG/FlaF/PilA family
706	327401323	1285338..1286123	-	Archaeoglobus_veneficus_SNP6_uid65269	NC_015320	1403	arCOG00503			6						R	-	Metal-dependent hydrolase of the beta-lactamase superfamily II
707	327401324	1286278..1286760	+	Archaeoglobus_veneficus_SNP6_uid65269	NC_015320	1404	arCOG00834			3						K	WecD	Acetyltransferase (GNAT) family
708	327401325	1286757..1287347	-	Archaeoglobus_veneficus_SNP6_uid65269	NC_015320	1405	arCOG00038			5			SIGNAL			J	ThiI	tRNA S(4)U 4-thiouridine synthase
709	327401326	1287382..1288569	-	Archaeoglobus_veneficus_SNP6_uid65269	NC_015320	1406	arCOG00624			9		11				P	MgtE2	Permease, similar to cation transporter
710	327401327	1288640..1288756	-	Archaeoglobus_veneficus_SNP6_uid65269	NC_015320	1407	arCOG13403			1		1				S	-	Uncharacterized protein
711	327401328	1288757..1289398	-	Archaeoglobus_veneficus_SNP6_uid65269	NC_015320	1408	arCOG00267			1		6	SIGNAL			O	CcmC	ABC-type transport system involved in cytochrome c biogenesis, permease component
712	327401329	1289521..1289766	+	Archaeoglobus_veneficus_SNP6_uid65269	NC_015320	1409	arCOG06141	251	clade_2	15	+					N	-	Component of type IV pili like system
713	327401330	1289813..1290445	+	Archaeoglobus_veneficus_SNP6_uid65269	NC_015320	1410	arCOG02452			11						R	-	KaiC-like protein ATPase
714	327401331	1290442..1290999	-	Archaeoglobus_veneficus_SNP6_uid65269	NC_015320	1411	arCOG00993			3						J	NIP7	Protein involved in ribosomal biogenesis, contains PUA domain
715	327401332	1290990..1291382	-	Archaeoglobus_veneficus_SNP6_uid65269	NC_015320	1412	arCOG06109			1						S	-	Uncharacterized protein
716	===	3.27401e+53	12	Archaeoglobus_veneficus_SNP6_uid65269	NC_015320
717	327401346	1303116..1303808	+	Archaeoglobus_veneficus_SNP6_uid65269	NC_015320	1426	-					4
718	327401347	1303998..1304897	-	Archaeoglobus_veneficus_SNP6_uid65269	NC_015320	1427	arCOG02394			33						K	CheF	Component of chemotaxis system associated with archaellum, contains CheF-like and HTH domain
719	327401348	1304913..1306118	-	Archaeoglobus_veneficus_SNP6_uid65269	NC_015320	1428	arCOG02967			6						T	-	HEAT repeats protein
720	327401349	1306115..1307821	-	Archaeoglobus_veneficus_SNP6_uid65269	NC_015320	1429	arCOG01809	25	clade_archaellum	108	+	9				N	FlaJ	Archaellum assembly protein J, TadC family
721	327401350	1307831..1309498	-	Archaeoglobus_veneficus_SNP6_uid65269	NC_015320	1430	arCOG01817	5	non_specific	371	+					N	FlaI	ATPase involved in archaellum/pili biosynthesis
722	327401351	1309513..1310229	-	Archaeoglobus_veneficus_SNP6_uid65269	NC_015320	1431	arCOG04148	27	clade_archaellum	109	+					N	FlaH	ATPase involved in biogenesis of archaellum
723	327401352	1310374..1310811	-	Archaeoglobus_veneficus_SNP6_uid65269	NC_015320	1432	arCOG01822	28	clade_archaellum	119	+	1	SIGNAL			N	FlaG	Archaellum protein G, archaellin of FlaG/FlaF family
724	327401353	1310813..1311238	-	Archaeoglobus_veneficus_SNP6_uid65269	NC_015320	1433	arCOG01824	29	clade_archaellum	120	+	1	SIGNAL			N	FlaF	Archaellum protein F, archaellin of FlaG/FlaF family
725	327401354	1311213..1312400	-	Archaeoglobus_veneficus_SNP6_uid65269	NC_015320	1434	arCOG02963	34	clade_archaellum	21	+					N	FlaD	Archaellum protein C/D/E
726	327401355	1312578..1313591	-	Archaeoglobus_veneficus_SNP6_uid65269	NC_015320	1435	arCOG04329			1						C	-	Predicted butyrate kinase
727	327401356	1313626..1314768	-	Archaeoglobus_veneficus_SNP6_uid65269	NC_015320	1436	arCOG04218			1						L	-	ATP-dependent RNA ligase
728	327401357	1314765..1315700	-	Archaeoglobus_veneficus_SNP6_uid65269	NC_015320	1437	arCOG00600			1						R	-	CBS domain
729	===	327401464	7	Archaeoglobus_veneficus_SNP6_uid65269	NC_015320
730	327401461	1422377..1423261	+	Archaeoglobus_veneficus_SNP6_uid65269	NC_015320	1541	arCOG02297			7						E	IlvE	Branched-chain amino acid aminotransferase/4-amino-4-deoxychorismate lyase
731	327401462	1423270..1423779	+	Archaeoglobus_veneficus_SNP6_uid65269	NC_015320	1542	arCOG04396			5						E	-	ACT-domain-containing protein, predicted allosteric regulator of homoserine dehydrogenase
732	327401463	1423776..1424768	+	Archaeoglobus_veneficus_SNP6_uid65269	NC_015320	1543	arCOG01351			8						E	ThrA	Homoserine dehydrogenase
733	327401464	1424752..1425456	+	Archaeoglobus_veneficus_SNP6_uid65269	NC_015320	1544	arCOG02298	17	non_specific	164	+	5				N	FlaK/PulO	Peptidase A24A, prepilin type IV
734	327401465	1425463..1426827	-	Archaeoglobus_veneficus_SNP6_uid65269	NC_015320	1545	arCOG03032			7						R	-	TPR repeats containing protein
735	327401466	1427114..1427470	+	Archaeoglobus_veneficus_SNP6_uid65269	NC_015320	1546	arCOG00780			1						J	RPL18A	Ribosomal protein L18E
736	327401467	1427477..1427956	+	Archaeoglobus_veneficus_SNP6_uid65269	NC_015320	1547	arCOG04242			2						J	RplM	Ribosomal protein L13
737	===	327401535	7	Archaeoglobus_veneficus_SNP6_uid65269	NC_015320
738	327401532	1486839..1487489	+	Archaeoglobus_veneficus_SNP6_uid65269	NC_015320	1612	arCOG00302			2						R	-	Metal-dependent phosphoesterase (PHP family)
739	327401533	1487494..1488219	+	Archaeoglobus_veneficus_SNP6_uid65269	NC_015320	1613	arCOG01171			37						T	RAD55	RecA-superfamily ATPase implicated in signal transduction
740	327401534	1488193..1489230	-	Archaeoglobus_veneficus_SNP6_uid65269	NC_015320	1614	arCOG00967			1						J	-	tRNA m(1)G methyltransferase
741	327401535	1489290..1490858	-	Archaeoglobus_veneficus_SNP6_uid65269	NC_015320	1615	arCOG01817	5	non_specific	371	+					N	FlaI	ATPase involved in archaellum/pili biosynthesis
742	327401536	1490941..1491186	-	Archaeoglobus_veneficus_SNP6_uid65269	NC_015320	1616	arCOG08917			1						S	-	Uncharacterized protein
743	327401537	1491238..1491885	+	Archaeoglobus_veneficus_SNP6_uid65269	NC_015320	1617	arCOG00929			2						L	Nfi	Deoxyinosine 3'endonuclease (endonuclease V)
744	327401538	1491882..1492460	-	Archaeoglobus_veneficus_SNP6_uid65269	NC_015320	1618	arCOG02099			3						K	TroR	Mn-dependent transcriptional regulator (DtxR family)
745	===	327401719	7	Archaeoglobus_veneficus_SNP6_uid65269	NC_015320
746	327401716	1646340..1647047	-	Archaeoglobus_veneficus_SNP6_uid65269	NC_015320	1796	arCOG01740			2		3				U	LepB	Signal peptidase I
747	327401717	1647053..1647379	-	Archaeoglobus_veneficus_SNP6_uid65269	NC_015320	1797	-					1
748	327401718	1647382..1649310	-	Archaeoglobus_veneficus_SNP6_uid65269	NC_015320	1798	arCOG03256			1		1				M	-	Uncharacterized S-layer protein, contains OB-fold domain
749	327401719	1649344..1650120	+	Archaeoglobus_veneficus_SNP6_uid65269	NC_015320	1799	arCOG00589	275	non_specific	227	+					N	FlhG	FleN family ATPase involved in pili biosynthesis
750	327401720	1650127..1650690	+	Archaeoglobus_veneficus_SNP6_uid65269	NC_015320	1800	-					1
751	327401721	1650701..1651621	-	Archaeoglobus_veneficus_SNP6_uid65269	NC_015320	1801	arCOG00014			17						G	RbsK	Sugar kinase, ribokinase family
752	327401722	1651596..1652594	-	Archaeoglobus_veneficus_SNP6_uid65269	NC_015320	1802	arCOG01161			1						R	-	HAD superfamily hydrolase
753	===	429216263	7	Caldisphaera_lagunensis_DSM_15908_uid183486	NC_019791
754	429216260	3220..3372	+	Caldisphaera_lagunensis_DSM_15908_uid183486	NC_019791	5	arCOG08093			5						S	-	Zn finger protein
755	429216261	3353..4765	-	Caldisphaera_lagunensis_DSM_15908_uid183486	NC_019791	6	arCOG00401			14						J	ThrS	Threonyl-tRNA synthetase
756	429216262	4945..5928	+	Caldisphaera_lagunensis_DSM_15908_uid183486	NC_019791	7	arCOG00415			21						L	RecA	RecA/RadA recombinase
757	429216263	6000..6653	+	Caldisphaera_lagunensis_DSM_15908_uid183486	NC_019791	8	arCOG02298	17	non_specific	164	+	5				N	FlaK/PulO	Peptidase A24A, prepilin type IV
758	429216264	6669..7214	+	Caldisphaera_lagunensis_DSM_15908_uid183486	NC_019791	9	arCOG00419			24						F	Hit	HIT family hydrolase
759	429216265	7204..8235	+	Caldisphaera_lagunensis_DSM_15908_uid183486	NC_019791	10	arCOG00423			9						J	-	Oligoribonuclease NrnB or cAMP/cGMP phosphodiesterase, DHH superfamily
760	429216266	8238..8609	-	Caldisphaera_lagunensis_DSM_15908_uid183486	NC_019791	11	arCOG04057			2						J	-	Ribosomal L38E
761	===	4.29217e+17	8	Caldisphaera_lagunensis_DSM_15908_uid183486	NC_019791
762	429217093	889670..890680	+	Caldisphaera_lagunensis_DSM_15908_uid183486	NC_019791	838	arCOG01434			7						E	ThrC	Threonine synthase and cysteate synthase
763	429217094	890791..891012	+	Caldisphaera_lagunensis_DSM_15908_uid183486	NC_019791	839	arCOG04507			1						P	ZntA	TRASH/YHS-like protein, metallochaperone
764	429217095	891063..893336	+	Caldisphaera_lagunensis_DSM_15908_uid183486	NC_019791	840	arCOG02763			5		6				P	-	Heavy-metal-associated domain (HMA)
765	429217096	893428..894342	+	Caldisphaera_lagunensis_DSM_15908_uid183486	NC_019791	841	arCOG01817	5	non_specific	371	+	1				N	FlaI	ATPase involved in archaellum/pili biosynthesis
766	429217097	895363..897003	+	Caldisphaera_lagunensis_DSM_15908_uid183486	NC_019791	842	arCOG01809	25	clade_archaellum	108	+	9				N	FlaJ	Archaellum assembly protein J, TadC family
767	429217098	897046..897549	-	Caldisphaera_lagunensis_DSM_15908_uid183486	NC_019791	843	arCOG04702			3						R	-	Phospholipid-binding protein
768	429217099	897695..897949	-	Caldisphaera_lagunensis_DSM_15908_uid183486	NC_019791	844	arCOG07052			1						O	TusA	TusA-related sulfurtransferase
769	429217100	897946..898827	-	Caldisphaera_lagunensis_DSM_15908_uid183486	NC_019791	845	arCOG02019			2						P	SseA	Rhodanese-related sulfurtransferase
770	===	4.29217e+17	12	Caldisphaera_lagunensis_DSM_15908_uid183486	NC_019791
771	429217409	1231725..1232309	-	Caldisphaera_lagunensis_DSM_15908_uid183486	NC_019791	1154	arCOG02702			2						Q	-	SAM-dependent methyltransferase
772	429217410	1232367..1233059	-	Caldisphaera_lagunensis_DSM_15908_uid183486	NC_019791	1155	arCOG00374			1		2	SIGNAL			K	-	Predicted membrane-associated or secreted trancriptional regulator
773	429217411	1233073..1234515	-	Caldisphaera_lagunensis_DSM_15908_uid183486	NC_019791	1156	arCOG05807			1		1	SIGNAL			S	-	Surface protein
774	429217412	1234671..1235114	+	Caldisphaera_lagunensis_DSM_15908_uid183486	NC_019791	1157	arCOG03871	233	non-specific	140	+	1				N	-	Pilin, FlaG/FlaF/PilA family
775	429217413	1235096..1235554	-	Caldisphaera_lagunensis_DSM_15908_uid183486	NC_019791	1158	arCOG01019			1						R	-	SpoU rRNA Methylase family enzyme
776	429217414	1235668..1236231	+	Caldisphaera_lagunensis_DSM_15908_uid183486	NC_019791	1159	-					1
777	429217415	1236652..1238040	+	Caldisphaera_lagunensis_DSM_15908_uid183486	NC_019791	1160	arCOG00401			14		1				J	ThrS	Threonyl-tRNA synthetase
778	429217416	1238412..1238660	-	Caldisphaera_lagunensis_DSM_15908_uid183486	NC_019791	1161	-
779	429217417	1238772..1238900	-	Caldisphaera_lagunensis_DSM_15908_uid183486	NC_019791	1162	arCOG03871	233	non-specific	140	+	1				N	-	Pilin, FlaG/FlaF/PilA family
780	429217418	1239037..1241472	+	Caldisphaera_lagunensis_DSM_15908_uid183486	NC_019791	1163	arCOG00808			7						J	ValS	Valyl-tRNA synthetase
781	429217419	1241473..1242783	+	Caldisphaera_lagunensis_DSM_15908_uid183486	NC_019791	1164	arCOG01068			6						C	Lpd	Pyruvate/2-oxoglutarate dehydrogenase complex, dihydrolipoamide dehydrogenase (E3) component or related enzyme
782	429217420	1242868..1243794	+	Caldisphaera_lagunensis_DSM_15908_uid183486	NC_019791	1165	arCOG00246			1						C	Mdh	Malate/lactate dehydrogenase
783	===	4.29217e+26	9	Caldisphaera_lagunensis_DSM_15908_uid183486	NC_019791
784	429217424	1246834..1247280	-	Caldisphaera_lagunensis_DSM_15908_uid183486	NC_019791	1169	arCOG00999			9						K	LSM1	Small nuclear ribonucleoprotein (snRNP) homolog
785	429217425	1247382..1247804	+	Caldisphaera_lagunensis_DSM_15908_uid183486	NC_019791	1170	arCOG01137			3						I	FadM	Acyl-CoA thioesterase FadM
786	429217426	1247922..1248725	-	Caldisphaera_lagunensis_DSM_15908_uid183486	NC_019791	1171	-					1
787	429217427	1248862..1249302	-	Caldisphaera_lagunensis_DSM_15908_uid183486	NC_019791	1172	arCOG11238	143	subclade_4A	5	+	1		yes	yes	N	-	Predicted Pilin family protein
788	429217428	1249742..1250644	-	Caldisphaera_lagunensis_DSM_15908_uid183486	NC_019791	1173	arCOG01808	106	non_specific	199	+	5				N	TadC	Pilus assembly protein TadC
789	429217429	1250654..1251580	-	Caldisphaera_lagunensis_DSM_15908_uid183486	NC_019791	1174	arCOG01812	53	non_specific	68	+	4				N	TadC	Pilus assembly protein TadC
790	429217430	1253447..1254637	-	Caldisphaera_lagunensis_DSM_15908_uid183486	NC_019791	1175	arCOG01282			2						I	PaaJ	Acetyl-CoA acetyltransferase
791	429217431	1254763..1255782	+	Caldisphaera_lagunensis_DSM_15908_uid183486	NC_019791	1176	arCOG01877			1						E	MetE	Methionine synthase II (cobalamin-independent)
792	429217432	1255782..1256774	+	Caldisphaera_lagunensis_DSM_15908_uid183486	NC_019791	1177	arCOG01876			6						E	MetE	Methionine synthase II (cobalamin-independent)
793	===	4.29218e+26	9	Caldisphaera_lagunensis_DSM_15908_uid183486	NC_019791
794	429217552	1363086..1363823	-	Caldisphaera_lagunensis_DSM_15908_uid183486	NC_019791	1297	arCOG01218			2						O	TrxA	Thiol-disulfide isomerase or thioredoxin
795	429217553	1364206..1365342	+	Caldisphaera_lagunensis_DSM_15908_uid183486	NC_019791	1298	arCOG04151			6		6				R	-	ABC-type multidrug transport system, permease component
796	429217554	1365372..1365899	+	Caldisphaera_lagunensis_DSM_15908_uid183486	NC_019791	1299	arCOG01701			12						J	SEN2	tRNA splicing endonuclease
797	429217555	1365882..1367267	-	Caldisphaera_lagunensis_DSM_15908_uid183486	NC_019791	1300	arCOG01815	231	non-specific	46	+	8				N	TadC	Pilus assembly protein TadC
798	429217556	1367264..1368691	-	Caldisphaera_lagunensis_DSM_15908_uid183486	NC_019791	1301	arCOG01817	5	non_specific	371	+					N	FlaI	ATPase involved in archaellum/pili biosynthesis
799	429217557	1368688..1369134	-	Caldisphaera_lagunensis_DSM_15908_uid183486	NC_019791	1302	arCOG03872	234	non-specific	23	+	1		yes		N	-	Pilin, FlaG/FlaF/PilA family
800	429217558	1369355..1370287	+	Caldisphaera_lagunensis_DSM_15908_uid183486	NC_019791	1303	arCOG04142			7						O	DYS1	Deoxyhypusine synthase
801	429217559	1370402..1372069	+	Caldisphaera_lagunensis_DSM_15908_uid183486	NC_019791	1304	arCOG01165			10						L	-	DNA topoisomerase VI, subunit B
802	429217560	1372081..1373238	+	Caldisphaera_lagunensis_DSM_15908_uid183486	NC_019791	1305	arCOG04143			12						L	-	DNA topoisomerase VI, subunit A
803	===	159040946	7	Caldivirga_maquilingensis_IC_167_uid58711	NC_009954
804	159040943	397658..398095	+	Caldivirga_maquilingensis_IC_167_uid58711	NC_009954	351	arCOG07435			3						R	-	HAD superfamily hydrolase
805	159040944	398197..398856	+	Caldivirga_maquilingensis_IC_167_uid58711	NC_009954	352	arCOG01336			3						S	AMMECR1	Uncharacterized protein
806	159040945	398838..399491	-	Caldivirga_maquilingensis_IC_167_uid58711	NC_009954	353	arCOG05454			1		1				S	-	Uncharacterized protein
807	159040946	399531..400547	-	Caldivirga_maquilingensis_IC_167_uid58711	NC_009954	354	arCOG10359	223	subclade_4G	4	+	6	SIGNAL			N	-	TadC/FlaJ family protein
808	159040947	400750..401619	-	Caldivirga_maquilingensis_IC_167_uid58711	NC_009954	355	arCOG01467			4		6				V	-	ABC-type multidrug transport system, permease component
809	159040948	401626..402630	-	Caldivirga_maquilingensis_IC_167_uid58711	NC_009954	356	arCOG00194			12						V	CcmA	ABC-type multidrug transport system, ATPase component
810	159040949	402695..403051	-	Caldivirga_maquilingensis_IC_167_uid58711	NC_009954	357	arCOG05495			14						S	-	Uncharacterized protein, contains N-terminal coiled-coil domain
811	===	1.59041e+53	14	Caldivirga_maquilingensis_IC_167_uid58711	NC_009954
812	159040998	449830..450543	+	Caldivirga_maquilingensis_IC_167_uid58711	NC_009954	406	arCOG00500			1						R	ElaC	Metal-dependent hydrolase of the beta-lactamase superfamily
813	159040999	450550..450906	-	Caldivirga_maquilingensis_IC_167_uid58711	NC_009954	407	arCOG05665			1						S	-	Uncharacterized protein
814	159041000	450896..451225	-	Caldivirga_maquilingensis_IC_167_uid58711	NC_009954	408	arCOG05664			1						S	-	Uncharacterized protein
815	159041001	451432..451941	+	Caldivirga_maquilingensis_IC_167_uid58711	NC_009954	409	arCOG03871	233	non-specific	140	+	3				N	-	Pilin, FlaG/FlaF/PilA family
816	159041002	451975..452406	+	Caldivirga_maquilingensis_IC_167_uid58711	NC_009954	410	arCOG03870	150	subclade_4B	11	+	2				N	-	Pilin, FlaG/FlaF/PilA family
817	159041003	452372..453802	+	Caldivirga_maquilingensis_IC_167_uid58711	NC_009954	411	arCOG10477	151	subclade_4B	3	+	3				N	-	Predicted component of type IV pili-like system
818	159041004	453993..455624	-	Caldivirga_maquilingensis_IC_167_uid58711	NC_009954	412	arCOG01986			1						I	-	Acyl CoA:acetate/3-ketoacid CoA transferase
819	159041005	455805..457127	-	Caldivirga_maquilingensis_IC_167_uid58711	NC_009954	413	arCOG01671			3						H	UbiD	3-polyprenyl-4-hydroxybenzoate decarboxylase or related decarboxylase
820	159041006	457190..458113	-	Caldivirga_maquilingensis_IC_167_uid58711	NC_009954	414	arCOG01811	52	non_specific	71	+	6				N	TadC	Pilus assembly protein TadC
821	159041007	458197..459666	+	Caldivirga_maquilingensis_IC_167_uid58711	NC_009954	415	arCOG01817	5	non_specific	371	+					N	FlaI	ATPase involved in archaellum/pili biosynthesis
822	159041008	459663..460478	+	Caldivirga_maquilingensis_IC_167_uid58711	NC_009954	416	arCOG01812	53	non_specific	68	+	4				N	TadC	Pilus assembly protein TadC
823	159041009	460649..461053	+	Caldivirga_maquilingensis_IC_167_uid58711	NC_009954	417	arCOG01557			1		3				C	NuoA	NADH dehydrogenase subunit A
824	159041010	461097..462221	+	Caldivirga_maquilingensis_IC_167_uid58711	NC_009954	418	arCOG01554			1						C	NuoB	F420H2 dehydrogenase subunit, related to NADH:ubiquinone oxidoreductase 20 kD subunit
825	159041011	462218..463492	+	Caldivirga_maquilingensis_IC_167_uid58711	NC_009954	419	arCOG01548			1						C	NuoD	NADH dehydrogenase subunit D
826	===	1.59041e+17	8	Caldivirga_maquilingensis_IC_167_uid58711	NC_009954
827	159041455	926320..926784	+	Caldivirga_maquilingensis_IC_167_uid58711	NC_009954	863	arCOG01202			1						V	-	Minimal nucleotidyltransferase
828	159041456	926777..927211	+	Caldivirga_maquilingensis_IC_167_uid58711	NC_009954	864	arCOG01192			1						V	-	HEPN domain containing protein
829	159041457	927235..928659	-	Caldivirga_maquilingensis_IC_167_uid58711	NC_009954	865	arCOG00403			1						J	SerS	Seryl-tRNA synthetase
830	159041458	928689..930056	-	Caldivirga_maquilingensis_IC_167_uid58711	NC_009954	866	arCOG01817	5	non_specific	371	+					N	FlaI	ATPase involved in archaellum/pili biosynthesis
831	159041459	930164..930454	+	Caldivirga_maquilingensis_IC_167_uid58711	NC_009954	867	arCOG03871	233	non-specific	140	+	1	SIGNAL	yes		N	-	Pilin, FlaG/FlaF/PilA family
832	159041460	930451..930657	-	Caldivirga_maquilingensis_IC_167_uid58711	NC_009954	868	-					2
833	159041461	930912..931097	+	Caldivirga_maquilingensis_IC_167_uid58711	NC_009954	869	arCOG01640			4						J	GCD7	Translation initiation factor 2, beta subunit (eIF-2beta)/eIF-5 N-terminal domain
834	159041462	931094..931600	+	Caldivirga_maquilingensis_IC_167_uid58711	NC_009954	870	-					3	SIGNAL
835	===	159041769	7	Caldivirga_maquilingensis_IC_167_uid58711	NC_009954
836	159041766	1265784..1266494	-	Caldivirga_maquilingensis_IC_167_uid58711	NC_009954	1174	arCOG04250			1						R	-	Solo B3/4 domain (OB-fold DNA/RNA-binding) of Phe-aaRS-beta
837	159041767	1266861..1267994	-	Caldivirga_maquilingensis_IC_167_uid58711	NC_009954	1175	arCOG00085			10						F	GuaA	GMP synthase, PP-ATPase domain/subunit
838	159041768	1268093..1268659	-	Caldivirga_maquilingensis_IC_167_uid58711	NC_009954	1176	arCOG00087			15						F	GuaA	GMP synthase - Glutamine amidotransferase domain
839	159041769	1268692..1270251	-	Caldivirga_maquilingensis_IC_167_uid58711	NC_009954	1177	arCOG01817	5	non_specific	371	+					N	FlaI	ATPase involved in archaellum/pili biosynthesis
840	159041770	1270475..1272025	+	Caldivirga_maquilingensis_IC_167_uid58711	NC_009954	1178	arCOG02216			1		11				R	-	MATE family membrane protein
841	159041771	1272098..1272682	+	Caldivirga_maquilingensis_IC_167_uid58711	NC_009954	1179	arCOG01764			3						K	SPT15	TATA-box binding protein (TBP), component of TFIID and TFIIIB
842	159041772	1272683..1273333	+	Caldivirga_maquilingensis_IC_167_uid58711	NC_009954	1180	-
843	===	1.59042e+17	8	Caldivirga_maquilingensis_IC_167_uid58711	NC_009954
844	159042132	1646552..1647016	+	Caldivirga_maquilingensis_IC_167_uid58711	NC_009954	1540	arCOG04243			1						J	RpsI	Ribosomal protein S9
845	159042133	1647241..1647444	+	Caldivirga_maquilingensis_IC_167_uid58711	NC_009954	1541	arCOG04244			1						K	RPB10	DNA-directed RNA polymerase, subunit N (RpoN/RPB10)
846	159042134	1647459..1648214	-	Caldivirga_maquilingensis_IC_167_uid58711	NC_009954	1542	arCOG07863			1						S	-	Uncharacterized protein, contains C-terminal wHTH domain
847	159042135	1648217..1648627	-	Caldivirga_maquilingensis_IC_167_uid58711	NC_009954	1543	arCOG03871	233	non-specific	140	+	1				N	-	Pilin, FlaG/FlaF/PilA family
848	159042136	1648733..1649617	+	Caldivirga_maquilingensis_IC_167_uid58711	NC_009954	1544	arCOG10497	226	subclade_4G	9	+	5				N	-	Membrane protein, associated with type IV pili like system
849	159042137	1649632..1650963	+	Caldivirga_maquilingensis_IC_167_uid58711	NC_009954	1545	arCOG04252			7						J	TruD	tRNA(Glu) U13 pseudouridine synthase TruD
850	159042138	1650960..1651820	-	Caldivirga_maquilingensis_IC_167_uid58711	NC_009954	1546	arCOG01327			4						F	Pnp	Purine nucleoside phosphorylase
851	159042139	1651857..1652702	-	Caldivirga_maquilingensis_IC_167_uid58711	NC_009954	1547	arCOG01619			4						R	ARA1	Aldo/keto reductase, related to diketogulonate reductase
852	===	159042209	7	Caldivirga_maquilingensis_IC_167_uid58711	NC_009954
853	159042206	1720942..1721340	-	Caldivirga_maquilingensis_IC_167_uid58711	NC_009954	1614	arCOG04240			2						J	RpsK	Ribosomal protein S11
854	159042207	1721489..1722436	+	Caldivirga_maquilingensis_IC_167_uid58711	NC_009954	1615	arCOG00638			8						H	ThiL	Thiamine monophosphate kinase
855	159042208	1722497..1723033	+	Caldivirga_maquilingensis_IC_167_uid58711	NC_009954	1616	arCOG00972			3						H	NadR	Nicotinamide mononucleotide adenylyltransferase
856	159042209	1723034..1724806	-	Caldivirga_maquilingensis_IC_167_uid58711	NC_009954	1617	arCOG01808	106	non_specific	199	+	11				N	TadC	Pilus assembly protein TadC
857	159042210	1724885..1725514	-	Caldivirga_maquilingensis_IC_167_uid58711	NC_009954	1618	arCOG00905			8						L	-	Uracil-DNA glycosylase
858	159042211	1725678..1726430	+	Caldivirga_maquilingensis_IC_167_uid58711	NC_009954	1619	arCOG03733			2						S	-	Uncharacterized protein
859	159042212	1726430..1726981	+	Caldivirga_maquilingensis_IC_167_uid58711	NC_009954	1620	arCOG03734			2						S	-	Uncharacterized protein
860	===	159042297	7	Caldivirga_maquilingensis_IC_167_uid58711	NC_009954
861	159042294	1809216..1809731	-	Caldivirga_maquilingensis_IC_167_uid58711	NC_009954	1702	arCOG10499			1		2				S	-	Uncharacterized membrane protein
862	159042295	1809786..1810340	-	Caldivirga_maquilingensis_IC_167_uid58711	NC_009954	1703	arCOG00214			9						H	MoaB	Molybdopterin biosynthesis enzyme
863	159042296	1810513..1813803	-	Caldivirga_maquilingensis_IC_167_uid58711	NC_009954	1704	arCOG13765			1		5				P	-	CorA-like Mg2+ transporter protein
864	159042297	1813800..1814204	-	Caldivirga_maquilingensis_IC_167_uid58711	NC_009954	1705	arCOG10500	225	subclade_4G	8	+	2				N	-	Membrane protein, associated with type IV pili like system
865	159042298	1814294..1815328	+	Caldivirga_maquilingensis_IC_167_uid58711	NC_009954	1706	-
866	159042299	1815383..1816633	-	Caldivirga_maquilingensis_IC_167_uid58711	NC_009954	1707	arCOG01164			10						C	Icd	Isocitrate dehydrogenase
867	159042300	1816718..1817431	-	Caldivirga_maquilingensis_IC_167_uid58711	NC_009954	1708	arCOG02207			2						L	XthA	Exonuclease III
868	===	159042330	7	Caldivirga_maquilingensis_IC_167_uid58711	NC_009954
869	159042327	1840575..1841915	-	Caldivirga_maquilingensis_IC_167_uid58711	NC_009954	1735	arCOG01909			6						E	GlnA	Glutamine synthetase
870	159042328	1842059..1842688	-	Caldivirga_maquilingensis_IC_167_uid58711	NC_009954	1736	arCOG00922			8						V	SalX	ABC-type antimicrobial peptide transport system, ATPase component
871	159042329	1842750..1843118	+	Caldivirga_maquilingensis_IC_167_uid58711	NC_009954	1737	arCOG04224			1						S	-	Uncharacterized protein with novel six-stranded beta-clam fold
872	159042330	1843156..1843869	+	Caldivirga_maquilingensis_IC_167_uid58711	NC_009954	1738	arCOG02298	17	non_specific	164	+	5				N	FlaK/PulO	Peptidase A24A, prepilin type IV
873	159042331	1843858..1844937	-	Caldivirga_maquilingensis_IC_167_uid58711	NC_009954	1739	arCOG00558			1						L	SrmB	Superfamily II DNA and RNA helicase
874	159042332	1845244..1846419	+	Caldivirga_maquilingensis_IC_167_uid58711	NC_009954	1740	arCOG01434			7						E	ThrC	Threonine synthase and cysteate synthase
875	159042333	1846423..1846770	-	Caldivirga_maquilingensis_IC_167_uid58711	NC_009954	1741	arCOG01843			1						I	-	Sterol carrier protein
876	===	1.59042e+44	11	Caldivirga_maquilingensis_IC_167_uid58711	NC_009954
877	159042426	1945197..1945850	+	Caldivirga_maquilingensis_IC_167_uid58711	NC_009954	1834	arCOG00053			5						G	SgbH	3-hexulose-6-phosphate synthase or related protein
878	159042427	1946209..1946775	-	Caldivirga_maquilingensis_IC_167_uid58711	NC_009954	1835	arCOG04678			5						H	BtuR	ATP:corrinoid adenosyltransferase
879	159042428	1946870..1947409	-	Caldivirga_maquilingensis_IC_167_uid58711	NC_009954	1836	arCOG04242			2						J	RplM	Ribosomal protein L13
880	159042429	1947594..1948982	+	Caldivirga_maquilingensis_IC_167_uid58711	NC_009954	1837	arCOG05475	175	subclade_4E	15	+	3				N	-	Predicted Pilin family protein
881	159042430	1948984..1951080	+	Caldivirga_maquilingensis_IC_167_uid58711	NC_009954	1838	arCOG10501	184	subclade_4E	3	+	3				N	-	Predicted component of type IV pili like system
882	159042431	1951074..1952672	+	Caldivirga_maquilingensis_IC_167_uid58711	NC_009954	1839	arCOG10502	185	subclade_4E	5	+	1				N	-	Predicted component of type IV pili like system
883	159042432	1952669..1953439	+	Caldivirga_maquilingensis_IC_167_uid58711	NC_009954	1840	arCOG10503	186	subclade_4E	5	+	4				N	-	Membrane protein, associated with type IV pili like system
884	159042433	1953444..1954001	+	Caldivirga_maquilingensis_IC_167_uid58711	NC_009954	1841	arCOG10504	187	subclade_4E	3	+	1				N	-	Predicted Pilin family protein
885	159042434	1953998..1956910	-	Caldivirga_maquilingensis_IC_167_uid58711	NC_009954	1842	arCOG00557			12						R	Lhr	Lhr-like helicase with C-terminal Zn finger domain
886	159042435	1957063..1957464	+	Caldivirga_maquilingensis_IC_167_uid58711	NC_009954	1843	arCOG04124			2						S	-	Uncharacterized protein, Trm112 family
887	159042436	1957543..1957707	+	Caldivirga_maquilingensis_IC_167_uid58711	NC_009954	1844	arCOG07432			1						S	-	Uncharacterized protein
888	===	159042474	7	Caldivirga_maquilingensis_IC_167_uid58711	NC_009954
889	159042471	1992749..1994287	-	Caldivirga_maquilingensis_IC_167_uid58711	NC_009954	1879	arCOG04435			2						G	-	Phosphoenolpyruvate carboxylase
890	159042472	1994383..1995642	-	Caldivirga_maquilingensis_IC_167_uid58711	NC_009954	1880	arCOG02093			1						E	LeuA	Isopropylmalate/homocitrate/citramalate synthase
891	159042473	1995869..1997008	+	Caldivirga_maquilingensis_IC_167_uid58711	NC_009954	1881	arCOG01707			7						I	CaiA	Acyl-CoA dehydrogenase
892	159042474	1997053..1997553	-	Caldivirga_maquilingensis_IC_167_uid58711	NC_009954	1882	arCOG03871	233	non-specific	140	+	1		yes		N	-	Pilin, FlaG/FlaF/PilA family
893	159042475	1997726..1998382	-	Caldivirga_maquilingensis_IC_167_uid58711	NC_009954	1883	-					3
894	159042476	1998407..1999042	-	Caldivirga_maquilingensis_IC_167_uid58711	NC_009954	1884	arCOG04306			2						L	-	Predicted endonuclease, RecB family
895	159042477	1999679..2000005	-	Caldivirga_maquilingensis_IC_167_uid58711	NC_009954	1885	arCOG10506			1						S	-	Uncharacterized protein
896	===	557693799	7	Candidatus_Caldiarchaeum_subterraneum_uid227223	NC_022786
897	557693796	345953..346735	-	Candidatus_Caldiarchaeum_subterraneum_uid227223	NC_022786	351	arCOG04291			6						R	-	Sugar isomerase related protein
898	557693797	346751..347776	+	Candidatus_Caldiarchaeum_subterraneum_uid227223	NC_022786	352	arCOG01054			1						C	AcoA	Pyruvate/2-oxoglutarate/acetoin dehydrogenase complex, dehydrogenase (E1) component, eukaryotic type, alpha subunit
899	557693798	347988..348713	+	Candidatus_Caldiarchaeum_subterraneum_uid227223	NC_022786	353	arCOG01995			1		4				R	SpoIIM	Uncharacterized membrane protein, a component of a putative membrane remodelling system
900	557693799	348685..349398	-	Candidatus_Caldiarchaeum_subterraneum_uid227223	NC_022786	354	arCOG02298	17	non_specific	164	+	4				N	FlaK/PulO	Peptidase A24A, prepilin type IV
901	557693800	349404..350657	-	Candidatus_Caldiarchaeum_subterraneum_uid227223	NC_022786	355	arCOG01352			5						E	GdhA	Glutamate dehydrogenase/leucine dehydrogenase
902	557693801	350739..351344	+	Candidatus_Caldiarchaeum_subterraneum_uid227223	NC_022786	356	arCOG00040			1						H	Hpt1	Hypoxanthine phosphoribosyltransferase
903	557693802	351348..352646	+	Candidatus_Caldiarchaeum_subterraneum_uid227223	NC_022786	357	arCOG01358			5						J	MiaB	2-methylthioadenine synthetase
904	===	5.57695e+26	10	Candidatus_Caldiarchaeum_subterraneum_uid227223	NC_022786
905	557694742	1281881..1283440	+	Candidatus_Caldiarchaeum_subterraneum_uid227223	NC_022786	1297	arCOG00989			10						J	Tgt	Queuine/archaeosine tRNA-ribosyltransferase
906	557694743	1283581..1284447	+	Candidatus_Caldiarchaeum_subterraneum_uid227223	NC_022786	1298	arCOG01674			10						C	AcyP	Acylphosphatase
907	557694744	1284489..1285613	+	Candidatus_Caldiarchaeum_subterraneum_uid227223	NC_022786	1299	-					1		yes
908	557694745	1285763..1286200	+	Candidatus_Caldiarchaeum_subterraneum_uid227223	NC_022786	1300	arCOG03871	233	non-specific	140	+	1	SIGNAL	yes		N	-	Pilin, FlaG/FlaF/PilA family
909	557694746	1286853..1288238	-	Candidatus_Caldiarchaeum_subterraneum_uid227223	NC_022786	1301	arCOG01815	231	non-specific	46	+	9				N	TadC	Pilus assembly protein TadC
910	557694747	1288231..1289109	-	Candidatus_Caldiarchaeum_subterraneum_uid227223	NC_022786	1302	arCOG06883			6						S	-	Zn-ribbon domain containing protein
911	557694748	1289135..1290712	-	Candidatus_Caldiarchaeum_subterraneum_uid227223	NC_022786	1303	arCOG01817	5	non_specific	371	+	1				N	FlaI	ATPase involved in archaellum/pili biosynthesis
912	557694749	1290730..1291068	-	Candidatus_Caldiarchaeum_subterraneum_uid227223	NC_022786	1304	arCOG01459			21		1				E	Tdh	Threonine dehydrogenase or related Zn-dependent dehydrogenase
913	557694750	1291153..1291593	+	Candidatus_Caldiarchaeum_subterraneum_uid227223	NC_022786	1305	arCOG02053			15						T	UspA	Nucleotide-binding protein, UspA family
914	557694751	1291586..1292038	-	Candidatus_Caldiarchaeum_subterraneum_uid227223	NC_022786	1306	arCOG04234			2						S	-	Uncharacterized protein
915	===	5.57695e+62	13	Candidatus_Caldiarchaeum_subterraneum_uid227223	NC_022786
916	557694869	1408438..1409799	-	Candidatus_Caldiarchaeum_subterraneum_uid227223	NC_022786	1424	arCOG00619			5						E	GltB	Glutamate synthase domain 2 and ferredoxin domain
917	557694870	1409796..1410839	-	Candidatus_Caldiarchaeum_subterraneum_uid227223	NC_022786	1425	arCOG00409			1						J	AsnS	Aspartyl/asparaginyl-tRNA synthetase
918	557694871	1410851..1411345	-	Candidatus_Caldiarchaeum_subterraneum_uid227223	NC_022786	1426	-					1
919	557694872	1411350..1412840	-	Candidatus_Caldiarchaeum_subterraneum_uid227223	NC_022786	1427	arCOG01809	25	clade_archaellum	108	+	7				N	FlaJ	Archaellum assembly protein J, TadC family
920	557694873	1412837..1414498	-	Candidatus_Caldiarchaeum_subterraneum_uid227223	NC_022786	1428	arCOG01817	5	non_specific	371	+					N	FlaI	ATPase involved in archaellum/pili biosynthesis
921	557694874	1414504..1415205	-	Candidatus_Caldiarchaeum_subterraneum_uid227223	NC_022786	1429	arCOG04148	27	clade_archaellum	109	+					N	FlaH	ATPase involved in biogenesis of archaellum
922	557694875	1415202..1415699	-	Candidatus_Caldiarchaeum_subterraneum_uid227223	NC_022786	1430	arCOG01822	28	clade_archaellum	119	+	1				N	FlaG	Archaellum protein G, archaellin of FlaG/FlaF family
923	557694876	1415707..1416195	-	Candidatus_Caldiarchaeum_subterraneum_uid227223	NC_022786	1431	arCOG01822	28	clade_archaellum	119	+	1			yes	N	FlaG	Archaellum protein G, archaellin of FlaG/FlaF family
924	557694877	1416192..1416812	-	Candidatus_Caldiarchaeum_subterraneum_uid227223	NC_022786	1432	arCOG02396	32	clade_archaellum	30	+					N	FlaD	Archaellum protein C/D/E
925	557694878	1417036..1417545	+	Candidatus_Caldiarchaeum_subterraneum_uid227223	NC_022786	1433	arCOG01829	30	clade_archaellum	286	+	1	SIGNAL			N	FlaB	Archaellins
926	557694879	1417652..1418320	+	Candidatus_Caldiarchaeum_subterraneum_uid227223	NC_022786	1434	-
927	557694880	1418317..1418829	-	Candidatus_Caldiarchaeum_subterraneum_uid227223	NC_022786	1435	arCOG00489			1						H	PduO	Cob(I)alamin adenosyltransferase
928	557694881	1418826..1419953	-	Candidatus_Caldiarchaeum_subterraneum_uid227223	NC_022786	1436	arCOG01273			1		7				E	LivM	ABC-type branched-chain amino acid transport system, permease component
929	===	170290008	7	Candidatus_Korarchaeum_cryptofilum_OPF8_uid58601	NC_010482
930	170290005	390045..391208	-	Candidatus_Korarchaeum_cryptofilum_OPF8_uid58601	NC_010482	378	arCOG01715			5						O	SufB	Cysteine desulfurase activator SufB
931	170290006	391208..391957	-	Candidatus_Korarchaeum_cryptofilum_OPF8_uid58601	NC_010482	379	arCOG04236			2						O	SufC	Cysteine desulfurase activator ATPase
932	170290007	392018..393565	+	Candidatus_Korarchaeum_cryptofilum_OPF8_uid58601	NC_010482	380	arCOG00018			2						F	Nnr2	NAD(P)H-hydrate repair enzyme Nnr, NAD(P)H-hydrate dehydratase domain
933	170290008	393558..396527	-	Candidatus_Korarchaeum_cryptofilum_OPF8_uid58601	NC_010482	381	arCOG03511	138	subclade_4A	13	+	1				S	-	Surface protein, possibly associated with type IV pili like system
934	170290009	396697..397146	-	Candidatus_Korarchaeum_cryptofilum_OPF8_uid58601	NC_010482	382	arCOG00520			1						V	NimA	Nitroimidazol reductase NimA or a related FMN-containing flavoprotein, pyridoxamine 5'-phosphate oxidase superfamily
935	170290010	397436..398047	+	Candidatus_Korarchaeum_cryptofilum_OPF8_uid58601	NC_010482	383	arCOG03119			1		4				S	-	DedA family membrane protein
936	170290011	398513..399088	-	Candidatus_Korarchaeum_cryptofilum_OPF8_uid58601	NC_010482	384	arCOG04898			1		6				P	MntP	Putative Mn2+ efflux pump MntP
937	===	170290017	7	Candidatus_Korarchaeum_cryptofilum_OPF8_uid58601	NC_010482
938	170290014	403076..403771	+	Candidatus_Korarchaeum_cryptofilum_OPF8_uid58601	NC_010482	387	arCOG00503			6						R	-	Metal-dependent hydrolase of the beta-lactamase superfamily II
939	170290015	404019..404495	+	Candidatus_Korarchaeum_cryptofilum_OPF8_uid58601	NC_010482	388	arCOG03722			3						V	-	HEPN domain containing protein
940	170290016	404623..405063	+	Candidatus_Korarchaeum_cryptofilum_OPF8_uid58601	NC_010482	389	arCOG05276			1						L	-	Pyrimidine dimer DNA glycosylase, T4 endoV family
941	170290017	405266..405907	+	Candidatus_Korarchaeum_cryptofilum_OPF8_uid58601	NC_010482	390	arCOG02298	17	non_specific	164	+	2	SIGNAL			N	FlaK/PulO	Peptidase A24A, prepilin type IV
942	170290018	406183..406914	-	Candidatus_Korarchaeum_cryptofilum_OPF8_uid58601	NC_010482	391	arCOG00031			2						F	Apt	Adenine/guanine phosphoribosyltransferase or related PRPP-binding protein
943	170290019	406968..407558	-	Candidatus_Korarchaeum_cryptofilum_OPF8_uid58601	NC_010482	392	arCOG00031			2						F	Apt	Adenine/guanine phosphoribosyltransferase or related PRPP-binding protein
944	170290020	407555..408256	-	Candidatus_Korarchaeum_cryptofilum_OPF8_uid58601	NC_010482	393	arCOG02250			6		4				H	EcfT	Energy-coupling factor transporter transmembrane protein EcfT
945	===	1.70291e+17	8	Candidatus_Korarchaeum_cryptofilum_OPF8_uid58601	NC_010482
946	170290929	1314368..1314637	-	Candidatus_Korarchaeum_cryptofilum_OPF8_uid58601	NC_010482	1303	-					1
947	170290930	1314897..1315298	-	Candidatus_Korarchaeum_cryptofilum_OPF8_uid58601	NC_010482	1304	-						SIGNAL
948	170290931	1315525..1315788	+	Candidatus_Korarchaeum_cryptofilum_OPF8_uid58601	NC_010482	1305	-					1
949	170290932	1315848..1316690	-	Candidatus_Korarchaeum_cryptofilum_OPF8_uid58601	NC_010482	1306	arCOG01811	52	non_specific	71	+	4				N	TadC	Pilus assembly protein TadC
950	170290933	1316725..1318164	-	Candidatus_Korarchaeum_cryptofilum_OPF8_uid58601	NC_010482	1307	arCOG01818	6	non_specific	60	+					N	-	ATPase involved in archaellum/pili biosynthesis
951	170290934	1318151..1318786	-	Candidatus_Korarchaeum_cryptofilum_OPF8_uid58601	NC_010482	1308	-					2
952	170290935	1318783..1320894	-	Candidatus_Korarchaeum_cryptofilum_OPF8_uid58601	NC_010482	1309	arCOG02508			5			SIGNAL			S	-	Secreted protein, with PKD repeat domain
953	170290936	1321115..1321765	+	Candidatus_Korarchaeum_cryptofilum_OPF8_uid58601	NC_010482	1310	arCOG04122			2						J	Emg1	rRNA pseudouridine-1189 N-methylase Emg1, Nep1/Mra1 family
954	===	4.07465e+44	14	Candidatus_Nitrosopumilus_AR2_uid176130	NC_018656
955	407464816	769749..770600	-	Candidatus_Nitrosopumilus_AR2_uid176130	NC_018656	939	arCOG02037			10						K	-	Sugar-specific transcriptional regulator TrmB
956	407464817	770730..771380	-	Candidatus_Nitrosopumilus_AR2_uid176130	NC_018656	940	arCOG11968			3						S	-	Uncharacterized protein
957	407464818	771386..771931	-	Candidatus_Nitrosopumilus_AR2_uid176130	NC_018656	941	arCOG11534			4						S	-	Uncharacterized protein
958	407464819	772206..772661	+	Candidatus_Nitrosopumilus_AR2_uid176130	NC_018656	942	arCOG01824	29	clade_archaellum	120	+	1	SIGNAL	yes		N	FlaF	Archaellum protein F, archaellin of FlaG/FlaF family
959	407464820	772658..774313	+	Candidatus_Nitrosopumilus_AR2_uid176130	NC_018656	943	arCOG03871	233	non-specific	140	+	1		yes		N	-	Pilin, FlaG/FlaF/PilA family
960	407464821	774430..774876	+	Candidatus_Nitrosopumilus_AR2_uid176130	NC_018656	944	-				+	1	SIGNAL
961	407464822	774969..775418	-	Candidatus_Nitrosopumilus_AR2_uid176130	NC_018656	945	arCOG05517			9						S	-	Uncharacterized protein
962	407464823	775551..776573	+	Candidatus_Nitrosopumilus_AR2_uid176130	NC_018656	946	arCOG00441			5						N	GvpN	MoxR-like ATPase
963	407464824	776599..778149	+	Candidatus_Nitrosopumilus_AR2_uid176130	NC_018656	947	arCOG02900			2						R	-	vWFA domain containing protein
964	407464825	778299..778976	+	Candidatus_Nitrosopumilus_AR2_uid176130	NC_018656	948	arCOG03871	233	non-specific	140	+	1	SIGNAL	yes		N	-	Pilin, FlaG/FlaF/PilA family
965	407464826	779107..780642	+	Candidatus_Nitrosopumilus_AR2_uid176130	NC_018656	949	arCOG01817	5	non_specific	371	+	1				N	FlaI	ATPase involved in archaellum/pili biosynthesis
966	407464827	780700..781056	+	Candidatus_Nitrosopumilus_AR2_uid176130	NC_018656	950	arCOG02595			5						T	OmpR	REC domain
967	407464828	781073..782185	+	Candidatus_Nitrosopumilus_AR2_uid176130	NC_018656	951	arCOG02362			3		2				N	Tar	Methyl-accepting chemotaxis protein
968	407464829	782215..783231	+	Candidatus_Nitrosopumilus_AR2_uid176130	NC_018656	952	arCOG08038			1		1				O	-	Putative membrane-associated protease inhibitor, contains alpha-2-macroglobulin-like domain
969	===	4.07465e+17	8	Candidatus_Nitrosopumilus_AR2_uid176130	NC_018656
970	407464834	786885..788105	-	Candidatus_Nitrosopumilus_AR2_uid176130	NC_018656	957	arCOG01718			3						J	GatB	Asp-tRNAAsn/Glu-tRNAGln amidotransferase B subunit
971	407464835	788289..789734	-	Candidatus_Nitrosopumilus_AR2_uid176130	NC_018656	958	arCOG01717			9						J	GatA	Asp-tRNAAsn/Glu-tRNAGln amidotransferase A subunit or related amidase
972	407464836	789731..790000	-	Candidatus_Nitrosopumilus_AR2_uid176130	NC_018656	959	arCOG02726			1						J	GatC	Asp-tRNAAsn/Glu-tRNAGln amidotransferase C subunit
973	407464837	790030..791322	-	Candidatus_Nitrosopumilus_AR2_uid176130	NC_018656	960	arCOG03871	233	non-specific	140	+	1		yes		N	-	Pilin, FlaG/FlaF/PilA family
974	407464838	791359..791820	-	Candidatus_Nitrosopumilus_AR2_uid176130	NC_018656	961	arCOG01824	29	clade_archaellum	120	+	1	SIGNAL	yes		N	FlaF	Archaellum protein F, archaellin of FlaG/FlaF family
975	407464839	792136..793446	-	Candidatus_Nitrosopumilus_AR2_uid176130	NC_018656	962	arCOG00406			2						J	AsnS	Aspartyl/asparaginyl-tRNA synthetase
976	407464840	793559..793747	+	Candidatus_Nitrosopumilus_AR2_uid176130	NC_018656	963	arCOG14327			1		1	SIGNAL			S	-	Uncharacterized protein
977	407464841	793796..794008	+	Candidatus_Nitrosopumilus_AR2_uid176130	NC_018656	964	arCOG11517			1						S	-	Uncharacterized protein
978	===	4.07465e+71	15	Candidatus_Nitrosopumilus_AR2_uid176130	NC_018656
979	407464912	857324..858424	-	Candidatus_Nitrosopumilus_AR2_uid176130	NC_018656	1035	arCOG01623			3						C	Tas	Aryl-alcohol dehydrogenase related enzyme
980	407464913	858463..859347	-	Candidatus_Nitrosopumilus_AR2_uid176130	NC_018656	1036	arCOG00480			3		8				H	MenA	1,4-dihydroxy-2-naphthoate octaprenyltransferase
981	407464914	859430..859636	+	Candidatus_Nitrosopumilus_AR2_uid176130	NC_018656	1037	arCOG11519			2						S	-	Uncharacterized protein
982	407464915	859640..862360	-	Candidatus_Nitrosopumilus_AR2_uid176130	NC_018656	1038	arCOG11939	110	clade_2	3	+	2	SIGNAL			N	-	Surface protein, associated with type IV pili like system
983	407464916	862403..863014	-	Candidatus_Nitrosopumilus_AR2_uid176130	NC_018656	1039	arCOG02416	122	clade_2	120	+	1		yes		N	-	Major Pilin family protein, PilA family
984	407464917	863120..864955	-	Candidatus_Nitrosopumilus_AR2_uid176130	NC_018656	1040	arCOG01824	29	clade_archaellum	120	+	1		yes		N	FlaF	Archaellum protein F, archaellin of FlaG/FlaF family
985	407464918	864952..865692	-	Candidatus_Nitrosopumilus_AR2_uid176130	NC_018656	1041	arCOG11520	111	clade_2	3	+	1		yes		N	-	Predicted Pilin family protein
986	407464919	865700..866227	-	Candidatus_Nitrosopumilus_AR2_uid176130	NC_018656	1042	arCOG03871	233	non-specific	140	+	1		yes		N	-	Pilin, FlaG/FlaF/PilA family
987	407464920	866224..867450	-	Candidatus_Nitrosopumilus_AR2_uid176130	NC_018656	1043	arCOG06883			6						S	-	Zn-ribbon domain containing protein
988	407464921	867586..869199	+	Candidatus_Nitrosopumilus_AR2_uid176130	NC_018656	1044	arCOG01817	5	non_specific	371	+					N	FlaI	ATPase involved in archaellum/pili biosynthesis
989	407464922	869204..870127	+	Candidatus_Nitrosopumilus_AR2_uid176130	NC_018656	1045	arCOG01808	106	non_specific	199	+	4				N	TadC	Pilus assembly protein TadC
990	407464923	870128..871051	+	Candidatus_Nitrosopumilus_AR2_uid176130	NC_018656	1046	arCOG01808	106	non_specific	199	+	4				N	TadC	Pilus assembly protein TadC
991	407464924	871270..872154	+	Candidatus_Nitrosopumilus_AR2_uid176130	NC_018656	1047	arCOG02038			10						K	-	Sugar-specific transcriptional regulator TrmB
992	407464925	872240..872743	+	Candidatus_Nitrosopumilus_AR2_uid176130	NC_018656	1048	arCOG04006			2						S	-	HEAT repeats containing protein
993	407464926	872838..873635	+	Candidatus_Nitrosopumilus_AR2_uid176130	NC_018656	1049	arCOG10526			2		8				T	-	Membrane associated signal transduction histidine kinase
994	===	4.07465e+62	14	Candidatus_Nitrosopumilus_AR2_uid176130	NC_018656
995	407465034	972656..972955	+	Candidatus_Nitrosopumilus_AR2_uid176130	NC_018656	1157	arCOG10582			1						S	-	Uncharacterized protein
996	407465035	973035..973517	-	Candidatus_Nitrosopumilus_AR2_uid176130	NC_018656	1158	arCOG08716			1		1	SIGNAL			S	-	Uncharacterized protein
997	407465036	973645..974103	-	Candidatus_Nitrosopumilus_AR2_uid176130	NC_018656	1159	-
998	407465037	974165..976432	-	Candidatus_Nitrosopumilus_AR2_uid176130	NC_018656	1160	arCOG11939	110	clade_2	3	+	1	SIGNAL			N	-	Surface protein, associated with type IV pili like system
999	407465038	976426..976875	-	Candidatus_Nitrosopumilus_AR2_uid176130	NC_018656	1161	arCOG03871	233	non-specific	140	+	1				N	-	Pilin, FlaG/FlaF/PilA family
1000	407465039	976878..978611	-	Candidatus_Nitrosopumilus_AR2_uid176130	NC_018656	1162	arCOG01815	231	non-specific	46	+	8				N	TadC	Pilus assembly protein TadC
1001	407465040	978670..979671	+	Candidatus_Nitrosopumilus_AR2_uid176130	NC_018656	1163	arCOG03872	234	non-specific	23	+	1	SIGNAL	yes		N	-	Pilin, FlaG/FlaF/PilA family
1002	407465041	979708..980832	+	Candidatus_Nitrosopumilus_AR2_uid176130	NC_018656	1164	-					2	SIGNAL
1003	407465042	980783..982462	-	Candidatus_Nitrosopumilus_AR2_uid176130	NC_018656	1165	arCOG01817	5	non_specific	371	+					N	FlaI	ATPase involved in archaellum/pili biosynthesis
1004	407465043	982525..982989	+	Candidatus_Nitrosopumilus_AR2_uid176130	NC_018656	1166	arCOG03871	233	non-specific	140	+	1		yes		N	-	Pilin, FlaG/FlaF/PilA family
1005	407465044	982986..983462	+	Candidatus_Nitrosopumilus_AR2_uid176130	NC_018656	1167	arCOG02911	113	clade_2	162	+	1		yes		N	-	Predicted Pilin family protein
1006	407465045	983547..984149	-	Candidatus_Nitrosopumilus_AR2_uid176130	NC_018656	1168	-
1007	407465046	984133..985095	-	Candidatus_Nitrosopumilus_AR2_uid176130	NC_018656	1169	arCOG01875			23						K	-	ParB-like nuclease domain
1008	407465047	985092..985754	-	Candidatus_Nitrosopumilus_AR2_uid176130	NC_018656	1170	arCOG01981			40						K	SUA7	Transcription initiation factor TFIIB, Brf1 subunit/Transcription initiation factor TFIIB
1009	===	4.07462e+53	16	Candidatus_Nitrosopumilus_koreensis_AR1_uid176129	NC_018655
1010	407462469	790075..790620	-	Candidatus_Nitrosopumilus_koreensis_AR1_uid176129	NC_018655	917	arCOG11968			3						S	-	Uncharacterized protein
1011	407462470	790621..791118	-	Candidatus_Nitrosopumilus_koreensis_AR1_uid176129	NC_018655	918	arCOG11534			4						S	-	Uncharacterized protein
1012	407462471	792986..793225	+	Candidatus_Nitrosopumilus_koreensis_AR1_uid176129	NC_018655	919	-
1013	407462472	793671..794123	-	Candidatus_Nitrosopumilus_koreensis_AR1_uid176129	NC_018655	920	arCOG01824	29	clade_archaellum	120	+	1	SIGNAL	yes		N	FlaF	Archaellum protein F, archaellin of FlaG/FlaF family
1014	407462473	794185..794823	-	Candidatus_Nitrosopumilus_koreensis_AR1_uid176129	NC_018655	921	arCOG05517			9						S	-	Uncharacterized protein
1015	407462474	794918..795928	+	Candidatus_Nitrosopumilus_koreensis_AR1_uid176129	NC_018655	922	arCOG00441			5						N	GvpN	MoxR-like ATPase
1016	407462475	795909..797471	+	Candidatus_Nitrosopumilus_koreensis_AR1_uid176129	NC_018655	923	arCOG02900			2						R	-	vWFA domain containing protein
1017	407462476	797526..798155	+	Candidatus_Nitrosopumilus_koreensis_AR1_uid176129	NC_018655	924	arCOG03871	233	non-specific	140	+	1		yes		N	-	Pilin, FlaG/FlaF/PilA family
1018	407462477	798210..799739	+	Candidatus_Nitrosopumilus_koreensis_AR1_uid176129	NC_018655	925	arCOG01817	5	non_specific	371	+					N	FlaI	ATPase involved in archaellum/pili biosynthesis
1019	407462478	799899..801191	+	Candidatus_Nitrosopumilus_koreensis_AR1_uid176129	NC_018655	926	arCOG01808	106	non_specific	199	+	7				N	TadC	Pilus assembly protein TadC
1020	407462479	801251..803863	+	Candidatus_Nitrosopumilus_koreensis_AR1_uid176129	NC_018655	927	arCOG11936	144	subclade_4A	3	+	1	SIGNAL			N	-	Surface protein, associated with type IV pili like system
1021	407462480	803843..804244	-	Candidatus_Nitrosopumilus_koreensis_AR1_uid176129	NC_018655	928	-					2
1022	407462481	804235..804930	+	Candidatus_Nitrosopumilus_koreensis_AR1_uid176129	NC_018655	929	arCOG02298	17	non_specific	164	+	5				N	FlaK/PulO	Peptidase A24A, prepilin type IV
1023	407462482	805004..805954	+	Candidatus_Nitrosopumilus_koreensis_AR1_uid176129	NC_018655	930	arCOG02037			10						K	-	Sugar-specific transcriptional regulator TrmB
1024	407462483	805954..806343	+	Candidatus_Nitrosopumilus_koreensis_AR1_uid176129	NC_018655	931	arCOG02589			3						T	CheY	Rec domain
1025	407462484	806417..807439	+	Candidatus_Nitrosopumilus_koreensis_AR1_uid176129	NC_018655	932	arCOG02358			6		1				T	-	Signal transduction histidine kinase and HAMP domain
1026	===	4.07463e+62	15	Candidatus_Nitrosopumilus_koreensis_AR1_uid176129	NC_018655
1027	407462564	869427..870527	-	Candidatus_Nitrosopumilus_koreensis_AR1_uid176129	NC_018655	1012	arCOG01623			3						C	Tas	Aryl-alcohol dehydrogenase related enzyme
1028	407462565	870559..871449	-	Candidatus_Nitrosopumilus_koreensis_AR1_uid176129	NC_018655	1013	arCOG00480			3		8				H	MenA	1,4-dihydroxy-2-naphthoate octaprenyltransferase
1029	407462566	871536..871739	+	Candidatus_Nitrosopumilus_koreensis_AR1_uid176129	NC_018655	1014	arCOG11519			2						S	-	Uncharacterized protein
1030	407462567	874514..875092	-	Candidatus_Nitrosopumilus_koreensis_AR1_uid176129	NC_018655	1015	arCOG02416	122	clade_2	120	+	1	SIGNAL	yes		N	-	Major Pilin family protein, PilA family
1031	407462568	875226..876896	-	Candidatus_Nitrosopumilus_koreensis_AR1_uid176129	NC_018655	1016	arCOG02087			4						S	-	Predicted membrane protein
1032	407462569	876847..877059	-	Candidatus_Nitrosopumilus_koreensis_AR1_uid176129	NC_018655	1017	arCOG01824	29	clade_archaellum	120	+	1		yes		N	FlaF	Archaellum protein F, archaellin of FlaG/FlaF family
1033	407462570	877056..877766	-	Candidatus_Nitrosopumilus_koreensis_AR1_uid176129	NC_018655	1018	arCOG11520	111	clade_2	3	+	1		yes		N	-	Predicted Pilin family protein
1034	407462571	877767..878297	-	Candidatus_Nitrosopumilus_koreensis_AR1_uid176129	NC_018655	1019	arCOG03871	233	non-specific	140	+	1		yes		N	-	Pilin, FlaG/FlaF/PilA family
1035	407462572	878294..879448	-	Candidatus_Nitrosopumilus_koreensis_AR1_uid176129	NC_018655	1020	arCOG06883			6						S	-	Zn-ribbon domain containing protein
1036	407462573	879584..881194	+	Candidatus_Nitrosopumilus_koreensis_AR1_uid176129	NC_018655	1021	arCOG01817	5	non_specific	371	+					N	FlaI	ATPase involved in archaellum/pili biosynthesis
1037	407462574	881148..882119	+	Candidatus_Nitrosopumilus_koreensis_AR1_uid176129	NC_018655	1022	arCOG01808	106	non_specific	199	+	4				N	TadC	Pilus assembly protein TadC
1038	407462575	882124..883032	+	Candidatus_Nitrosopumilus_koreensis_AR1_uid176129	NC_018655	1023	arCOG01808	106	non_specific	199	+	4				N	TadC	Pilus assembly protein TadC
1039	407462576	883271..884110	+	Candidatus_Nitrosopumilus_koreensis_AR1_uid176129	NC_018655	1024	arCOG02037			10						K	-	Sugar-specific transcriptional regulator TrmB
1040	407462577	884107..884508	-	Candidatus_Nitrosopumilus_koreensis_AR1_uid176129	NC_018655	1025	arCOG05495			14						S	-	Uncharacterized protein, contains N-terminal coiled-coil domain
1041	407462578	884581..884859	+	Candidatus_Nitrosopumilus_koreensis_AR1_uid176129	NC_018655	1026	arCOG10567			1						S	-	Uncharacterized protein
1042	===	408403296	7	Candidatus_Nitrososphaera_gargensis_Ga9_2_uid176707	NC_018719
1043	408403293	513873..514505	+	Candidatus_Nitrososphaera_gargensis_Ga9_2_uid176707	NC_018719	669	arCOG01534			2						E	DdpA	ABC-type transport system, periplasmic component
1044	408403294	514631..515977	+	Candidatus_Nitrososphaera_gargensis_Ga9_2_uid176707	NC_018719	670	arCOG02741			6						H	ThiC	Thiamine biosynthesis protein ThiC
1045	408403295	516218..516580	-	Candidatus_Nitrososphaera_gargensis_Ga9_2_uid176707	NC_018719	671	-
1046	408403296	517102..517851	+	Candidatus_Nitrososphaera_gargensis_Ga9_2_uid176707	NC_018719	672	arCOG02298	17	non_specific	164	+	6				N	FlaK/PulO	Peptidase A24A, prepilin type IV
1047	408403297	517917..518129	-	Candidatus_Nitrososphaera_gargensis_Ga9_2_uid176707	NC_018719	673	-
1048	408403298	518176..518343	+	Candidatus_Nitrososphaera_gargensis_Ga9_2_uid176707	NC_018719	674	-
1049	408403299	518566..519153	+	Candidatus_Nitrososphaera_gargensis_Ga9_2_uid176707	NC_018719	675	-
1050	===	408403421	7	Candidatus_Nitrososphaera_gargensis_Ga9_2_uid176707	NC_018719
1051	408403418	610829..611146	+	Candidatus_Nitrososphaera_gargensis_Ga9_2_uid176707	NC_018719	794	-
1052	408403419	611235..611402	+	Candidatus_Nitrososphaera_gargensis_Ga9_2_uid176707	NC_018719	795	-
1053	408403420	611429..611998	+	Candidatus_Nitrososphaera_gargensis_Ga9_2_uid176707	NC_018719	796	-
1054	408403421	611995..612894	+	Candidatus_Nitrososphaera_gargensis_Ga9_2_uid176707	NC_018719	797	arCOG02298	17	non_specific	164	+	5				N	FlaK/PulO	Peptidase A24A, prepilin type IV
1055	408403422	612986..613189	+	Candidatus_Nitrososphaera_gargensis_Ga9_2_uid176707	NC_018719	798	arCOG03886			3						V	-	CopG/RHH family DNA-binding protein
1056	408403423	613193..616195	-	Candidatus_Nitrososphaera_gargensis_Ga9_2_uid176707	NC_018719	799	arCOG02080			3						M	-	S-layer domain
1057	408403424	616594..616893	-	Candidatus_Nitrososphaera_gargensis_Ga9_2_uid176707	NC_018719	800	arCOG01055			4						K	-	Transcriptional regulator, contains HTH domain
1058	===	4.08404e+62	13	Candidatus_Nitrososphaera_gargensis_Ga9_2_uid176707	NC_018719
1059	408403621	778644..778853	+	Candidatus_Nitrososphaera_gargensis_Ga9_2_uid176707	NC_018719	997	-
1060	408403622	779687..780538	-	Candidatus_Nitrososphaera_gargensis_Ga9_2_uid176707	NC_018719	998	-
1061	408403623	780744..781589	-	Candidatus_Nitrososphaera_gargensis_Ga9_2_uid176707	NC_018719	999	arCOG01760			1						K	NusA	Transcription elongation factor
1062	408403624	781786..782472	+	Candidatus_Nitrososphaera_gargensis_Ga9_2_uid176707	NC_018719	1000	arCOG01829	30	clade_archaellum	286	+	1		yes	yes	N	FlaB	Archaellins
1063	408403625	782529..784067	+	Candidatus_Nitrososphaera_gargensis_Ga9_2_uid176707	NC_018719	1001	arCOG02396	32	clade_archaellum	30	+					N	FlaD	Archaellum protein C/D/E
1064	408403626	784057..784551	+	Candidatus_Nitrososphaera_gargensis_Ga9_2_uid176707	NC_018719	1002	arCOG01822	28	clade_archaellum	119	+	1			yes	N	FlaG	Archaellum protein G, archaellin of FlaG/FlaF family
1065	408403627	784569..785108	+	Candidatus_Nitrososphaera_gargensis_Ga9_2_uid176707	NC_018719	1003	arCOG01824	29	clade_archaellum	120	+	1	SIGNAL			N	FlaF	Archaellum protein F, archaellin of FlaG/FlaF family
1066	408403628	785108..785815	+	Candidatus_Nitrososphaera_gargensis_Ga9_2_uid176707	NC_018719	1004	arCOG04148	27	clade_archaellum	109	+					N	FlaH	ATPase involved in biogenesis of archaellum
1067	408403629	785907..787487	+	Candidatus_Nitrososphaera_gargensis_Ga9_2_uid176707	NC_018719	1005	arCOG01809	25	clade_archaellum	108	+	7				N	FlaJ	Archaellum assembly protein J, TadC family
1068	408403630	787492..789186	+	Candidatus_Nitrososphaera_gargensis_Ga9_2_uid176707	NC_018719	1006	arCOG01817	5	non_specific	371	+					N	FlaI	ATPase involved in archaellum/pili biosynthesis
1069	408403631	789183..789998	-	Candidatus_Nitrososphaera_gargensis_Ga9_2_uid176707	NC_018719	1007	arCOG04402			20						N	CheR	Methylase of chemotaxis methyl-accepting protein
1070	408403632	789998..790513	-	Candidatus_Nitrososphaera_gargensis_Ga9_2_uid176707	NC_018719	1008	arCOG02380			21						N	CheD	Chemotaxis protein; stimulates methylation of MCP protein
1071	408403633	790516..791151	-	Candidatus_Nitrososphaera_gargensis_Ga9_2_uid176707	NC_018719	1009	arCOG02381			22						N	CheC	Chemotaxis protein CheC, inhibitor of MCP methylation
1072	===	408404551	7	Candidatus_Nitrososphaera_gargensis_Ga9_2_uid176707	NC_018719
1073	408404548	1511870..1513204	-	Candidatus_Nitrososphaera_gargensis_Ga9_2_uid176707	NC_018719	1924	-
1074	408404549	1513201..1514520	-	Candidatus_Nitrososphaera_gargensis_Ga9_2_uid176707	NC_018719	1925	arCOG06164			1						V	-	Inactivated PIWI domain containing phage-defense protein
1075	408404550	1514520..1515326	-	Candidatus_Nitrososphaera_gargensis_Ga9_2_uid176707	NC_018719	1926	-
1076	408404551	1515407..1516138	-	Candidatus_Nitrososphaera_gargensis_Ga9_2_uid176707	NC_018719	1927	arCOG02298	17	non_specific	164	+	5				N	FlaK/PulO	Peptidase A24A, prepilin type IV
1077	408404552	1516640..1517005	+	Candidatus_Nitrososphaera_gargensis_Ga9_2_uid176707	NC_018719	1928	-
1078	408404553	1517935..1518153	-	Candidatus_Nitrososphaera_gargensis_Ga9_2_uid176707	NC_018719	1929	-
1079	408404554	1518140..1518502	-	Candidatus_Nitrososphaera_gargensis_Ga9_2_uid176707	NC_018719	1930	-
1080	===	4.08405e+35	12	Candidatus_Nitrososphaera_gargensis_Ga9_2_uid176707	NC_018719
1081	408404595	1553388..1553645	+	Candidatus_Nitrososphaera_gargensis_Ga9_2_uid176707	NC_018719	1971	-
1082	408404596	1553656..1554390	+	Candidatus_Nitrososphaera_gargensis_Ga9_2_uid176707	NC_018719	1972	-
1083	408404597	1554408..1556216	-	Candidatus_Nitrososphaera_gargensis_Ga9_2_uid176707	NC_018719	1973	arCOG07844			3		8	SIGNAL			S	-	Predicted membrane protein associated with conjugation system
1084	408404598	1556350..1558503	-	Candidatus_Nitrososphaera_gargensis_Ga9_2_uid176707	NC_018719	1974	arCOG01815	231	non-specific	46	+	13				N	TadC	Pilus assembly protein TadC
1085	408404599	1558570..1560120	-	Candidatus_Nitrososphaera_gargensis_Ga9_2_uid176707	NC_018719	1975	arCOG01817	5	non_specific	371	+					N	FlaI	ATPase involved in archaellum/pili biosynthesis
1086	408404600	1560351..1561568	+	Candidatus_Nitrososphaera_gargensis_Ga9_2_uid176707	NC_018719	1976	arCOG03902			8						X	-	IS4 transposase
1087	408404601	1561583..1566631	-	Candidatus_Nitrososphaera_gargensis_Ga9_2_uid176707	NC_018719	1977	arCOG05471			9			SIGNAL			M	-	S-layer protein, contains beta-propeller domain
1088	408404602	1566719..1567246	-	Candidatus_Nitrososphaera_gargensis_Ga9_2_uid176707	NC_018719	1978	arCOG03871	233	non-specific	140	+	1				N	-	Pilin, FlaG/FlaF/PilA family
1089	408404603	1567323..1567778	-	Candidatus_Nitrososphaera_gargensis_Ga9_2_uid176707	NC_018719	1979	arCOG03871	233	non-specific	140	+	1		yes		N	-	Pilin, FlaG/FlaF/PilA family
1090	408404604	1567873..1568970	-	Candidatus_Nitrososphaera_gargensis_Ga9_2_uid176707	NC_018719	1980	arCOG01875			23						K	-	ParB-like nuclease domain
1091	408404605	1568967..1569989	-	Candidatus_Nitrososphaera_gargensis_Ga9_2_uid176707	NC_018719	1981	arCOG01981			40						K	SUA7	Transcription initiation factor TFIIB, Brf1 subunit/Transcription initiation factor TFIIB
1092	408404606	1570220..1570492	-	Candidatus_Nitrososphaera_gargensis_Ga9_2_uid176707	NC_018719	1982	-
1093	===	408404812	7	Candidatus_Nitrososphaera_gargensis_Ga9_2_uid176707	NC_018719
1094	408404809	1717768..1718058	-	Candidatus_Nitrososphaera_gargensis_Ga9_2_uid176707	NC_018719	2185	arCOG03093			1						Q	GvpA	Gas vesicle synthesis protein GvpA
1095	408404810	1718051..1718308	-	Candidatus_Nitrososphaera_gargensis_Ga9_2_uid176707	NC_018719	2186	-
1096	408404811	1718333..1718572	-	Candidatus_Nitrososphaera_gargensis_Ga9_2_uid176707	NC_018719	2187	arCOG03092			1						Q	GvpA	Gas vesicle synthesis protein GvpA
1097	408404812	1718654..1719418	-	Candidatus_Nitrososphaera_gargensis_Ga9_2_uid176707	NC_018719	2188	arCOG00589	275	non_specific	227	+					N	FlhG	FleN family ATPase involved in pili biosynthesis
1098	408404813	1719415..1721169	-	Candidatus_Nitrososphaera_gargensis_Ga9_2_uid176707	NC_018719	2189	arCOG00391			1						K	-	Predicted membrane-associated trancriptional regulator
1099	408404814	1721221..1721475	-	Candidatus_Nitrososphaera_gargensis_Ga9_2_uid176707	NC_018719	2190	arCOG10519			1						S	-	Uncharacterized protein
1100	408404815	1721549..1721752	+	Candidatus_Nitrososphaera_gargensis_Ga9_2_uid176707	NC_018719	2191	-
1101	===	4.08405e+17	8	Candidatus_Nitrososphaera_gargensis_Ga9_2_uid176707	NC_018719
1102	408405055	1913718..1914269	+	Candidatus_Nitrososphaera_gargensis_Ga9_2_uid176707	NC_018719	2431	arCOG04033			1						S	-	Uncharacterized protein
1103	408405056	1914305..1914832	+	Candidatus_Nitrososphaera_gargensis_Ga9_2_uid176707	NC_018719	2432	arCOG08663			1						S	-	Uncharacterized protein
1104	408405057	1914833..1915273	-	Candidatus_Nitrososphaera_gargensis_Ga9_2_uid176707	NC_018719	2433	arCOG08664			1						S	-	Uncharacterized protein
1105	408405058	1915551..1915934	+	Candidatus_Nitrososphaera_gargensis_Ga9_2_uid176707	NC_018719	2434	arCOG01824	29	clade_archaellum	120	+	1	SIGNAL			N	FlaF	Archaellum protein F, archaellin of FlaG/FlaF family
1106	408405059	1915947..1917731	+	Candidatus_Nitrososphaera_gargensis_Ga9_2_uid176707	NC_018719	2435	arCOG03871	233	non-specific	140	+	1		yes		N	-	Pilin, FlaG/FlaF/PilA family
1107	408405060	1918605..1919099	+	Candidatus_Nitrososphaera_gargensis_Ga9_2_uid176707	NC_018719	2436	arCOG00679			7						X	-	Transposable element, IS605 OrfB family, contains RNAse H fold nuclease and Zn finger domains
1108	408405061	1919492..1920478	-	Candidatus_Nitrososphaera_gargensis_Ga9_2_uid176707	NC_018719	2437	arCOG00476			8		9				H	UbiA	4-hydroxybenzoate polyprenyltransferase or related prenyltransferase
1109	408405062	1920943..1921764	+	Candidatus_Nitrososphaera_gargensis_Ga9_2_uid176707	NC_018719	2438	arCOG04362			11						K	-	Transcriptional regulator, contains HTH domain
1110	===	408405435	7	Candidatus_Nitrososphaera_gargensis_Ga9_2_uid176707	NC_018719
1111	408405432	2209698..2209898	+	Candidatus_Nitrososphaera_gargensis_Ga9_2_uid176707	NC_018719	2808	arCOG01667			2						S	-	Zinc finger domain containing protein (CDGSH-type)
1112	408405433	2210105..2210647	-	Candidatus_Nitrososphaera_gargensis_Ga9_2_uid176707	NC_018719	2809	arCOG10856			1		4				S	-	Uncharacterized membrane protein
1113	408405434	2211506..2211835	+	Candidatus_Nitrososphaera_gargensis_Ga9_2_uid176707	NC_018719	2810	-					1	SIGNAL
1114	408405435	2212682..2212909	-	Candidatus_Nitrososphaera_gargensis_Ga9_2_uid176707	NC_018719	2811	arCOG02298	17	non_specific	164	+	1				N	FlaK/PulO	Peptidase A24A, prepilin type IV
1115	408405436	2213190..2213513	-	Candidatus_Nitrososphaera_gargensis_Ga9_2_uid176707	NC_018719	2812	-
1116	408405437	2213841..2214062	+	Candidatus_Nitrososphaera_gargensis_Ga9_2_uid176707	NC_018719	2813	arCOG11428			3						S	-	Uncharacterized protein
1117	408405438	2214388..2215497	+	Candidatus_Nitrososphaera_gargensis_Ga9_2_uid176707	NC_018719	2814	arCOG02881			3		11				P	ECM27	Ca2+/Na+ antiporter
1118	===	4.08406e+26	9	Candidatus_Nitrososphaera_gargensis_Ga9_2_uid176707	NC_018719
1119	408405523	2289876..2290082	+	Candidatus_Nitrososphaera_gargensis_Ga9_2_uid176707	NC_018719	2899	-					2
1120	408405524	2290355..2291026	-	Candidatus_Nitrososphaera_gargensis_Ga9_2_uid176707	NC_018719	2900	-
1121	408405525	2291029..2291538	-	Candidatus_Nitrososphaera_gargensis_Ga9_2_uid176707	NC_018719	2901	arCOG11534			4						S	-	Uncharacterized protein
1122	408405526	2291677..2292216	+	Candidatus_Nitrososphaera_gargensis_Ga9_2_uid176707	NC_018719	2902	arCOG03871	233	non-specific	140	+	1				N	-	Pilin, FlaG/FlaF/PilA family
1123	408405527	2292253..2293920	+	Candidatus_Nitrososphaera_gargensis_Ga9_2_uid176707	NC_018719	2903	arCOG01817	5	non_specific	371	+					N	FlaI	ATPase involved in archaellum/pili biosynthesis
1124	408405528	2293920..2295479	+	Candidatus_Nitrososphaera_gargensis_Ga9_2_uid176707	NC_018719	2904	arCOG01808	106	non_specific	199	+	7				N	TadC	Pilus assembly protein TadC
1125	408405529	2295661..2296068	-	Candidatus_Nitrososphaera_gargensis_Ga9_2_uid176707	NC_018719	2905	arCOG04362			11						K	-	Transcriptional regulator, contains HTH domain
1126	408405530	2296141..2296950	-	Candidatus_Nitrososphaera_gargensis_Ga9_2_uid176707	NC_018719	2906	arCOG00071			7						E	AsnB	Asparagine synthase (glutamine-hydrolyzing)
1127	408405531	2297131..2297361	+	Candidatus_Nitrososphaera_gargensis_Ga9_2_uid176707	NC_018719	2907	arCOG02217			1						V	-	RHH/CopG DNA binding protein
1128	===	408406154	7	Candidatus_Nitrososphaera_gargensis_Ga9_2_uid176707	NC_018719
1129	408406151	2799747..2800832	+	Candidatus_Nitrososphaera_gargensis_Ga9_2_uid176707	NC_018719	3528	arCOG02038			10						K	-	Sugar-specific transcriptional regulator TrmB
1130	408406152	2800900..2801067	+	Candidatus_Nitrososphaera_gargensis_Ga9_2_uid176707	NC_018719	3529	-
1131	408406153	2801060..2802493	-	Candidatus_Nitrososphaera_gargensis_Ga9_2_uid176707	NC_018719	3530	arCOG01171			37						T	RAD55	RecA-superfamily ATPase implicated in signal transduction
1132	408406154	2802540..2803427	-	Candidatus_Nitrososphaera_gargensis_Ga9_2_uid176707	NC_018719	3531	arCOG00589	275	non_specific	227	+					N	FlhG	FleN family ATPase involved in pili biosynthesis
1133	408406155	2803828..2804664	-	Candidatus_Nitrososphaera_gargensis_Ga9_2_uid176707	NC_018719	3532	-					1	SIGNAL
1134	408406156	2804866..2806233	-	Candidatus_Nitrososphaera_gargensis_Ga9_2_uid176707	NC_018719	3533	-					10
1135	408406157	2806691..2807008	-	Candidatus_Nitrososphaera_gargensis_Ga9_2_uid176707	NC_018719	3534	arCOG01040			1						P	CysC	Adenylylsulfate kinase or related kinase
1136	===	118575220	7	Cenarchaeum_symbiosum_A_uid61411	NC_014820
1137	118575217	2904..3251	-	Cenarchaeum_symbiosum_A_uid61411	NC_014820	4	arCOG08633			1						S	-	Uncharacterized protein
1138	118575218	3428..4918	-	Cenarchaeum_symbiosum_A_uid61411	NC_014820	5	arCOG00547			2						J	RnjA	mRNA degradation ribonuclease J1/J2
1139	118575219	4974..5492	-	Cenarchaeum_symbiosum_A_uid61411	NC_014820	6	arCOG01342			1						O	GimC	Prefoldin, chaperonin cofactor
1140	118575220	5507..7354	+	Cenarchaeum_symbiosum_A_uid61411	NC_014820	7	arCOG05119	35	clade_archaellum	35	+					N	FlaC	Archaellum protein C
1141	118575221	7457..7954	+	Cenarchaeum_symbiosum_A_uid61411	NC_014820	8	arCOG06293			1		4				S	-	Uncharacterized membrane protein
1142	118575222	7982..8677	+	Cenarchaeum_symbiosum_A_uid61411	NC_014820	9	arCOG04206			2						L	MUS81	ERCC4-type nuclease
1143	118575223	8668..9255	-	Cenarchaeum_symbiosum_A_uid61411	NC_014820	10	arCOG00721			5						J	Nob1	Endonuclease Nob1, consists of a PIN domain and a Zn-ribbon module
1144	===	118575861	7	Cenarchaeum_symbiosum_A_uid61411	NC_014820
1145	118575858	631842..633821	-	Cenarchaeum_symbiosum_A_uid61411	NC_014820	642	-					7
1146	118575859	633881..634186	-	Cenarchaeum_symbiosum_A_uid61411	NC_014820	643	-
1147	118575860	634183..635100	-	Cenarchaeum_symbiosum_A_uid61411	NC_014820	644	arCOG03061			4						D	MreB	Actin-like ATPase involved in cell morphogenesis
1148	118575861	635182..636624	-	Cenarchaeum_symbiosum_A_uid61411	NC_014820	645	arCOG01817	5	non_specific	371	+					N	FlaI	ATPase involved in archaellum/pili biosynthesis
1149	118575862	636748..637194	-	Cenarchaeum_symbiosum_A_uid61411	NC_014820	646	-					2
1150	118575863	637193..639097	+	Cenarchaeum_symbiosum_A_uid61411	NC_014820	647	arCOG00280			20						L	-	HerA helicase
1151	118575864	639159..639722	-	Cenarchaeum_symbiosum_A_uid61411	NC_014820	648	arCOG08699			1		4				C	-	Methane monooxygenase/Ammonia monooxygenase, subunit C
1152	===	1.18576e+26	10	Cenarchaeum_symbiosum_A_uid61411	NC_014820
1153	118575882	649353..651266	+	Cenarchaeum_symbiosum_A_uid61411	NC_014820	666	arCOG03193			1			SIGNAL			L	-	Endonuclease YncB, thermonuclease family
1154	118575883	651263..652105	+	Cenarchaeum_symbiosum_A_uid61411	NC_014820	667	-
1155	118575884	652117..653511	+	Cenarchaeum_symbiosum_A_uid61411	NC_014820	668	arCOG00890			2						L	-	DNA modification methylase
1156	118575885	653578..653913	+	Cenarchaeum_symbiosum_A_uid61411	NC_014820	669	arCOG02417	120	clade_2	28	+	1				N	-	Pilin, FlaG/FlaF/PilA family
1157	118575886	653913..656747	+	Cenarchaeum_symbiosum_A_uid61411	NC_014820	670	arCOG11936	144	subclade_4A	3	+		SIGNAL			N	-	Surface protein, associated with type IV pili like system
1158	118575887	656744..658480	+	Cenarchaeum_symbiosum_A_uid61411	NC_014820	671	arCOG02926			1			SIGNAL			C	PetE	Plastocyanin/azurin/halocyanin family protein
1159	118575888	658477..660327	+	Cenarchaeum_symbiosum_A_uid61411	NC_014820	672	arCOG01808	106	non_specific	199	+	9	SIGNAL			N	TadC	Pilus assembly protein TadC
1160	118575889	660329..662980	+	Cenarchaeum_symbiosum_A_uid61411	NC_014820	673	arCOG04816			2						U	-	TraG/TraD/VirD4 family enzyme, ATPase
1161	118575890	663005..663709	+	Cenarchaeum_symbiosum_A_uid61411	NC_014820	674	-					1
1162	118575891	663975..664328	-	Cenarchaeum_symbiosum_A_uid61411	NC_014820	675	arCOG03889			1						S	-	Uncharacterized protein
1163	===	118575898	7	Cenarchaeum_symbiosum_A_uid61411	NC_014820
1164	118575895	668224..668982	+	Cenarchaeum_symbiosum_A_uid61411	NC_014820	679	-
1165	118575896	668984..669118	+	Cenarchaeum_symbiosum_A_uid61411	NC_014820	680	-
1166	118575897	669154..669420	+	Cenarchaeum_symbiosum_A_uid61411	NC_014820	681	-					2		yes
1167	118575898	669823..670566	+	Cenarchaeum_symbiosum_A_uid61411	NC_014820	682	arCOG02298	17	non_specific	164	+	4				N	FlaK/PulO	Peptidase A24A, prepilin type IV
1168	118575899	670572..671795	-	Cenarchaeum_symbiosum_A_uid61411	NC_014820	683	-					6
1169	118575900	671827..672099	-	Cenarchaeum_symbiosum_A_uid61411	NC_014820	684	-
1170	118575901	672154..676266	+	Cenarchaeum_symbiosum_A_uid61411	NC_014820	685	-
1171	===	3.90938e+80	15	Desulfurococcus_fermentans_DSM_16532_uid75119	NC_018001
1172	390937983	215006..215551	+	Desulfurococcus_fermentans_DSM_16532_uid75119	NC_018001	231	arCOG04409			5						R	-	Predicted nuclease (RNAse H fold)
1173	390937984	215548..216504	-	Desulfurococcus_fermentans_DSM_16532_uid75119	NC_018001	232	arCOG00423			9						J	-	Oligoribonuclease NrnB or cAMP/cGMP phosphodiesterase, DHH superfamily
1174	390937985	216604..217353	+	Desulfurococcus_fermentans_DSM_16532_uid75119	NC_018001	233	arCOG08835			7						S	-	Uncharacterized protein
1175	390937986	217385..219070	-	Desulfurococcus_fermentans_DSM_16532_uid75119	NC_018001	234	arCOG01817	5	non_specific	371	+					N	FlaI	ATPase involved in archaellum/pili biosynthesis
1176	390937987	219226..220968	+	Desulfurococcus_fermentans_DSM_16532_uid75119	NC_018001	235	arCOG01808	106	non_specific	199	+	10				N	TadC	Pilus assembly protein TadC
1177	390937988	220968..221732	+	Desulfurococcus_fermentans_DSM_16532_uid75119	NC_018001	236	arCOG08836	134	subclade_4A	14	+	2		yes		N	-	Pilin, FlaG/FlaF/PilA family
1178	390937989	221903..222667	+	Desulfurococcus_fermentans_DSM_16532_uid75119	NC_018001	237	arCOG08836	134	subclade_4A	14	+	1				N	-	Pilin, FlaG/FlaF/PilA family
1179	390937990	222672..225284	+	Desulfurococcus_fermentans_DSM_16532_uid75119	NC_018001	238	arCOG03511	138	subclade_4A	13	+	1				N	-	Surface protein, possibly associated with type IV pili like system
1180	390937991	225281..226384	+	Desulfurococcus_fermentans_DSM_16532_uid75119	NC_018001	239	arCOG08837	136	subclade_4A	7	+	3				N	-	Secreted protein, component of type IV pili like system
1181	390937992	226387..226776	+	Desulfurococcus_fermentans_DSM_16532_uid75119	NC_018001	240	arCOG10426	137	subclade_4A	7	+	2		yes		N	-	Secreted protein, component of type IV pili like system
1182	390937993	226773..227195	+	Desulfurococcus_fermentans_DSM_16532_uid75119	NC_018001	241	arCOG10615	135	subclade_4A	9	+	1		yes		N	-	Secreted protein, component of type IV pili like system
1183	390937994	227251..228069	+	Desulfurococcus_fermentans_DSM_16532_uid75119	NC_018001	242	arCOG10615	135	subclade_4A	9	+					N	-	Secreted protein, component of type IV pili like system
1184	390937995	228265..228684	-	Desulfurococcus_fermentans_DSM_16532_uid75119	NC_018001	243	arCOG11768			2		5				S	-	Uncharacterized membrane protein
1185	390937996	228697..230172	-	Desulfurococcus_fermentans_DSM_16532_uid75119	NC_018001	244	arCOG00070			3						E	GlyA	Glycine/serine hydroxymethyltransferase
1186	390937997	230177..231163	-	Desulfurococcus_fermentans_DSM_16532_uid75119	NC_018001	245	arCOG10616			2						S	-	Uncharacterized protein
1187	===	3.90938e+62	13	Desulfurococcus_fermentans_DSM_16532_uid75119	NC_018001
1188	390938202	435291..436172	-	Desulfurococcus_fermentans_DSM_16532_uid75119	NC_018001	450	arCOG05969			10		2				K	ArnR -	Membrane associated transcriptional regulator involved in archaellum regulation
1189	390938203	436810..437541	+	Desulfurococcus_fermentans_DSM_16532_uid75119	NC_018001	451	arCOG12976			2						S	-	Uncharacterized protein
1190	390938204	437578..437961	-	Desulfurococcus_fermentans_DSM_16532_uid75119	NC_018001	452	arCOG13650			3						S	-	Uncharacterized protein
1191	390938205	438151..438798	+	Desulfurococcus_fermentans_DSM_16532_uid75119	NC_018001	453	arCOG01829	30	clade_archaellum	286	+	1		yes	yes	N	FlaB	Archaellins
1192	390938206	438878..439144	+	Desulfurococcus_fermentans_DSM_16532_uid75119	NC_018001	454	arCOG14515	37	clade_archaellum	3	+	2		yes		N	-	Predicted Pilin family protein
1193	390938207	439137..440033	+	Desulfurococcus_fermentans_DSM_16532_uid75119	NC_018001	455	arCOG02396	32	clade_archaellum	30	+					N	FlaD	Archaellum protein C/D/E
1194	390938208	440012..440482	+	Desulfurococcus_fermentans_DSM_16532_uid75119	NC_018001	456	arCOG01822	28	clade_archaellum	119	+	2				N	FlaG	Archaellum protein G, archaellin of FlaG/FlaF family
1195	390938209	440502..441026	+	Desulfurococcus_fermentans_DSM_16532_uid75119	NC_018001	457	arCOG01824	29	clade_archaellum	120	+	1				N	FlaF	Archaellum protein F, archaellin of FlaG/FlaF family
1196	390938210	441016..441729	+	Desulfurococcus_fermentans_DSM_16532_uid75119	NC_018001	458	arCOG04148	27	clade_archaellum	109	+					N	FlaH	ATPase involved in biogenesis of archaellum
1197	390938211	443470..445131	+	Desulfurococcus_fermentans_DSM_16532_uid75119	NC_018001	459	arCOG01809	25	clade_archaellum	108	+	9				N	FlaJ	Archaellum assembly protein J, TadC family
1198	390938212	445226..445906	+	Desulfurococcus_fermentans_DSM_16532_uid75119	NC_018001	460	arCOG00288			5						C	NfnB	Nitroreductase
1199	390938213	445949..446314	+	Desulfurococcus_fermentans_DSM_16532_uid75119	NC_018001	461	arCOG10618			2		1				S	-	Uncharacterized protein
1200	390938214	446325..446600	+	Desulfurococcus_fermentans_DSM_16532_uid75119	NC_018001	462	arCOG10619			2		3				S	-	Uncharacterized membrane protein
1201	===	3.90938e+17	11	Desulfurococcus_fermentans_DSM_16532_uid75119	NC_018001
1202	390938368	596406..597653	+	Desulfurococcus_fermentans_DSM_16532_uid75119	NC_018001	616	arCOG01430			4						E	CysK	Cysteine synthase
1203	390938369	597659..598801	-	Desulfurococcus_fermentans_DSM_16532_uid75119	NC_018001	617	arCOG00624			9		11				P	MgtE2	Permease, similar to cation transporter
1204	390938370	598889..600094	+	Desulfurococcus_fermentans_DSM_16532_uid75119	NC_018001	618	arCOG01963			9						R	-	PhoU-like domain fused to TrkA-C domain
1205	390938371	600193..600642	+	Desulfurococcus_fermentans_DSM_16532_uid75119	NC_018001	619	arCOG03871	233	non-specific	140	+	1		yes		N	-	Pilin, FlaG/FlaF/PilA family
1206	390938372	601124..602806	-	Desulfurococcus_fermentans_DSM_16532_uid75119	NC_018001	620	arCOG07752			1		10				S	-	Uncharacterized membrane protein
1207	390938373	602806..603069	-	Desulfurococcus_fermentans_DSM_16532_uid75119	NC_018001	621	-					2
1208	390938374	603059..604519	-	Desulfurococcus_fermentans_DSM_16532_uid75119	NC_018001	622	arCOG00561			9		7	SIGNAL			M	-	Predicted membrane-bound dolichyl-phosphate-mannose-protein mannosyltransferase
1209	390938375	604797..605252	+	Desulfurococcus_fermentans_DSM_16532_uid75119	NC_018001	623	arCOG03871	233	non-specific	140	+	1				N	-	Pilin, FlaG/FlaF/PilA family
1210	390938376	605242..605952	-	Desulfurococcus_fermentans_DSM_16532_uid75119	NC_018001	624	arCOG10273			4		5				S	-	Uncharacterized membrane protein
1211	390938377	605949..606902	-	Desulfurococcus_fermentans_DSM_16532_uid75119	NC_018001	625	arCOG00188			6						P	EcfA2	Energy-coupling factor transporter ATP-binding protein EcfA2
1212	390938378	606899..607387	-	Desulfurococcus_fermentans_DSM_16532_uid75119	NC_018001	626	arCOG00188			6						P	EcfA2	Energy-coupling factor transporter ATP-binding protein EcfA2
1213	===	3.90939e+44	11	Desulfurococcus_fermentans_DSM_16532_uid75119	NC_018001
1214	390938534	782571..784499	+	Desulfurococcus_fermentans_DSM_16532_uid75119	NC_018001	782	arCOG04816			2						U	-	TraG/TraD/VirD4 family enzyme, ATPase
1215	390938535	784779..785342	-	Desulfurococcus_fermentans_DSM_16532_uid75119	NC_018001	783	arCOG01644			3		4				S	-	Predicted membrane protein associated with conjugation system
1216	390938536	785460..787052	+	Desulfurococcus_fermentans_DSM_16532_uid75119	NC_018001	784	arCOG07844			3		9				S	-	Predicted membrane protein associated with conjugation system
1217	390938537	787203..787625	+	Desulfurococcus_fermentans_DSM_16532_uid75119	NC_018001	785	arCOG03871	233	non-specific	140	+	2		yes		N	-	Pilin, FlaG/FlaF/PilA family
1218	390938538	787809..789023	+	Desulfurococcus_fermentans_DSM_16532_uid75119	NC_018001	786	arCOG01817	5	non_specific	371	+					N	FlaI	ATPase involved in archaellum/pili biosynthesis
1219	390938539	789020..790444	+	Desulfurococcus_fermentans_DSM_16532_uid75119	NC_018001	787	arCOG01815	231	non-specific	46	+	9				N	TadC	Pilus assembly protein TadC
1220	390938540	790513..790857	+	Desulfurococcus_fermentans_DSM_16532_uid75119	NC_018001	788	arCOG11778	246	subclade_4I	3	+		SIGNAL			N	-	Predicted Pilin family protein
1221	390938541	790854..791618	+	Desulfurococcus_fermentans_DSM_16532_uid75119	NC_018001	789	arCOG11777	245	subclade_4I	4	+	2				N	-	Predicted Pilin family protein
1222	390938542	791907..792560	-	Desulfurococcus_fermentans_DSM_16532_uid75119	NC_018001	790	arCOG11776			2						S	-	Uncharacterized protein
1223	390938543	792639..793493	-	Desulfurococcus_fermentans_DSM_16532_uid75119	NC_018001	791	arCOG01568			20		3				M	MscS	Small-conductance mechanosensitive channel
1224	390938544	793495..794226	-	Desulfurococcus_fermentans_DSM_16532_uid75119	NC_018001	792	arCOG01766			2						S	-	Uncharacterized protein
1225	===	390939021	7	Desulfurococcus_fermentans_DSM_16532_uid75119	NC_018001
1226	390939018	1238371..1239693	-	Desulfurococcus_fermentans_DSM_16532_uid75119	NC_018001	1266	arCOG00404			20						J	HisS	Histidyl-tRNA synthetase
1227	390939019	1239697..1240224	-	Desulfurococcus_fermentans_DSM_16532_uid75119	NC_018001	1267	arCOG01701			12						J	SEN2	tRNA splicing endonuclease
1228	390939020	1240318..1241397	+	Desulfurococcus_fermentans_DSM_16532_uid75119	NC_018001	1268	arCOG01123			8						E	MtnA	Methylthioribose-1-phosphate isomerase (methionine salvage pathway), a paralog of eIF-2B alpha subunit
1229	390939021	1241445..1242227	+	Desulfurococcus_fermentans_DSM_16532_uid75119	NC_018001	1269	arCOG02298	17	non_specific	164	+	6				N	FlaK/PulO	Peptidase A24A, prepilin type IV
1230	390939022	1242305..1243291	-	Desulfurococcus_fermentans_DSM_16532_uid75119	NC_018001	1270	arCOG00415			21						L	RecA	RecA/RadA recombinase
1231	390939023	1243432..1245276	+	Desulfurococcus_fermentans_DSM_16532_uid75119	NC_018001	1271	arCOG00401			14						J	ThrS	Threonyl-tRNA synthetase
1232	390939024	1245290..1245445	-	Desulfurococcus_fermentans_DSM_16532_uid75119	NC_018001	1272	arCOG08093			5						S	-	Zn finger protein
1233	===	2.18883e+62	14	Desulfurococcus_kamchatkensis_1221n_uid59133	NC_011766
1234	218883474	147894..148439	+	Desulfurococcus_kamchatkensis_1221n_uid59133	NC_011766	160	arCOG04409			5						R	-	Predicted nuclease (RNAse H fold)
1235	218883475	148436..149458	-	Desulfurococcus_kamchatkensis_1221n_uid59133	NC_011766	161	arCOG00423			9						J	-	Oligoribonuclease NrnB or cAMP/cGMP phosphodiesterase, DHH superfamily
1236	218883476	149480..150298	+	Desulfurococcus_kamchatkensis_1221n_uid59133	NC_011766	162	arCOG08835			7						S	-	Uncharacterized protein
1237	218883477	150330..152030	-	Desulfurococcus_kamchatkensis_1221n_uid59133	NC_011766	163	arCOG01817	5	non_specific	371	+					N	FlaI	ATPase involved in archaellum/pili biosynthesis
1238	218883478	152250..153938	+	Desulfurococcus_kamchatkensis_1221n_uid59133	NC_011766	164	arCOG01808	106	non_specific	199	+	10				N	TadC	Pilus assembly protein TadC
1239	218883479	153938..154702	+	Desulfurococcus_kamchatkensis_1221n_uid59133	NC_011766	165	arCOG08836	134	subclade_4A	14	+	2		yes		N	-	Pilin, FlaG/FlaF/PilA family
1240	218883480	154843..155616	+	Desulfurococcus_kamchatkensis_1221n_uid59133	NC_011766	166	arCOG08836	134	subclade_4A	14	+	1				N	-	Pilin, FlaG/FlaF/PilA family
1241	218883481	155603..158239	+	Desulfurococcus_kamchatkensis_1221n_uid59133	NC_011766	167	arCOG03508			17		1				N	-	Surface protein, possibly associated with type IV pili like system
1242	218883482	158236..159339	+	Desulfurococcus_kamchatkensis_1221n_uid59133	NC_011766	168	arCOG08837	136	subclade_4A	7	+	1				N	-	Secreted protein, component of type IV pili like system
1243	218883483	159321..159731	+	Desulfurococcus_kamchatkensis_1221n_uid59133	NC_011766	169	arCOG10426	137	subclade_4A	7	+	1		yes		N	-	Secreted protein, component of type IV pili like system
1244	218883484	159731..161023	+	Desulfurococcus_kamchatkensis_1221n_uid59133	NC_011766	170	arCOG10615	135	subclade_4A	9	+	1		yes		N	-	Secreted protein, component of type IV pili like system
1245	218883485	161372..161788	-	Desulfurococcus_kamchatkensis_1221n_uid59133	NC_011766	171	arCOG11768			2		5				S	-	Uncharacterized membrane protein
1246	218883486	161800..163275	-	Desulfurococcus_kamchatkensis_1221n_uid59133	NC_011766	172	arCOG00070			3						E	GlyA	Glycine/serine hydroxymethyltransferase
1247	218883487	163280..164266	-	Desulfurococcus_kamchatkensis_1221n_uid59133	NC_011766	173	arCOG10616			2						S	-	Uncharacterized protein
1248	===	2.18884e+17	9	Desulfurococcus_kamchatkensis_1221n_uid59133	NC_011766
1249	218883572	241959..242102	+	Desulfurococcus_kamchatkensis_1221n_uid59133	NC_011766	258	arCOG01430			4						E	CysK	Cysteine synthase
1250	218883573	242108..243250	-	Desulfurococcus_kamchatkensis_1221n_uid59133	NC_011766	259	arCOG00624			9		11				P	MgtE2	Permease, similar to cation transporter
1251	218883574	243335..244543	+	Desulfurococcus_kamchatkensis_1221n_uid59133	NC_011766	260	arCOG01963			9						R	-	PhoU-like domain fused to TrkA-C domain
1252	218883575	244639..245091	+	Desulfurococcus_kamchatkensis_1221n_uid59133	NC_011766	261	arCOG03871	233	non-specific	140	+	1		yes		N	-	Pilin, FlaG/FlaF/PilA family
1253	218883576	245248..245523	-	Desulfurococcus_kamchatkensis_1221n_uid59133	NC_011766	262	-
1254	218883577	245695..246150	+	Desulfurococcus_kamchatkensis_1221n_uid59133	NC_011766	263	arCOG03871	233	non-specific	140	+	1				N	-	Pilin, FlaG/FlaF/PilA family
1255	218883578	246140..246850	-	Desulfurococcus_kamchatkensis_1221n_uid59133	NC_011766	264	arCOG10273			4		5				S	-	Uncharacterized membrane protein
1256	218883579	246847..247800	-	Desulfurococcus_kamchatkensis_1221n_uid59133	NC_011766	265	arCOG00188			6						P	EcfA2	Energy-coupling factor transporter ATP-binding protein EcfA2
1257	218883580	247820..248284	-	Desulfurococcus_kamchatkensis_1221n_uid59133	NC_011766	266	arCOG00202			3						P	EcfA2	Energy-coupling factor transporter ATP-binding protein EcfA2
1258	===	218883820	7	Desulfurococcus_kamchatkensis_1221n_uid59133	NC_011766
1259	218883817	475598..477163	-	Desulfurococcus_kamchatkensis_1221n_uid59133	NC_011766	503	arCOG02209			6		13				M	AglR	MATE family membrane protein, Rfbx family
1260	218883818	477291..477506	+	Desulfurococcus_kamchatkensis_1221n_uid59133	NC_011766	504	arCOG12979			1						S	-	Uncharacterized protein
1261	218883819	477775..478512	+	Desulfurococcus_kamchatkensis_1221n_uid59133	NC_011766	505	arCOG12976			2						S	-	Uncharacterized protein
1262	218883820	478533..479732	+	Desulfurococcus_kamchatkensis_1221n_uid59133	NC_011766	506	arCOG01809	25	clade_archaellum	108	+	7				N	FlaJ	Archaellum assembly protein J, TadC family
1263	218883821	479745..480479	+	Desulfurococcus_kamchatkensis_1221n_uid59133	NC_011766	507	arCOG00288			5						C	NfnB	Nitroreductase
1264	218883822	480522..480887	+	Desulfurococcus_kamchatkensis_1221n_uid59133	NC_011766	508	arCOG10618			2		1				S	-	Uncharacterized protein
1265	218883823	480898..481173	+	Desulfurococcus_kamchatkensis_1221n_uid59133	NC_011766	509	arCOG10619			2		3				S	-	Uncharacterized membrane protein
1266	===	2.18884e+44	11	Desulfurococcus_kamchatkensis_1221n_uid59133	NC_011766
1267	218884003	663592..664323	+	Desulfurococcus_kamchatkensis_1221n_uid59133	NC_011766	689	arCOG01766			2						S	-	Uncharacterized protein
1268	218884004	664325..665155	+	Desulfurococcus_kamchatkensis_1221n_uid59133	NC_011766	690	arCOG01568			20		3				M	MscS	Small-conductance mechanosensitive channel
1269	218884005	665254..665907	+	Desulfurococcus_kamchatkensis_1221n_uid59133	NC_011766	691	arCOG11776			2						S	-	Uncharacterized protein
1270	218884006	666451..667218	-	Desulfurococcus_kamchatkensis_1221n_uid59133	NC_011766	692	arCOG11777	245	subclade_4I	4	+	2				N	-	Predicted Pilin family protein
1271	218884007	667215..667589	-	Desulfurococcus_kamchatkensis_1221n_uid59133	NC_011766	693	arCOG11778	246	subclade_4I	3	+	1		yes		N	-	Predicted Pilin family protein
1272	218884008	667628..669052	-	Desulfurococcus_kamchatkensis_1221n_uid59133	NC_011766	694	arCOG01815	231	non-specific	46	+	9				N	TadC	Pilus assembly protein TadC
1273	218884009	669049..670296	-	Desulfurococcus_kamchatkensis_1221n_uid59133	NC_011766	695	arCOG01817	5	non_specific	371	+					N	FlaI	ATPase involved in archaellum/pili biosynthesis
1274	218884010	670447..670869	-	Desulfurococcus_kamchatkensis_1221n_uid59133	NC_011766	696	arCOG03871	233	non-specific	140	+	2		yes		N	-	Pilin, FlaG/FlaF/PilA family
1275	218884011	671019..672611	-	Desulfurococcus_kamchatkensis_1221n_uid59133	NC_011766	697	arCOG07844			3		9				S	-	Predicted membrane protein associated with conjugation system
1276	218884012	672725..673288	+	Desulfurococcus_kamchatkensis_1221n_uid59133	NC_011766	698	arCOG01644			3		4				S	-	Predicted membrane protein associated with conjugation system
1277	218884013	673487..673612	+	Desulfurococcus_kamchatkensis_1221n_uid59133	NC_011766	699	-
1278	===	218884525	7	Desulfurococcus_kamchatkensis_1221n_uid59133	NC_011766
1279	218884522	1132761..1134083	-	Desulfurococcus_kamchatkensis_1221n_uid59133	NC_011766	1208	arCOG00404			20						J	HisS	Histidyl-tRNA synthetase
1280	218884523	1134087..1134623	-	Desulfurococcus_kamchatkensis_1221n_uid59133	NC_011766	1209	arCOG01701			12						J	SEN2	tRNA splicing endonuclease
1281	218884524	1134712..1135785	+	Desulfurococcus_kamchatkensis_1221n_uid59133	NC_011766	1210	arCOG01123			8						E	MtnA	Methylthioribose-1-phosphate isomerase (methionine salvage pathway), a paralog of eIF-2B alpha subunit
1282	218884525	1135838..1136617	+	Desulfurococcus_kamchatkensis_1221n_uid59133	NC_011766	1211	arCOG02298	17	non_specific	164	+	6				N	FlaK/PulO	Peptidase A24A, prepilin type IV
1283	218884526	1136697..1137683	-	Desulfurococcus_kamchatkensis_1221n_uid59133	NC_011766	1212	arCOG00415			21						L	RecA	RecA/RadA recombinase
1284	218884527	1137818..1139662	+	Desulfurococcus_kamchatkensis_1221n_uid59133	NC_011766	1213	arCOG00401			14						J	ThrS	Threonyl-tRNA synthetase
1285	218884528	1139675..1139830	-	Desulfurococcus_kamchatkensis_1221n_uid59133	NC_011766	1214	arCOG08093			5						S	-	Zn finger protein
1286	===	3.201e+62	14	Desulfurococcus_mucosus_DSM_2162_uid62227	NC_014961
1287	320100485	257964..259475	-	Desulfurococcus_mucosus_DSM_2162_uid62227	NC_014961	276	arCOG04430			5						R	-	HD superfamily phosphohydrolase
1288	320100486	259596..259787	-	Desulfurococcus_mucosus_DSM_2162_uid62227	NC_014961	277	arCOG00738			6						K	ArsR	Transcriptional regulator containing HTH domain, ArsR family
1289	320100487	259988..260854	-	Desulfurococcus_mucosus_DSM_2162_uid62227	NC_014961	278	arCOG01688			10						R	-	Predicted transcriptional regulator, contains HTH and 4VR domain
1290	320100488	260967..262283	-	Desulfurococcus_mucosus_DSM_2162_uid62227	NC_014961	279	arCOG10615	135	subclade_4A	9	+	4				N	-	Secreted protein, component of type IV pili like system
1291	320100489	262283..262672	-	Desulfurococcus_mucosus_DSM_2162_uid62227	NC_014961	280	arCOG10426	137	subclade_4A	7	+	1		yes		N	-	Secreted protein, component of type IV pili like system
1292	320100490	262674..263783	-	Desulfurococcus_mucosus_DSM_2162_uid62227	NC_014961	281	arCOG08837	136	subclade_4A	7	+	1				N	-	Secreted protein, component of type IV pili like system
1293	320100491	263780..266368	-	Desulfurococcus_mucosus_DSM_2162_uid62227	NC_014961	282	arCOG03508			17		1				N	-	Surface protein, possibly associated with type IV pili like system
1294	320100492	266369..267145	-	Desulfurococcus_mucosus_DSM_2162_uid62227	NC_014961	283	arCOG08836	134	subclade_4A	14	+	1		yes		N	-	Pilin, FlaG/FlaF/PilA family
1295	320100493	267384..268136	-	Desulfurococcus_mucosus_DSM_2162_uid62227	NC_014961	284	arCOG08836	134	subclade_4A	14	+	1		yes		N	-	Pilin, FlaG/FlaF/PilA family
1296	320100494	268146..269888	-	Desulfurococcus_mucosus_DSM_2162_uid62227	NC_014961	285	arCOG01808	106	non_specific	199	+	9				N	TadC	Pilus assembly protein TadC
1297	320100495	270030..271706	+	Desulfurococcus_mucosus_DSM_2162_uid62227	NC_014961	286	arCOG01817	5	non_specific	371	+					N	FlaI	ATPase involved in archaellum/pili biosynthesis
1298	320100496	271711..272448	-	Desulfurococcus_mucosus_DSM_2162_uid62227	NC_014961	287	arCOG08835			7						S	-	Uncharacterized protein
1299	320100497	272546..273502	+	Desulfurococcus_mucosus_DSM_2162_uid62227	NC_014961	288	arCOG00423			9						J	-	Oligoribonuclease NrnB or cAMP/cGMP phosphodiesterase, DHH superfamily
1300	320100498	273499..274044	-	Desulfurococcus_mucosus_DSM_2162_uid62227	NC_014961	289	arCOG04409			5						R	-	Predicted nuclease (RNAse H fold)
1301	===	320100607	7	Desulfurococcus_mucosus_DSM_2162_uid62227	NC_014961
1302	320100604	384000..385079	+	Desulfurococcus_mucosus_DSM_2162_uid62227	NC_014961	395	arCOG01096			1		4				P	CCC1	Predicted Fe2+/Mn2+ transporter, VIT1/CCC1 family
1303	320100605	385172..386452	-	Desulfurococcus_mucosus_DSM_2162_uid62227	NC_014961	396	arCOG00238			18		12	SIGNAL			P	ArsB	Na+/H+ antiporter NhaD or related arsenite permease
1304	320100606	386565..387485	-	Desulfurococcus_mucosus_DSM_2162_uid62227	NC_014961	397	arCOG01981			40						K	SUA7	Transcription initiation factor TFIIB, Brf1 subunit/Transcription initiation factor TFIIB
1305	320100607	387621..388055	-	Desulfurococcus_mucosus_DSM_2162_uid62227	NC_014961	398	arCOG03871	233	non-specific	140	+	1		yes		N	-	Pilin, FlaG/FlaF/PilA family
1306	320100608	388187..389464	+	Desulfurococcus_mucosus_DSM_2162_uid62227	NC_014961	399	arCOG00679			7						X	-	Transposable element, IS605 OrfB family, contains RNAse H fold nuclease and Zn finger domains
1307	320100609	389399..390001	-	Desulfurococcus_mucosus_DSM_2162_uid62227	NC_014961	400	arCOG01602			2						C	PorG	Pyruvate:ferredoxin oxidoreductase or related 2-oxoacid:ferredoxin oxidoreductase, gamma subunit
1308	320100610	389998..391875	-	Desulfurococcus_mucosus_DSM_2162_uid62227	NC_014961	401	arCOG01609			1						C	-	Indolepyruvate ferredoxin oxidoreductase, alpha and beta subunit
1309	===	3.20101e+44	11	Desulfurococcus_mucosus_DSM_2162_uid62227	NC_014961
1310	320100678	467221..468282	+	Desulfurococcus_mucosus_DSM_2162_uid62227	NC_014961	469	arCOG11499			1		4				S	-	Uncharacterized membrane protein
1311	320100679	468279..469781	+	Desulfurococcus_mucosus_DSM_2162_uid62227	NC_014961	470	arCOG08157			1		9				S	-	Uncharacterized membrane protein
1312	320100680	469778..470440	+	Desulfurococcus_mucosus_DSM_2162_uid62227	NC_014961	471	arCOG00922			8						V	SalX	ABC-type antimicrobial peptide transport system, ATPase component
1313	320100681	470495..470917	+	Desulfurococcus_mucosus_DSM_2162_uid62227	NC_014961	472	arCOG03871	233	non-specific	140	+	2		yes		N	-	Pilin, FlaG/FlaF/PilA family
1314	320100682	470964..472223	+	Desulfurococcus_mucosus_DSM_2162_uid62227	NC_014961	473	arCOG01817	5	non_specific	371	+					N	FlaI	ATPase involved in archaellum/pili biosynthesis
1315	320100683	472210..473631	+	Desulfurococcus_mucosus_DSM_2162_uid62227	NC_014961	474	arCOG01815	231	non-specific	46	+	8				N	TadC	Pilus assembly protein TadC
1316	320100684	473677..474042	+	Desulfurococcus_mucosus_DSM_2162_uid62227	NC_014961	475	arCOG11778	246	subclade_4I	3	+	1	SIGNAL			N	-	Predicted Pilin family protein
1317	320100685	474039..474791	+	Desulfurococcus_mucosus_DSM_2162_uid62227	NC_014961	476	arCOG11777	245	subclade_4I	4	+	1		yes		N	-	Predicted Pilin family protein
1318	320100686	474788..476434	-	Desulfurococcus_mucosus_DSM_2162_uid62227	NC_014961	477	arCOG13652			1						S	-	Uncharacterized protein
1319	320100687	476594..476863	+	Desulfurococcus_mucosus_DSM_2162_uid62227	NC_014961	478	arCOG11222			1						S	-	Uncharacterized protein
1320	320100688	476891..478696	+	Desulfurococcus_mucosus_DSM_2162_uid62227	NC_014961	479	arCOG02269			1						E	SpeA	Arginine decarboxylase (spermidine biosynthesis)
1321	===	320100845	7	Desulfurococcus_mucosus_DSM_2162_uid62227	NC_014961
1322	320100842	640833..642050	+	Desulfurococcus_mucosus_DSM_2162_uid62227	NC_014961	633	arCOG01430			4						E	CysK	Cysteine synthase
1323	320100843	642065..643186	-	Desulfurococcus_mucosus_DSM_2162_uid62227	NC_014961	634	arCOG00624			9		10				P	MgtE2	Permease, similar to cation transporter
1324	320100844	643293..644498	+	Desulfurococcus_mucosus_DSM_2162_uid62227	NC_014961	635	arCOG01963			9						R	-	PhoU-like domain fused to TrkA-C domain
1325	320100845	644578..645033	+	Desulfurococcus_mucosus_DSM_2162_uid62227	NC_014961	636	arCOG03871	233	non-specific	140	+	1				N	-	Pilin, FlaG/FlaF/PilA family
1326	320100846	645314..646027	-	Desulfurococcus_mucosus_DSM_2162_uid62227	NC_014961	637	arCOG10273			4		4				S	-	Uncharacterized membrane protein
1327	320100847	646024..647466	-	Desulfurococcus_mucosus_DSM_2162_uid62227	NC_014961	638	arCOG00188			6						P	EcfA2	Energy-coupling factor transporter ATP-binding protein EcfA2
1328	320100848	647456..648043	-	Desulfurococcus_mucosus_DSM_2162_uid62227	NC_014961	639	arCOG03794			2		4				H	FmnP	Riboflavin transporter FmnP
1329	===	320101399	7	Desulfurococcus_mucosus_DSM_2162_uid62227	NC_014961
1330	320101396	1160311..1161300	+	Desulfurococcus_mucosus_DSM_2162_uid62227	NC_014961	1187	arCOG00415			21						L	RecA	RecA/RadA recombinase
1331	320101397	1161396..1162325	+	Desulfurococcus_mucosus_DSM_2162_uid62227	NC_014961	1188	arCOG00194			12						V	CcmA	ABC-type multidrug transport system, ATPase component
1332	320101398	1162309..1163100	+	Desulfurococcus_mucosus_DSM_2162_uid62227	NC_014961	1189	arCOG09221			1		6				R	-	ABC-type transport system permease protein
1333	320101399	1164146..1164940	-	Desulfurococcus_mucosus_DSM_2162_uid62227	NC_014961	1190	arCOG02298	17	non_specific	164	+	6				N	FlaK/PulO	Peptidase A24A, prepilin type IV
1334	320101400	1165052..1165588	+	Desulfurococcus_mucosus_DSM_2162_uid62227	NC_014961	1191	arCOG00419			24						F	Hit	HIT family hydrolase
1335	320101401	1165557..1165778	+	Desulfurococcus_mucosus_DSM_2162_uid62227	NC_014961	1192	arCOG08876			4						S	-	Uncharacterized protein
1336	320101402	1165786..1165968	+	Desulfurococcus_mucosus_DSM_2162_uid62227	NC_014961	1193	-
1337	===	288930466	7	Ferroglobus_placidus_DSM_10642_uid40863	NC_013849
1338	288930463	44407..44700	-	Ferroglobus_placidus_DSM_10642_uid40863	NC_013849	56	arCOG00296			2						C	NapF	Ferredoxin
1339	288930464	44702..45106	-	Ferroglobus_placidus_DSM_10642_uid40863	NC_013849	57	arCOG00296			2						C	NapF	Ferredoxin
1340	288930465	45193..46128	+	Ferroglobus_placidus_DSM_10642_uid40863	NC_013849	58	arCOG00640			1						R	-	Selenophosphate synthetase-related protein
1341	288930466	46118..46825	-	Ferroglobus_placidus_DSM_10642_uid40863	NC_013849	59	arCOG02298	17	non_specific	164	+	5				N	FlaK/PulO	Peptidase A24A, prepilin type IV
1342	288930467	46800..47792	-	Ferroglobus_placidus_DSM_10642_uid40863	NC_013849	60	arCOG01351			8						E	ThrA	Homoserine dehydrogenase
1343	288930468	47789..48286	-	Ferroglobus_placidus_DSM_10642_uid40863	NC_013849	61	arCOG04396			5						E	-	ACT-domain-containing protein, predicted allosteric regulator of homoserine dehydrogenase
1344	288930469	48283..49161	-	Ferroglobus_placidus_DSM_10642_uid40863	NC_013849	62	arCOG02297			7						E	IlvE	Branched-chain amino acid aminotransferase/4-amino-4-deoxychorismate lyase
1345	===	288930611	7	Ferroglobus_placidus_DSM_10642_uid40863	NC_013849
1346	288930608	179434..180243	+	Ferroglobus_placidus_DSM_10642_uid40863	NC_013849	201	arCOG04110			6						L	PRI1	Eukaryotic-type DNA primase, catalytic (small) subunit
1347	288930609	180554..182830	+	Ferroglobus_placidus_DSM_10642_uid40863	NC_013849	202	arCOG15279			1			SIGNAL			R	-	Peptidase C13/C14 family fused to C2 Calpain domain
1348	288930610	182836..184119	+	Ferroglobus_placidus_DSM_10642_uid40863	NC_013849	203	arCOG00318			6			SIGNAL			P	PhoU	Phosphate uptake regulator
1349	288930611	184184..184840	+	Ferroglobus_placidus_DSM_10642_uid40863	NC_013849	204	arCOG03871	233	non-specific	140	+	4	SIGNAL			N	-	Pilin, FlaG/FlaF/PilA family
1350	288930612	184837..185208	+	Ferroglobus_placidus_DSM_10642_uid40863	NC_013849	205	arCOG04456			1						S	-	Uncharacterized conserved predicted metal-binding protein
1351	288930613	185249..186022	+	Ferroglobus_placidus_DSM_10642_uid40863	NC_013849	206	arCOG02177			3		8				S	-	Uncharacterized membrane protein
1352	288930614	186024..186563	+	Ferroglobus_placidus_DSM_10642_uid40863	NC_013849	207	arCOG01994			4		5	SIGNAL			R	SpoIIM	Uncharacterized membrane protein, a component of a putative membrane remodelling system
1353	===	2.88931e+17	8	Ferroglobus_placidus_DSM_10642_uid40863	NC_013849
1354	288930646	216967..217602	+	Ferroglobus_placidus_DSM_10642_uid40863	NC_013849	239	arCOG02985			1		6				T	-	Membrane proteinase of CAAX superfamily, regulator of anti-sigma factor
1355	288930647	217635..219056	+	Ferroglobus_placidus_DSM_10642_uid40863	NC_013849	240	arCOG01718			3						J	GatB	Asp-tRNAAsn/Glu-tRNAGln amidotransferase B subunit
1356	288930648	219049..219420	-	Ferroglobus_placidus_DSM_10642_uid40863	NC_013849	241	arCOG02391			30						T	CheY	Rec domain
1357	288930649	219571..221097	+	Ferroglobus_placidus_DSM_10642_uid40863	NC_013849	242	arCOG01817	5	non_specific	371	+					N	FlaI	ATPase involved in archaellum/pili biosynthesis
1358	288930650	221094..222995	+	Ferroglobus_placidus_DSM_10642_uid40863	NC_013849	243	arCOG01808	106	non_specific	199	+	9				N	TadC	Pilus assembly protein TadC
1359	288930651	222957..223763	-	Ferroglobus_placidus_DSM_10642_uid40863	NC_013849	244	arCOG00274			1		7				G	RhaT	Permease of the drug/metabolite transporter (DMT) superfamily
1360	288930652	224160..224453	-	Ferroglobus_placidus_DSM_10642_uid40863	NC_013849	245	arCOG01680			3						K	ArsR	Transcriptional regulator containing HTH domain, ArsR family
1361	288930653	224491..225207	-	Ferroglobus_placidus_DSM_10642_uid40863	NC_013849	246	-					6
1362	===	288930847	7	Ferroglobus_placidus_DSM_10642_uid40863	NC_013849
1363	288930844	394880..395302	+	Ferroglobus_placidus_DSM_10642_uid40863	NC_013849	437	-					1	SIGNAL
1364	288930845	395401..395808	+	Ferroglobus_placidus_DSM_10642_uid40863	NC_013849	438	arCOG01972			3		1				O	TrxA	Thiol-disulfide isomerase or thioredoxin
1365	288930846	395838..395978	-	Ferroglobus_placidus_DSM_10642_uid40863	NC_013849	439	-
1366	288930847	396953..397441	-	Ferroglobus_placidus_DSM_10642_uid40863	NC_013849	440	arCOG02416	122	clade_2	120	+	1		yes		N	-	Major Pilin family protein, PilA family
1367	288930848	397523..397825	+	Ferroglobus_placidus_DSM_10642_uid40863	NC_013849	441	-					3	SIGNAL
1368	288930849	397840..397950	+	Ferroglobus_placidus_DSM_10642_uid40863	NC_013849	442	-
1369	288930850	397947..398981	+	Ferroglobus_placidus_DSM_10642_uid40863	NC_013849	443	-
1370	===	288930942	7	Ferroglobus_placidus_DSM_10642_uid40863	NC_013849
1371	288930939	473564..473701	+	Ferroglobus_placidus_DSM_10642_uid40863	NC_013849	532	-
1372	288930940	473764..474738	+	Ferroglobus_placidus_DSM_10642_uid40863	NC_013849	533	-
1373	288930941	474814..475449	+	Ferroglobus_placidus_DSM_10642_uid40863	NC_013849	534	-
1374	288930942	475522..476652	-	Ferroglobus_placidus_DSM_10642_uid40863	NC_013849	535	arCOG02416	122	clade_2	120	+	1	SIGNAL			N	-	Major Pilin family protein, PilA family
1375	288930943	476788..477828	+	Ferroglobus_placidus_DSM_10642_uid40863	NC_013849	536	arCOG01981			40						K	SUA7	Transcription initiation factor TFIIB, Brf1 subunit/Transcription initiation factor TFIIB
1376	288930944	477838..478194	+	Ferroglobus_placidus_DSM_10642_uid40863	NC_013849	537	arCOG07930			1						S	-	Zinc finger C2H2-type
1377	288930945	478235..478663	+	Ferroglobus_placidus_DSM_10642_uid40863	NC_013849	538	-
1378	===	288930953	7	Ferroglobus_placidus_DSM_10642_uid40863	NC_013849
1379	288930950	481376..481567	+	Ferroglobus_placidus_DSM_10642_uid40863	NC_013849	543	-
1380	288930951	481595..481948	+	Ferroglobus_placidus_DSM_10642_uid40863	NC_013849	544	-
1381	288930952	481953..482231	+	Ferroglobus_placidus_DSM_10642_uid40863	NC_013849	545	arCOG03898			2						V	McrA	Restriction endonuclease, McrA/HNH family
1382	288930953	482257..483174	-	Ferroglobus_placidus_DSM_10642_uid40863	NC_013849	546	arCOG02420	123	clade_2	39	+	1				N	-	Pilin, FlaG/FlaF/PilA family
1383	288930954	483270..483797	+	Ferroglobus_placidus_DSM_10642_uid40863	NC_013849	547	-
1384	288930955	483794..484426	+	Ferroglobus_placidus_DSM_10642_uid40863	NC_013849	548	arCOG02942			3						L	RnhA	Ribonuclease HI
1385	288930956	484484..484984	+	Ferroglobus_placidus_DSM_10642_uid40863	NC_013849	549	-
1386	===	2.88931e+26	10	Ferroglobus_placidus_DSM_10642_uid40863	NC_013849
1387	288930960	487756..488460	+	Ferroglobus_placidus_DSM_10642_uid40863	NC_013849	553	arCOG07030			1		2				S	-	Uncharacterized membrane protein
1388	288930961	488491..488976	+	Ferroglobus_placidus_DSM_10642_uid40863	NC_013849	554	-
1389	288930962	489091..490830	-	Ferroglobus_placidus_DSM_10642_uid40863	NC_013849	555	arCOG06162			1		2	SIGNAL			R	-	Cell surface protein
1390	288930963	491004..492911	-	Ferroglobus_placidus_DSM_10642_uid40863	NC_013849	556	arCOG01808	106	non_specific	199	+	9				N	TadC	Pilus assembly protein TadC
1391	288930964	492908..493033	-	Ferroglobus_placidus_DSM_10642_uid40863	NC_013849	557	-
1392	288930965	493042..494241	-	Ferroglobus_placidus_DSM_10642_uid40863	NC_013849	558	arCOG02916	114	clade_2	41	+	1	SIGNAL			N	-	Predicted Pilin family protein
1393	288930966	494244..497330	-	Ferroglobus_placidus_DSM_10642_uid40863	NC_013849	559	arCOG01817	5	non_specific	371	+					N	FlaI	ATPase involved in archaellum/pili biosynthesis
1394	288930967	497432..498034	+	Ferroglobus_placidus_DSM_10642_uid40863	NC_013849	560	arCOG05671			1						K	CsgD	Transcriptional regulator LuxR family
1395	288930968	498097..499047	+	Ferroglobus_placidus_DSM_10642_uid40863	NC_013849	561	arCOG02868			4		1	SIGNAL			O	DsbG	Protein-disulfide isomerase
1396	288930969	499074..499739	+	Ferroglobus_placidus_DSM_10642_uid40863	NC_013849	562	arCOG01713			2						S	-	Uncharacterized protein
1397	===	288931167	7	Ferroglobus_placidus_DSM_10642_uid40863	NC_013849
1398	288931164	686337..686948	-	Ferroglobus_placidus_DSM_10642_uid40863	NC_013849	757	arCOG07764			2						K	-	Predicted transcriptional regulator
1399	288931165	686961..687821	-	Ferroglobus_placidus_DSM_10642_uid40863	NC_013849	758	arCOG01171			37						T	RAD55	RecA-superfamily ATPase implicated in signal transduction
1400	288931166	687945..689522	+	Ferroglobus_placidus_DSM_10642_uid40863	NC_013849	759	arCOG01562			1						R	GTPBP1	GTPase
1401	288931167	689506..691056	+	Ferroglobus_placidus_DSM_10642_uid40863	NC_013849	760	arCOG01817	5	non_specific	371	+					N	FlaI	ATPase involved in archaellum/pili biosynthesis
1402	288931168	691053..691679	+	Ferroglobus_placidus_DSM_10642_uid40863	NC_013849	761	arCOG10315			1						S	-	Uncharacterized protein
1403	288931169	691704..692486	+	Ferroglobus_placidus_DSM_10642_uid40863	NC_013849	762	arCOG01769			1		6				R	-	Predicted nucleic acid binding protein containing the AN1-type Zn-finger
1404	288931170	692483..693400	+	Ferroglobus_placidus_DSM_10642_uid40863	NC_013849	763	arCOG01360			8						R	-	MiaB family, Radical SAM enzyme
1405	===	288931251	7	Ferroglobus_placidus_DSM_10642_uid40863	NC_013849
1406	288931248	761057..762337	+	Ferroglobus_placidus_DSM_10642_uid40863	NC_013849	841	arCOG05102			1						V	McrC	McrBC 5-methylcytosine restriction system component
1407	288931249	762736..763041	+	Ferroglobus_placidus_DSM_10642_uid40863	NC_013849	842	arCOG07522			7						K	ArsR	Transcriptional regulator containing HTH domain, ArsR family
1408	288931250	763025..764074	+	Ferroglobus_placidus_DSM_10642_uid40863	NC_013849	843	-					12
1409	288931251	764080..764772	+	Ferroglobus_placidus_DSM_10642_uid40863	NC_013849	844	arCOG00589	275	non_specific	227	+					N	FlhG	FleN family ATPase involved in pili biosynthesis
1410	288931252	764988..765116	+	Ferroglobus_placidus_DSM_10642_uid40863	NC_013849	845	-
1411	288931253	765162..765854	-	Ferroglobus_placidus_DSM_10642_uid40863	NC_013849	846	arCOG04066			1						R	-	Predicted nucleotidyltransferase
1412	288931254	765851..766159	-	Ferroglobus_placidus_DSM_10642_uid40863	NC_013849	847	arCOG04231			4						P	CutA	Uncharacterized protein involved in tolerance to divalent cations
1413	===	2.88931e+53	12	Ferroglobus_placidus_DSM_10642_uid40863	NC_013849
1414	288931299	801343..801867	+	Ferroglobus_placidus_DSM_10642_uid40863	NC_013849	892	arCOG04113			11						J	RplP	Ribosomal protein L10AE/L16
1415	288931300	801847..802536	-	Ferroglobus_placidus_DSM_10642_uid40863	NC_013849	893	arCOG01320			4						H	RibB	3,4-dihydroxy-2-butanone 4-phosphate synthase
1416	288931301	802533..803180	-	Ferroglobus_placidus_DSM_10642_uid40863	NC_013849	894	arCOG01904			7						H	-	CTP-dependent Riboflavin kinase
1417	288931302	803227..804597	-	Ferroglobus_placidus_DSM_10642_uid40863	NC_013849	895	arCOG02911	113	clade_2	162	+	1		yes		N	-	Predicted Pilin family protein
1418	288931303	804600..805274	-	Ferroglobus_placidus_DSM_10642_uid40863	NC_013849	896	arCOG02911	113	clade_2	162	+	1		yes		N	-	Predicted Pilin family protein
1419	288931304	805261..805677	-	Ferroglobus_placidus_DSM_10642_uid40863	NC_013849	897	arCOG03926	124	clade_2	57	+	1				N	-	Pilin, FlaG/FlaF/PilA family
1420	288931305	805682..808069	-	Ferroglobus_placidus_DSM_10642_uid40863	NC_013849	898	arCOG07777	129	clade_2	42	+	1		yes		N	-	Predicted Pilin family protein
1421	288931306	808057..808629	-	Ferroglobus_placidus_DSM_10642_uid40863	NC_013849	899	arCOG04652	127	clade_2	53	+	1	SIGNAL	yes		N	-	Predicted Pilin family protein
1422	288931307	808626..809054	-	Ferroglobus_placidus_DSM_10642_uid40863	NC_013849	900	arCOG06117	130	clade_2	52	+	1		yes	yes	N	-	Predicted Pilin family protein
1423	288931308	809139..810140	+	Ferroglobus_placidus_DSM_10642_uid40863	NC_013849	901	arCOG00495			4						E	ArgC	Acetylglutamate semialdehyde dehydrogenase
1424	288931309	810137..810853	+	Ferroglobus_placidus_DSM_10642_uid40863	NC_013849	902	arCOG13402			1						S	-	Uncharacterized protein
1425	288931310	810858..811940	-	Ferroglobus_placidus_DSM_10642_uid40863	NC_013849	903	arCOG04360			6						C	CdhC	CO dehydrogenase/acetyl-CoA synthase beta subunit
1426	===	288931492	7	Ferroglobus_placidus_DSM_10642_uid40863	NC_013849
1427	288931489	972235..972687	-	Ferroglobus_placidus_DSM_10642_uid40863	NC_013849	1082	arCOG09059			1						V	-	PIN domain containing protein
1428	288931490	972687..972959	-	Ferroglobus_placidus_DSM_10642_uid40863	NC_013849	1083	arCOG00812			1						V	AbrB	AbrB family transcriptional regulator
1429	288931491	973502..974056	-	Ferroglobus_placidus_DSM_10642_uid40863	NC_013849	1084	arCOG11830			1						S	-	Uncharacterized protein
1430	288931492	974057..974599	-	Ferroglobus_placidus_DSM_10642_uid40863	NC_013849	1085	arCOG02425	259	arCOG03052	39	+	1		yes		N	-	Pilin, FlaG/FlaF/PilA family
1431	288931493	974679..974885	+	Ferroglobus_placidus_DSM_10642_uid40863	NC_013849	1086	arCOG03924			14						K	MarR	Transcriptional regulator, MarR family
1432	288931494	974882..975631	+	Ferroglobus_placidus_DSM_10642_uid40863	NC_013849	1087	arCOG01982			3						R	SgcQ	Predicted TIM-barrel enzyme
1433	288931495	975699..975917	+	Ferroglobus_placidus_DSM_10642_uid40863	NC_013849	1088	arCOG02062			3						P	TusA	TusA-related sulfurtransferase
1434	===	2.88932e+26	14	Ferroglobus_placidus_DSM_10642_uid40863	NC_013849
1435	288931788	1215532..1217271	-	Ferroglobus_placidus_DSM_10642_uid40863	NC_013849	1381	arCOG00706			2						C	-	Aldehyde:ferredoxin oxidoreductase
1436	288931789	1217268..1217678	-	Ferroglobus_placidus_DSM_10642_uid40863	NC_013849	1382	arCOG01500			2						C	HybA	Fe-S-cluster-containing dehydrogenase component
1437	288931790	1217852..1218313	+	Ferroglobus_placidus_DSM_10642_uid40863	NC_013849	1383	arCOG00778			1						I	MaoC	Acyl dehydratase
1438	288931791	1218632..1220878	+	Ferroglobus_placidus_DSM_10642_uid40863	NC_013849	1384	arCOG02916	114	clade_2	41	+	1				N	-	Predicted Pilin family protein
1439	288931792	1220887..1221243	+	Ferroglobus_placidus_DSM_10642_uid40863	NC_013849	1385	arCOG01191			5						V	-	HEPN domain containing protein
1440	288931793	1221236..1221571	+	Ferroglobus_placidus_DSM_10642_uid40863	NC_013849	1386	arCOG01205			2						V	-	Minimal nucleotidyltransferase
1441	288931794	1221712..1223409	+	Ferroglobus_placidus_DSM_10642_uid40863	NC_013849	1387	arCOG00405			3						J	GRS1	Glycyl-tRNA synthetase (class II)
1442	288931795	1223406..1223813	-	Ferroglobus_placidus_DSM_10642_uid40863	NC_013849	1388	arCOG00578			6						R	-	Uncharacterized Zn-finger containing protein
1443	288931796	1223862..1224113	+	Ferroglobus_placidus_DSM_10642_uid40863	NC_013849	1389	arCOG04308			4						S	-	Uncharacterized protein
1444	288931797	1224366..1225904	+	Ferroglobus_placidus_DSM_10642_uid40863	NC_013849	1390	arCOG01817	5	non_specific	371	+					N	FlaI	ATPase involved in archaellum/pili biosynthesis
1445	288931798	1225904..1227826	+	Ferroglobus_placidus_DSM_10642_uid40863	NC_013849	1391	arCOG01808	106	non_specific	199	+	8				N	TadC	Pilus assembly protein TadC
1446	288931799	1228047..1228331	+	Ferroglobus_placidus_DSM_10642_uid40863	NC_013849	1392	arCOG04058			1						S	-	Uncharacterized protein YggU, DUF167 family
1447	288931800	1228321..1228701	+	Ferroglobus_placidus_DSM_10642_uid40863	NC_013849	1393	arCOG01486			3						L	RnmV	5S rRNA maturation endonuclease (Ribonuclease M5), contains TOPRIM domain
1448	288931801	1228724..1229413	+	Ferroglobus_placidus_DSM_10642_uid40863	NC_013849	1394	arCOG01175			9						T	RAD55	RecA-superfamily ATPase implicated in signal transduction, inactivated
1449	===	2.88932e+71	14	Ferroglobus_placidus_DSM_10642_uid40863	NC_013849
1450	288931819	1245274..1245549	+	Ferroglobus_placidus_DSM_10642_uid40863	NC_013849	1412	arCOG00400			1						J	-	ASCH domain, predicted RNA-binding domain
1451	288931820	1245566..1246174	-	Ferroglobus_placidus_DSM_10642_uid40863	NC_013849	1413	arCOG04755			1		2				S	-	Uncharacterized membrane protein
1452	288931821	1246277..1246969	+	Ferroglobus_placidus_DSM_10642_uid40863	NC_013849	1414	arCOG03793			2						T	-	Inactivated KaiC-like ATPase, DUF835 family
1453	288931822	1247180..1247863	+	Ferroglobus_placidus_DSM_10642_uid40863	NC_013849	1415	arCOG01829	30	clade_archaellum	286	+	1		yes	yes	N	FlaB	Archaellins
1454	288931823	1247923..1248408	+	Ferroglobus_placidus_DSM_10642_uid40863	NC_013849	1416	arCOG05119	35	clade_archaellum	35	+					N	FlaC	Archaellum protein C
1455	288931824	1248401..1249234	+	Ferroglobus_placidus_DSM_10642_uid40863	NC_013849	1417	arCOG02964	31	clade_archaellum	89	+					N	FlaD	Archaellum protein C/D/E
1456	288931825	1249224..1249658	+	Ferroglobus_placidus_DSM_10642_uid40863	NC_013849	1418	arCOG01824	29	clade_archaellum	120	+	1	SIGNAL			N	FlaF	Archaellum protein F, archaellin of FlaG/FlaF family
1457	288931826	1249660..1250097	+	Ferroglobus_placidus_DSM_10642_uid40863	NC_013849	1419	arCOG01822	28	clade_archaellum	119	+	1				N	FlaG	Archaellum protein G, archaellin of FlaG/FlaF family
1458	288931827	1250102..1250797	+	Ferroglobus_placidus_DSM_10642_uid40863	NC_013849	1420	arCOG04148	27	clade_archaellum	109	+					N	FlaH	ATPase involved in biogenesis of archaellum
1459	288931828	1250798..1252444	+	Ferroglobus_placidus_DSM_10642_uid40863	NC_013849	1421	arCOG01817	5	non_specific	371	+					N	FlaI	ATPase involved in archaellum/pili biosynthesis
1460	288931829	1252449..1254116	+	Ferroglobus_placidus_DSM_10642_uid40863	NC_013849	1422	arCOG01809	25	clade_archaellum	108	+	9				N	FlaJ	Archaellum assembly protein J, TadC family
1461	288931830	1254215..1254547	+	Ferroglobus_placidus_DSM_10642_uid40863	NC_013849	1423	arCOG03422			29						K	-	Transcriptional regulator, contains HTH domain
1462	288931831	1254544..1255419	+	Ferroglobus_placidus_DSM_10642_uid40863	NC_013849	1424	arCOG05058			28						Q	-	SAM-dependent methyltransferase with N-terminal dimerization domain
1463	288931832	1255410..1255793	-	Ferroglobus_placidus_DSM_10642_uid40863	NC_013849	1425	arCOG01137			3						I	FadM	Acyl-CoA thioesterase FadM
1464	===	2.88932e+35	12	Ferroglobus_placidus_DSM_10642_uid40863	NC_013849
1465	288931896	1320221..1320493	-	Ferroglobus_placidus_DSM_10642_uid40863	NC_013849	1489	arCOG10388			3		2				S	-	Uncharacterized membrane protein
1466	288931897	1320495..1321241	-	Ferroglobus_placidus_DSM_10642_uid40863	NC_013849	1490	arCOG01171			37						T	RAD55	RecA-superfamily ATPase implicated in signal transduction
1467	288931898	1321316..1322428	+	Ferroglobus_placidus_DSM_10642_uid40863	NC_013849	1491	arCOG04180			2						G	-	Bifunctional fructose-1,6-bisphosphate aldolase/phosphatase FBPA/FBPase
1468	288931899	1322517..1324082	+	Ferroglobus_placidus_DSM_10642_uid40863	NC_013849	1492	arCOG01817	5	non_specific	371	+					N	FlaI	ATPase involved in archaellum/pili biosynthesis
1469	288931900	1324066..1325970	+	Ferroglobus_placidus_DSM_10642_uid40863	NC_013849	1493	arCOG01808	106	non_specific	199	+	9				N	TadC	Pilus assembly protein TadC
1470	288931901	1325967..1327274	+	Ferroglobus_placidus_DSM_10642_uid40863	NC_013849	1494	arCOG02916	114	clade_2	41	+	1		yes		N	-	Predicted Pilin family protein
1471	288931902	1327335..1328384	+	Ferroglobus_placidus_DSM_10642_uid40863	NC_013849	1495	arCOG04656			12						D	-	MreB/Mbl protein, ATPase
1472	288931903	1328385..1328906	+	Ferroglobus_placidus_DSM_10642_uid40863	NC_013849	1496	-
1473	288931904	1328912..1329712	+	Ferroglobus_placidus_DSM_10642_uid40863	NC_013849	1497	arCOG00589	275	non_specific	227	+					N	FlhG	FleN family ATPase involved in pili biosynthesis
1474	288931905	1329706..1330233	+	Ferroglobus_placidus_DSM_10642_uid40863	NC_013849	1498	arCOG01880			3		6				I	SEC59	Dolichol kinase
1475	288931906	1330418..1330705	+	Ferroglobus_placidus_DSM_10642_uid40863	NC_013849	1499	arCOG01119			1						S	-	GYD domain, alpha/beta barrel superfamily
1476	288931907	1330706..1331800	-	Ferroglobus_placidus_DSM_10642_uid40863	NC_013849	1500	arCOG00048			10						L	RlmL	23S rRNA G2445 N2-methylase RlmL
1477	===	288931920	7	Ferroglobus_placidus_DSM_10642_uid40863	NC_013849
1478	288931917	1338466..1339749	-	Ferroglobus_placidus_DSM_10642_uid40863	NC_013849	1510	arCOG00637			15						O	HypE	Hydrogenase maturation factor
1479	288931918	1339755..1340177	-	Ferroglobus_placidus_DSM_10642_uid40863	NC_013849	1511	arCOG00272			8		5				G	RhaT	Permease of the drug/metabolite transporter (DMT) superfamily
1480	288931919	1340174..1340848	-	Ferroglobus_placidus_DSM_10642_uid40863	NC_013849	1512	arCOG01018			2						J	TrmJ	tRNA C32,U32 (ribose-2'-O)-methylase TrmJ or a related methyltransferase
1481	288931920	1341217..1341741	+	Ferroglobus_placidus_DSM_10642_uid40863	NC_013849	1513	arCOG02416	122	clade_2	120	+	1		yes		N	-	Major Pilin family protein, PilA family
1482	288931921	1341955..1342614	-	Ferroglobus_placidus_DSM_10642_uid40863	NC_013849	1514	arCOG03724			2						S	-	KID-like repeats containing protein, paREP15 family
1483	288931922	1343068..1343217	+	Ferroglobus_placidus_DSM_10642_uid40863	NC_013849	1515	arCOG00817			1						V	AbrB	AbrB family transcriptional regulator
1484	288931923	1343214..1343618	+	Ferroglobus_placidus_DSM_10642_uid40863	NC_013849	1516	arCOG02730			1						V	-	PIN domain containing protein
1485	===	288932291	7	Ferroglobus_placidus_DSM_10642_uid40863	NC_013849
1486	288932288	1678121..1678657	+	Ferroglobus_placidus_DSM_10642_uid40863	NC_013849	1881	arCOG04458			4						R	-	Uncharacterized protein of DIM6/NTAB family
1487	288932289	1678654..1679550	+	Ferroglobus_placidus_DSM_10642_uid40863	NC_013849	1882	arCOG01350			1						F	-	Predicted inorganic polyphosphate/ATP-NAD kinase
1488	288932290	1679547..1679960	-	Ferroglobus_placidus_DSM_10642_uid40863	NC_013849	1883	arCOG02113			3						S	-	Uncharacterized protein YjgD, DUF1641 family
1489	288932291	1680046..1680798	+	Ferroglobus_placidus_DSM_10642_uid40863	NC_013849	1884	arCOG00589	275	non_specific	227	+					N	FlhG	FleN family ATPase involved in pili biosynthesis
1490	288932292	1680795..1680998	+	Ferroglobus_placidus_DSM_10642_uid40863	NC_013849	1885	-					1
1491	288932293	1681012..1681968	-	Ferroglobus_placidus_DSM_10642_uid40863	NC_013849	1886	arCOG00447			16						C	FixB	Electron transfer flavoprotein, alpha subunit
1492	288932294	1681965..1682702	-	Ferroglobus_placidus_DSM_10642_uid40863	NC_013849	1887	arCOG00446			16						C	FixA	Electron transfer flavoprotein, beta subunit
1493	===	288932880	7	Ferroglobus_placidus_DSM_10642_uid40863	NC_013849
1494	288932877	2188466..2188954	+	Ferroglobus_placidus_DSM_10642_uid40863	NC_013849	2470	arCOG05744			1						C	HycB	Fe-S-cluster-containing hydrogenase component 2
1495	288932878	2188951..2189223	+	Ferroglobus_placidus_DSM_10642_uid40863	NC_013849	2471	arCOG05745			1						C	-	BFD-like [2Fe-2S] binding domain
1496	288932879	2189220..2190311	+	Ferroglobus_placidus_DSM_10642_uid40863	NC_013849	2472	arCOG00755			1						E	DadA	Glycine/D-amino acid oxidase (deaminating)
1497	288932880	2190308..2190502	-	Ferroglobus_placidus_DSM_10642_uid40863	NC_013849	2473	arCOG06141	251	clade_2	15	+					N	-	Component of type IV pili like system
1498	288932881	2190508..2191746	-	Ferroglobus_placidus_DSM_10642_uid40863	NC_013849	2474	arCOG01070			1						R	HcaD	NAD(FAD)-dependent dehydrogenase
1499	288932882	2191743..2193596	-	Ferroglobus_placidus_DSM_10642_uid40863	NC_013849	2475	arCOG02429			3						C	-	Hydroxylamine reductase, 6Fe-6S prismane cluster-containing protein
1500	288932883	2193602..2194192	-	Ferroglobus_placidus_DSM_10642_uid40863	NC_013849	2476	arCOG01500			2						C	HybA	Fe-S-cluster-containing dehydrogenase component
1501	===	3.85805e+26	9	Fervidicoccus_fontis_Kam940_uid162201	NC_017461
1502	385805129	71943..73490	+	Fervidicoccus_fontis_Kam940_uid162201	NC_017461	78	arCOG03433			2						V	Csx1	CARF domain containing protein, contains HTH and HEPN domains
1503	385805130	73740..74222	-	Fervidicoccus_fontis_Kam940_uid162201	NC_017461	79	arCOG11242			1		1		yes		S	-	Uncharacterized protein
1504	385805131	74457..75266	+	Fervidicoccus_fontis_Kam940_uid162201	NC_017461	80	arCOG06689			1		4				S	-	Uncharacterized membrane protein
1505	385805132	75893..77353	-	Fervidicoccus_fontis_Kam940_uid162201	NC_017461	81	arCOG01808	106	non_specific	199	+	9				N	TadC	Pilus assembly protein TadC
1506	385805133	77350..78813	-	Fervidicoccus_fontis_Kam940_uid162201	NC_017461	82	arCOG01817	5	non_specific	371	+					N	FlaI	ATPase involved in archaellum/pili biosynthesis
1507	385805134	78889..79380	-	Fervidicoccus_fontis_Kam940_uid162201	NC_017461	83	arCOG03871	233	non-specific	140	+	1		yes		N	-	Pilin, FlaG/FlaF/PilA family
1508	385805135	79419..79745	-	Fervidicoccus_fontis_Kam940_uid162201	NC_017461	84	arCOG09900			1		2				S	-	Uncharacterized membrane protein
1509	385805136	79948..80451	-	Fervidicoccus_fontis_Kam940_uid162201	NC_017461	85	arCOG01259			11						I	FabG	Short-chain alcohol dehydrogenase
1510	385805137	80438..80635	-	Fervidicoccus_fontis_Kam940_uid162201	NC_017461	86	arCOG01259			11						I	FabG	Short-chain alcohol dehydrogenase
1511	===	3.85805e+17	8	Fervidicoccus_fontis_Kam940_uid162201	NC_017461
1512	385805141	83106..85220	+	Fervidicoccus_fontis_Kam940_uid162201	NC_017461	90	arCOG01577			1		7				P	KdpB	High-affinity K+ transport system, ATPase chain B
1513	385805142	85201..85686	+	Fervidicoccus_fontis_Kam940_uid162201	NC_017461	91	arCOG04805			1		1				P	KdpC	K+-transporting ATPase, c chain
1514	385805143	85803..85922	+	Fervidicoccus_fontis_Kam940_uid162201	NC_017461	92	-
1515	385805144	86019..87881	-	Fervidicoccus_fontis_Kam940_uid162201	NC_017461	93	arCOG11777	245	subclade_4I	4	+	1		yes		N	-	Predicted Pilin family protein
1516	385805145	87884..88318	-	Fervidicoccus_fontis_Kam940_uid162201	NC_017461	94	arCOG08522	239	subclade_4I	13	+	1		yes		N	-	Pilin, FlaG/FlaF/PilA family
1517	385805146	88315..88695	-	Fervidicoccus_fontis_Kam940_uid162201	NC_017461	95	-					3
1518	385805147	88850..89461	+	Fervidicoccus_fontis_Kam940_uid162201	NC_017461	96	-					4
1519	385805148	89770..91629	+	Fervidicoccus_fontis_Kam940_uid162201	NC_017461	97	arCOG04035			1						U	VirB4	Type IV secretory pathway, VirB4 component
1520	===	385805417	7	Fervidicoccus_fontis_Kam940_uid162201	NC_017461
1521	385805414	352667..353776	+	Fervidicoccus_fontis_Kam940_uid162201	NC_017461	363	arCOG00131			3		10				G	-	MFS family permease
1522	385805415	354062..354184	-	Fervidicoccus_fontis_Kam940_uid162201	NC_017461	364	-
1523	385805416	354173..354286	+	Fervidicoccus_fontis_Kam940_uid162201	NC_017461	365	-
1524	385805417	354283..355044	+	Fervidicoccus_fontis_Kam940_uid162201	NC_017461	366	arCOG02298	17	non_specific	164	+	5				N	FlaK/PulO	Peptidase A24A, prepilin type IV
1525	385805418	355186..355323	-	Fervidicoccus_fontis_Kam940_uid162201	NC_017461	367	-
1526	385805419	355368..356954	-	Fervidicoccus_fontis_Kam940_uid162201	NC_017461	368	arCOG00174			1		12				P	-	ABC-type anion transport system, duplicated permease component
1527	385805420	357092..358654	-	Fervidicoccus_fontis_Kam940_uid162201	NC_017461	369	arCOG00063			11						F	PyrG	CTP synthase (UTP-ammonia lyase)
1528	===	385805619	7	Fervidicoccus_fontis_Kam940_uid162201	NC_017461
1529	385805616	535489..535608	-	Fervidicoccus_fontis_Kam940_uid162201	NC_017461	565	-					1
1530	385805617	535593..537020	+	Fervidicoccus_fontis_Kam940_uid162201	NC_017461	566	arCOG02682			2		10				G	-	MFS family permease
1531	385805618	537265..537657	+	Fervidicoccus_fontis_Kam940_uid162201	NC_017461	567	arCOG05362			10						S	-	Uncharacterized protein
1532	385805619	537680..537976	+	Fervidicoccus_fontis_Kam940_uid162201	NC_017461	568	arCOG03871	233	non-specific	140	+					N	-	Pilin, FlaG/FlaF/PilA family
1533	385805620	537966..539684	-	Fervidicoccus_fontis_Kam940_uid162201	NC_017461	569	arCOG01955			1		15				P	KefB	Kef-type K+ transport system, membrane component fused TrkA K+ transport system
1534	385805621	539724..539999	-	Fervidicoccus_fontis_Kam940_uid162201	NC_017461	570	arCOG03714			6						F	-	ATP cone domain containing protein
1535	385805622	540163..541065	+	Fervidicoccus_fontis_Kam940_uid162201	NC_017461	571	arCOG00021			3						H	-	Predicted transcriptional regulator fused phosphomethylpyrimidine kinase, involved in the thiamin biosynthesis
1536	===	3.85806e+44	12	Fervidicoccus_fontis_Kam940_uid162201	NC_017461
1537	385805732	643806..644651	+	Fervidicoccus_fontis_Kam940_uid162201	NC_017461	681	arCOG01911			4		1	SIGNAL			O	SppA	Periplasmic serine protease (ClpP class)
1538	385805733	644654..645316	-	Fervidicoccus_fontis_Kam940_uid162201	NC_017461	682	arCOG00503			6						R	-	Metal-dependent hydrolase of the beta-lactamase superfamily II
1539	385805734	645885..646226	-	Fervidicoccus_fontis_Kam940_uid162201	NC_017461	683	-
1540	385805735	646236..646832	-	Fervidicoccus_fontis_Kam940_uid162201	NC_017461	684	arCOG07276	237	subclade_4I	20	+	2				N	-	Pilin, FlaG/FlaF/PilA family
1541	385805736	646840..648732	-	Fervidicoccus_fontis_Kam940_uid162201	NC_017461	685	arCOG12314	139	subclade_4A	4	+	1				N	-	Secreted protein, component of type IV pili like system
1542	385805737	648793..649266	-	Fervidicoccus_fontis_Kam940_uid162201	NC_017461	686	arCOG03871	233	non-specific	140	+	1		yes		N	-	Pilin, FlaG/FlaF/PilA family
1543	385805738	649274..649420	-	Fervidicoccus_fontis_Kam940_uid162201	NC_017461	687	-					1
1544	385805739	649417..651249	-	Fervidicoccus_fontis_Kam940_uid162201	NC_017461	688	arCOG01808	106	non_specific	199	+	9				N	TadC	Pilus assembly protein TadC
1545	385805740	651246..652910	-	Fervidicoccus_fontis_Kam940_uid162201	NC_017461	689	arCOG01817	5	non_specific	371	+					N	FlaI	ATPase involved in archaellum/pili biosynthesis
1546	385805741	652913..655849	-	Fervidicoccus_fontis_Kam940_uid162201	NC_017461	690	arCOG05365			1		2	SIGNAL			M	AglB	Oligosaccharyltransferase membrane subunit
1547	385805742	655859..656260	-	Fervidicoccus_fontis_Kam940_uid162201	NC_017461	691	arCOG04264			3						S	-	Uncharacterized protein, predicted prefoldin
1548	385805743	656820..657323	+	Fervidicoccus_fontis_Kam940_uid162201	NC_017461	692	arCOG00002			3						K	-	Transcriptional regulator, PadR family
1549	===	3.85806e+62	13	Fervidicoccus_fontis_Kam940_uid162201	NC_017461
1550	385805963	875529..876284	+	Fervidicoccus_fontis_Kam940_uid162201	NC_017461	912	arCOG04319			1		4				S	-	Uncharacterized membrane protein
1551	385805964	876685..877530	+	Fervidicoccus_fontis_Kam940_uid162201	NC_017461	913	arCOG05969			10		1				K	ArnR -	Membrane associated transcriptional regulator involved in archaellum regulation
1552	385805965	877495..877863	-	Fervidicoccus_fontis_Kam940_uid162201	NC_017461	914	arCOG13650			3						S	-	Uncharacterized protein
1553	385805966	878035..878709	+	Fervidicoccus_fontis_Kam940_uid162201	NC_017461	915	arCOG01829	30	clade_archaellum	286	+	1		yes	yes	N	FlaB	Archaellins
1554	385805967	878983..879666	+	Fervidicoccus_fontis_Kam940_uid162201	NC_017461	916	arCOG02396	32	clade_archaellum	30	+					N	FlaD	Archaellum protein C/D/E
1555	385805968	879680..880168	+	Fervidicoccus_fontis_Kam940_uid162201	NC_017461	917	arCOG01822	28	clade_archaellum	119	+	1				N	FlaG	Archaellum protein G, archaellin of FlaG/FlaF family
1556	385805969	880170..880685	+	Fervidicoccus_fontis_Kam940_uid162201	NC_017461	918	arCOG01824	29	clade_archaellum	120	+	1				N	FlaF	Archaellum protein F, archaellin of FlaG/FlaF family
1557	385805970	880689..881393	+	Fervidicoccus_fontis_Kam940_uid162201	NC_017461	919	arCOG04148	27	clade_archaellum	109	+					N	FlaH	ATPase involved in biogenesis of archaellum
1558	385805971	881398..883935	+	Fervidicoccus_fontis_Kam940_uid162201	NC_017461	920	arCOG01817	5	non_specific	371	+					N	FlaI	ATPase involved in archaellum/pili biosynthesis
1559	385805972	883949..885589	+	Fervidicoccus_fontis_Kam940_uid162201	NC_017461	921	arCOG01809	25	clade_archaellum	108	+	9				N	FlaJ	Archaellum assembly protein J, TadC family
1560	385805973	885594..887300	-	Fervidicoccus_fontis_Kam940_uid162201	NC_017461	922	arCOG00810			3						J	MetG	Methionyl-tRNA synthetase
1561	385805974	887521..888645	+	Fervidicoccus_fontis_Kam940_uid162201	NC_017461	923	arCOG01603			3						C	PorG	Pyruvate:ferredoxin oxidoreductase or related 2-oxoacid:ferredoxin oxidoreductase, gamma subunit
1562	385805975	888656..889894	+	Fervidicoccus_fontis_Kam940_uid162201	NC_017461	924	arCOG01608			5						C	PorA	Pyruvate:ferredoxin oxidoreductase or related 2-oxoacid:ferredoxin oxidoreductase, alpha subunit
1563	===	300709417	7	Halalkalicoccus_jeotgali_B3_uid50305	NC_014297
1564	300709414	50309..52411	+	Halalkalicoccus_jeotgali_B3_uid50305	NC_014297	43	arCOG00439			14						L	MCM2	Predicted ATPase involved in replication control, Cdc46/Mcm family
1565	300709415	52416..53144	-	Halalkalicoccus_jeotgali_B3_uid50305	NC_014297	44	arCOG00618			3						E	HisA	Phosphoribosylformimino-5-aminoimidazole carboxamide ribonucleotide (ProFAR) isomerase
1566	300709416	53365..53754	+	Halalkalicoccus_jeotgali_B3_uid50305	NC_014297	45	arCOG02844			15						C	Fdx	Ferredoxin
1567	300709417	53859..54839	+	Halalkalicoccus_jeotgali_B3_uid50305	NC_014297	46	arCOG02298	17	non_specific	164	+	5				N	FlaK/PulO	Peptidase A24A, prepilin type IV
1568	300709418	54883..55671	+	Halalkalicoccus_jeotgali_B3_uid50305	NC_014297	47	arCOG04362			11						K	-	Transcriptional regulator, contains HTH domain
1569	300709419	55901..56269	+	Halalkalicoccus_jeotgali_B3_uid50305	NC_014297	48	arCOG02676			25						E	HisI	Phosphoribosyl-AMP cyclohydrolase
1570	300709420	56262..57389	+	Halalkalicoccus_jeotgali_B3_uid50305	NC_014297	49	arCOG04719			11						S	-	Uncharacterized protein
1571	===	3.0071e+17	8	Halalkalicoccus_jeotgali_B3_uid50305	NC_014297
1572	300709742	361782..362747	-	Halalkalicoccus_jeotgali_B3_uid50305	NC_014297	371	arCOG00447			16						C	FixB	Electron transfer flavoprotein, alpha subunit
1573	300709743	362806..363585	-	Halalkalicoccus_jeotgali_B3_uid50305	NC_014297	372	arCOG00446			16						C	FixA	Electron transfer flavoprotein, beta subunit
1574	300709744	363681..364775	-	Halalkalicoccus_jeotgali_B3_uid50305	NC_014297	373	arCOG00381			30		2	SIGNAL			K	-	Predicted membrane-associated trancriptional regulator
1575	300709745	364922..366160	+	Halalkalicoccus_jeotgali_B3_uid50305	NC_014297	374	arCOG03052	260	arCOG02425	29	+		SIGNAL			N	-	Secreted protein, component of type IV pili like system
1576	300709746	366185..366649	+	Halalkalicoccus_jeotgali_B3_uid50305	NC_014297	375	arCOG02425	259	arCOG03052	39	+	1	SIGNAL	yes		N	-	Pilin, FlaG/FlaF/PilA family
1577	300709747	366659..367279	-	Halalkalicoccus_jeotgali_B3_uid50305	NC_014297	376	arCOG04347			27						Q	-	SAM-dependent methyltransferase
1578	300709748	367441..367773	+	Halalkalicoccus_jeotgali_B3_uid50305	NC_014297	377	arCOG03363			27						C	NtpF	Archaeal/vacuolar-type H+-ATPase subunit H
1579	300709749	367760..370003	+	Halalkalicoccus_jeotgali_B3_uid50305	NC_014297	378	arCOG04138			26		7				C	NtpI	Archaeal/vacuolar-type H+-ATPase subunit I
1580	===	300710683	7	Halalkalicoccus_jeotgali_B3_uid50305	NC_014297
1581	300710680	1225227..1226069	-	Halalkalicoccus_jeotgali_B3_uid50305	NC_014297	1309	arCOG07416			4						R	MhpC	Alpha/beta superfamily hydrolase
1582	300710681	1226175..1227119	-	Halalkalicoccus_jeotgali_B3_uid50305	NC_014297	1310	arCOG00441			5						N	GvpN	MoxR-like ATPase
1583	300710682	1227182..1227514	-	Halalkalicoccus_jeotgali_B3_uid50305	NC_014297	1311	arCOG02999			10						S	-	Cupin domain containing protein
1584	300710683	1227568..1228080	+	Halalkalicoccus_jeotgali_B3_uid50305	NC_014297	1312	arCOG02298	17	non_specific	164	+					N	FlaK/PulO	Peptidase A24A, prepilin type IV
1585	300710684	1228156..1228524	+	Halalkalicoccus_jeotgali_B3_uid50305	NC_014297	1313	arCOG02595			5						T	OmpR	REC domain
1586	300710685	1228524..1229615	+	Halalkalicoccus_jeotgali_B3_uid50305	NC_014297	1314	arCOG02966			9		1				S	-	HEAT repeats containing protein
1587	300710686	1231074..1234616	-	Halalkalicoccus_jeotgali_B3_uid50305	NC_014297	1315	arCOG02369			2						T	-	Signal transduction histidine kinase
1588	===	3.00711e+26	9	Halalkalicoccus_jeotgali_B3_uid50305	NC_014297
1589	300710995	1509935..1511359	-	Halalkalicoccus_jeotgali_B3_uid50305	NC_014297	1624	arCOG02381			22						N	CheC	Chemotaxis protein CheC, inhibitor of MCP methylation
1590	300710996	1511360..1511722	-	Halalkalicoccus_jeotgali_B3_uid50305	NC_014297	1625	arCOG02391			30						T	CheY	Rec domain
1591	300710997	1511773..1512237	-	Halalkalicoccus_jeotgali_B3_uid50305	NC_014297	1626	arCOG04698			20						S	-	Uncharacterized protein
1592	300710998	1512276..1512731	-	Halalkalicoccus_jeotgali_B3_uid50305	NC_014297	1627	arCOG01822	28	clade_archaellum	119	+	1	SIGNAL			N	FlaG	Archaellum protein G, archaellin of FlaG/FlaF family
1593	300710999	1512732..1513178	-	Halalkalicoccus_jeotgali_B3_uid50305	NC_014297	1628	arCOG01824	29	clade_archaellum	120	+	1				N	FlaF	Archaellum protein F, archaellin of FlaG/FlaF family
1594	300711000	1513263..1514117	-	Halalkalicoccus_jeotgali_B3_uid50305	NC_014297	1629	arCOG01829	30	clade_archaellum	286	+	1		yes		N	FlaB	Archaellins
1595	300711001	1514640..1514738	+	Halalkalicoccus_jeotgali_B3_uid50305	NC_014297	1630	-
1596	300711002	1514748..1515983	-	Halalkalicoccus_jeotgali_B3_uid50305	NC_014297	1631	arCOG00199			3						P	FepC	ABC-type cobalamin/Fe3+-siderophores transport system, ATPase component
1597	300711003	1515980..1517047	-	Halalkalicoccus_jeotgali_B3_uid50305	NC_014297	1632	arCOG01007			17		8	SIGNAL			P	FepD	ABC-type Fe3+-siderophore transport system, permease component
1598	===	3.00712e+71	14	Halalkalicoccus_jeotgali_B3_uid50305	NC_014297
1599	300711537	2022317..2022493	-	Halalkalicoccus_jeotgali_B3_uid50305	NC_014297	2166	arCOG11133			1						S	-	Uncharacterized protein
1600	300711538	2022639..2024084	+	Halalkalicoccus_jeotgali_B3_uid50305	NC_014297	2167	arCOG01731			11		10	SIGNAL			V	NorM	Na+-driven multidrug efflux pump
1601	300711539	2024081..2024194	-	Halalkalicoccus_jeotgali_B3_uid50305	NC_014297	2168	-					1
1602	300711540	2024357..2025784	+	Halalkalicoccus_jeotgali_B3_uid50305	NC_014297	2169	arCOG02911	113	clade_2	162	+	1	SIGNAL	yes		N	-	Predicted Pilin family protein
1603	300711541	2025785..2026519	-	Halalkalicoccus_jeotgali_B3_uid50305	NC_014297	2170	arCOG02911	113	clade_2	162	+	1		yes		N	-	Predicted Pilin family protein
1604	300711542	2026516..2026974	-	Halalkalicoccus_jeotgali_B3_uid50305	NC_014297	2171	arCOG03926	124	clade_2	57	+	1		yes		N	-	Pilin, FlaG/FlaF/PilA family
1605	300711543	2026971..2027825	-	Halalkalicoccus_jeotgali_B3_uid50305	NC_014297	2172	arCOG07777	129	clade_2	42	+	1		yes		N	-	Predicted Pilin family protein
1606	300711544	2027813..2028406	-	Halalkalicoccus_jeotgali_B3_uid50305	NC_014297	2173	arCOG04652	127	clade_2	53	+	1	SIGNAL	yes		N	-	Predicted Pilin family protein
1607	300711545	2028408..2028845	-	Halalkalicoccus_jeotgali_B3_uid50305	NC_014297	2174	arCOG06117	130	clade_2	52	+	1		yes	yes	N	-	Predicted Pilin family protein
1608	300711546	2028842..2030851	-	Halalkalicoccus_jeotgali_B3_uid50305	NC_014297	2175	arCOG01808	106	non_specific	199	+	9				N	TadC	Pilus assembly protein TadC
1609	300711547	2030848..2033157	-	Halalkalicoccus_jeotgali_B3_uid50305	NC_014297	2176	arCOG01817	5	non_specific	371	+					N	FlaI	ATPase involved in archaellum/pili biosynthesis
1610	300711548	2033364..2033465	+	Halalkalicoccus_jeotgali_B3_uid50305	NC_014297	2177	-
1611	300711549	2033684..2034019	-	Halalkalicoccus_jeotgali_B3_uid50305	NC_014297	2178	arCOG02694			13		1				U	TatA	Sec-independent protein secretion pathway component
1612	300711550	2034113..2036035	+	Halalkalicoccus_jeotgali_B3_uid50305	NC_014297	2179	arCOG01254			5						J	AlaX	Ser-tRNA(Ala) deacylase AlaX (editing enzyme)
1613	===	300711910	7	Halalkalicoccus_jeotgali_B3_uid50305	NC_014297
1614	300711907	2361214..2362359	-	Halalkalicoccus_jeotgali_B3_uid50305	NC_014297	2536	arCOG02201			3						D	FtsZ1_2	Cell division GTPase
1615	300711908	2362362..2362541	-	Halalkalicoccus_jeotgali_B3_uid50305	NC_014297	2537	arCOG01009			7						K	-	Transcriptional regulator, contains N-terminal RHH domain
1616	300711909	2362708..2363202	-	Halalkalicoccus_jeotgali_B3_uid50305	NC_014297	2538	arCOG01916			3						R	-	RHH-fold DNA-binding ptotein
1617	300711910	2363657..2364109	+	Halalkalicoccus_jeotgali_B3_uid50305	NC_014297	2539	arCOG02416	122	clade_2	120	+	1				N	-	Major Pilin family protein, PilA family
1618	300711911	2364188..2364487	-	Halalkalicoccus_jeotgali_B3_uid50305	NC_014297	2540	arCOG03924			14						K	MarR	Transcriptional regulator, MarR family
1619	300711912	2364574..2365773	+	Halalkalicoccus_jeotgali_B3_uid50305	NC_014297	2541	arCOG01000			21						E	PepP	Xaa-Pro aminopeptidase
1620	300711913	2365814..2365951	-	Halalkalicoccus_jeotgali_B3_uid50305	NC_014297	2542	-
1621	===	3.4421e+17	8	Haloarcula_hispanica_ATCC_33960_uid72475	NC_015948
1622	344210352	49515..49787	+	Haloarcula_hispanica_ATCC_33960_uid72475	NC_015948	47	arCOG04730			9						S	-	Uncharacterized protein
1623	344210353	49957..50292	+	Haloarcula_hispanica_ATCC_33960_uid72475	NC_015948	48	arCOG04801			13						S	-	Uncharacterized protein
1624	344210354	50430..51098	+	Haloarcula_hispanica_ATCC_33960_uid72475	NC_015948	49	arCOG08972			12						S	-	Uncharacterized protein
1625	344210355	51131..51898	+	Haloarcula_hispanica_ATCC_33960_uid72475	NC_015948	50	arCOG06335	281	non_specific	20	+					S	-	Uncharacterized protein
1626	344210356	51895..52611	+	Haloarcula_hispanica_ATCC_33960_uid72475	NC_015948	51	arCOG00589	275	non_specific	227	+					N	FlhG	FleN family ATPase involved in pili biosynthesis
1627	344210357	52590..53450	-	Haloarcula_hispanica_ATCC_33960_uid72475	NC_015948	52	arCOG01981			40						K	SUA7	Transcription initiation factor TFIIB, Brf1 subunit/Transcription initiation factor TFIIB
1628	344210358	53621..54115	+	Haloarcula_hispanica_ATCC_33960_uid72475	NC_015948	53	arCOG04731			11						S	-	Uncharacterized protein
1629	344210359	54370..55890	+	Haloarcula_hispanica_ATCC_33960_uid72475	NC_015948	54	arCOG04732			3						H	-	Glutamate-cysteine ligase, GCS2
1630	===	344210710	7	Haloarcula_hispanica_ATCC_33960_uid72475	NC_015948
1631	344210707	385435..386385	-	Haloarcula_hispanica_ATCC_33960_uid72475	NC_015948	402	arCOG00447			16						C	FixB	Electron transfer flavoprotein, alpha subunit
1632	344210708	386385..387176	-	Haloarcula_hispanica_ATCC_33960_uid72475	NC_015948	403	arCOG00446			16						C	FixA	Electron transfer flavoprotein, beta subunit
1633	344210709	387262..388359	-	Haloarcula_hispanica_ATCC_33960_uid72475	NC_015948	404	arCOG00381			30		2	SIGNAL			K	-	Predicted membrane-associated trancriptional regulator
1634	344210710	388550..389746	+	Haloarcula_hispanica_ATCC_33960_uid72475	NC_015948	405	arCOG03052	260	arCOG02425	29	+					N	-	Secreted protein, component of type IV pili like system
1635	344210711	389932..390552	-	Haloarcula_hispanica_ATCC_33960_uid72475	NC_015948	406	arCOG04347			27						Q	-	SAM-dependent methyltransferase
1636	344210712	390668..391000	+	Haloarcula_hispanica_ATCC_33960_uid72475	NC_015948	407	arCOG03363			27						C	NtpF	Archaeal/vacuolar-type H+-ATPase subunit H
1637	344210713	391005..393239	+	Haloarcula_hispanica_ATCC_33960_uid72475	NC_015948	408	arCOG04138			26		7				C	NtpI	Archaeal/vacuolar-type H+-ATPase subunit I
1638	===	344210724	7	Haloarcula_hispanica_ATCC_33960_uid72475	NC_015948
1639	344210721	399857..400549	+	Haloarcula_hispanica_ATCC_33960_uid72475	NC_015948	416	arCOG04101			10						C	NtpD	Archaeal/vacuolar-type H+-ATPase subunit D
1640	344210722	400606..400998	+	Haloarcula_hispanica_ATCC_33960_uid72475	NC_015948	417	arCOG04757			12						S	-	Uncharacterized protein
1641	344210723	401026..402282	-	Haloarcula_hispanica_ATCC_33960_uid72475	NC_015948	418	arCOG01742			20						J	eRF1	Peptide chain release factor eRF1
1642	344210724	402555..403373	+	Haloarcula_hispanica_ATCC_33960_uid72475	NC_015948	419	arCOG00589	275	non_specific	227	+					N	FlhG	FleN family ATPase involved in pili biosynthesis
1643	344210725	403441..404088	-	Haloarcula_hispanica_ATCC_33960_uid72475	NC_015948	420	arCOG02272			6						K	-	Transcriptional regulator, contains HTH domain
1644	344210726	404270..405061	+	Haloarcula_hispanica_ATCC_33960_uid72475	NC_015948	421	arCOG01648			4						R	MhpC	Alpha/beta superfamily hydrolase
1645	344210727	405127..406866	-	Haloarcula_hispanica_ATCC_33960_uid72475	NC_015948	422	arCOG00487			16						J	ArgS	Arginyl-tRNA synthetase
1646	===	344210933	7	Haloarcula_hispanica_ATCC_33960_uid72475	NC_015948
1647	344210930	606988..608484	-	Haloarcula_hispanica_ATCC_33960_uid72475	NC_015948	625	arCOG00691			9						R	-	Predicted metal-dependent hydrolase with the TIM-barrel fold
1648	344210931	608566..609783	+	Haloarcula_hispanica_ATCC_33960_uid72475	NC_015948	626	arCOG04260			33						I	HMG1	Hydroxymethylglutaryl-CoA reductase
1649	344210932	609808..610158	-	Haloarcula_hispanica_ATCC_33960_uid72475	NC_015948	627	arCOG11104			5		4				S	-	Uncharacterized membrane protein
1650	344210933	610155..610679	-	Haloarcula_hispanica_ATCC_33960_uid72475	NC_015948	628	arCOG02298	17	non_specific	164	+					N	FlaK/PulO	Peptidase A24A, prepilin type IV
1651	344210934	610772..611110	+	Haloarcula_hispanica_ATCC_33960_uid72475	NC_015948	629	arCOG02999			10						S	-	Cupin domain containing protein
1652	344210935	611148..611945	+	Haloarcula_hispanica_ATCC_33960_uid72475	NC_015948	630	arCOG02830			3			SIGNAL			S	-	Uncharacterized protein
1653	344210936	611965..612189	-	Haloarcula_hispanica_ATCC_33960_uid72475	NC_015948	631	arCOG14616			3		2				S	-	Uncharacterized membrane protein
1654	===	344211032	7	Haloarcula_hispanica_ATCC_33960_uid72475	NC_015948
1655	344211029	696357..696692	-	Haloarcula_hispanica_ATCC_33960_uid72475	NC_015948		arCOG09129			3		3				S	-	Uncharacterized membrane protein
1656	344211030	696915..697484	-	Haloarcula_hispanica_ATCC_33960_uid72475	NC_015948	725	arCOG00030			8						F	Apt	Adenine/guanine phosphoribosyltransferase or related PRPP-binding protein
1657	344211031	697529..699424	-	Haloarcula_hispanica_ATCC_33960_uid72475	NC_015948	726	arCOG06944			14		13				S	-	Uncharacterized membrane protein
1658	344211032	699421..699909	-	Haloarcula_hispanica_ATCC_33960_uid72475	NC_015948	727	arCOG09150	126	clade_2	5	+	1	SIGNAL	yes		N	-	Uncharacterized surface protein, contains class III signal peptide
1659	344211033	700710..702494	-	Haloarcula_hispanica_ATCC_33960_uid72475	NC_015948	728	arCOG01537			9		16	SIGNAL			C	NuoM	NADH:ubiquinone oxidoreductase subunit 4 (chain M)
1660	344211034	702494..704185	-	Haloarcula_hispanica_ATCC_33960_uid72475	NC_015948	729	arCOG01541			4		12				C	HyfB	Multisubunit Na+/H+ antiporter, MnhD subunit
1661	344211035	704182..705681	-	Haloarcula_hispanica_ATCC_33960_uid72475	NC_015948	730	arCOG01537			9		14				C	NuoM	NADH:ubiquinone oxidoreductase subunit 4 (chain M)
1662	===	344211207	7	Haloarcula_hispanica_ATCC_33960_uid72475	NC_015948
1663	344211204	861764..862177	+	Haloarcula_hispanica_ATCC_33960_uid72475	NC_015948	899	arCOG00606			13						R	-	CBS domain
1664	344211205	862332..866879	+	Haloarcula_hispanica_ATCC_33960_uid72475	NC_015948	900	arCOG04553			2						E	GltB	Glutamate synthase
1665	344211206	867067..868038	+	Haloarcula_hispanica_ATCC_33960_uid72475	NC_015948	901	arCOG01915			14						O	HflC	Membrane protease subunit, stomatin/prohibitin homolog
1666	344211207	868099..868608	-	Haloarcula_hispanica_ATCC_33960_uid72475	NC_015948	902	arCOG02425	259	arCOG03052	39	+		SIGNAL			N	-	Pilin, FlaG/FlaF/PilA family
1667	344211208	868873..869856	+	Haloarcula_hispanica_ATCC_33960_uid72475	NC_015948	903	arCOG03019			2						M	WcaG	Nucleoside-diphosphate-sugar epimerase
1668	344211209	869860..870924	-	Haloarcula_hispanica_ATCC_33960_uid72475	NC_015948	904	arCOG02038			10						K	-	Sugar-specific transcriptional regulator TrmB
1669	344211210	871108..873672	-	Haloarcula_hispanica_ATCC_33960_uid72475	NC_015948	905	arCOG04634			2						G	BglX	Bifunctional b-D-xylosidase/a-L-arabinosidase or related glycosidase
1670	===	344211242	7	Haloarcula_hispanica_ATCC_33960_uid72475	NC_015948
1671	344211239	907794..908714	-	Haloarcula_hispanica_ATCC_33960_uid72475	NC_015948	934	arCOG04172			7						E	DapA	Dihydrodipicolinate synthase/N-acetylneuraminate lyase
1672	344211240	909227..909880	+	Haloarcula_hispanica_ATCC_33960_uid72475	NC_015948	935	arCOG07571			2			SIGNAL			S	-	Uncharacterized membrane protein
1673	344211241	910081..910578	+	Haloarcula_hispanica_ATCC_33960_uid72475	NC_015948	936	arCOG02408			9						S	-	Uncharacterized NYN domain containing protein, LabA family
1674	344211242	910712..910906	-	Haloarcula_hispanica_ATCC_33960_uid72475	NC_015948	937	arCOG11208	261	clade_2	8	+	2				N	-	Uncharacterized membrane protein, possible component of pili like system
1675	344211243	911482..911949	+	Haloarcula_hispanica_ATCC_33960_uid72475	NC_015948	938	arCOG00991			5						J	-	tRNA modification protein, contains pre-PUA and PUA domains
1676	344211244	911986..912432	+	Haloarcula_hispanica_ATCC_33960_uid72475	NC_015948	939	arCOG09122			2			SIGNAL			S	-	Uncharacterized protein
1677	344211245	912433..913383	-	Haloarcula_hispanica_ATCC_33960_uid72475	NC_015948	940	arCOG04756			6		10	SIGNAL			R	-	Predicted permease
1678	===	344211317	7	Haloarcula_hispanica_ATCC_33960_uid72475	NC_015948
1679	344211314	972869..973063	+	Haloarcula_hispanica_ATCC_33960_uid72475	NC_015948	1009	arCOG07555			5						S	-	Zn finger protein, C2C2 type
1680	344211315	973077..973298	-	Haloarcula_hispanica_ATCC_33960_uid72475	NC_015948	1010	arCOG14620			3		2				S	-	Uncharacterized membrane protein
1681	344211316	973473..974324	-	Haloarcula_hispanica_ATCC_33960_uid72475	NC_015948	1011	arCOG01124			5						G	E2b2	Ribose-1,5-bisphosphate isomerase, eIF-2B alpha/beta/delta family
1682	344211317	974445..974846	+	Haloarcula_hispanica_ATCC_33960_uid72475	NC_015948	1012	arCOG02417	120	clade_2	28	+	1				N	-	Pilin, FlaG/FlaF/PilA family
1683	344211318	974869..975963	-	Haloarcula_hispanica_ATCC_33960_uid72475	NC_015948	1013	arCOG04564			4		7	SIGNAL			S	-	Predicted membrane protein, DoxD family
1684	344211319	976087..976566	+	Haloarcula_hispanica_ATCC_33960_uid72475	NC_015948	1014	arCOG00848			3						R	RimI	Acetyltransferase (GNAT) family
1685	344211320	976606..977784	+	Haloarcula_hispanica_ATCC_33960_uid72475	NC_015948	1015	arCOG04110			6						L	PRI1	Eukaryotic-type DNA primase, catalytic (small) subunit
1686	===	3.44211e+26	9	Haloarcula_hispanica_ATCC_33960_uid72475	NC_015948
1687	344211450	1098386..1099534	-	Haloarcula_hispanica_ATCC_33960_uid72475	NC_015948	1145	arCOG01337			4						C	SucC	Succinyl-CoA synthetase, beta subunit
1688	344211451	1099761..1100543	+	Haloarcula_hispanica_ATCC_33960_uid72475	NC_015948	1146	arCOG04248			4						K	SIR2	NAD-dependent protein deacetylase, SIR2 family
1689	344211452	1100559..1100984	-	Haloarcula_hispanica_ATCC_33960_uid72475	NC_015948	1147	arCOG04578			18						S	-	Uncharacterized protein
1690	344211453	1101087..1101587	+	Haloarcula_hispanica_ATCC_33960_uid72475	NC_015948	1148	arCOG09029	118	clade_2	9	+	4				N	-	Membrane protein, associated with type IV pili like system
1691	344211454	1101721..1103340	+	Haloarcula_hispanica_ATCC_33960_uid72475	NC_015948	1149	arCOG01817	5	non_specific	371	+					N	FlaI	ATPase involved in archaellum/pili biosynthesis
1692	344211455	1103342..1105789	+	Haloarcula_hispanica_ATCC_33960_uid72475	NC_015948	1150	arCOG01808	106	non_specific	199	+	10				N	TadC	Pilus assembly protein TadC
1693	344211456	1105828..1107492	+	Haloarcula_hispanica_ATCC_33960_uid72475	NC_015948	1151	arCOG01347			13						L	CDC9	ATP-dependent DNA ligase
1694	344211457	1107556..1108302	+	Haloarcula_hispanica_ATCC_33960_uid72475	NC_015948	1152	arCOG00497			14						R	-	Zn-dependent hydrolase of the beta-lactamase fold
1695	344211458	1108393..1108872	+	Haloarcula_hispanica_ATCC_33960_uid72475	NC_015948	1153	arCOG14581			3		4				S	-	Uncharacterized membrane protein
1696	===	344211594	7	Haloarcula_hispanica_ATCC_33960_uid72475	NC_015948
1697	344211591	1260290..1260892	-	Haloarcula_hispanica_ATCC_33960_uid72475	NC_015948	1286	arCOG04587			4						S	-	Uncharacterized protein
1698	344211592	1261088..1261420	-	Haloarcula_hispanica_ATCC_33960_uid72475	NC_015948	1287	arCOG02842			3						C	Fdx	Ferredoxin
1699	344211593	1261604..1263022	+	Haloarcula_hispanica_ATCC_33960_uid72475	NC_015948	1288	arCOG00570			7						C	FixC	Dehydrogenase (flavoprotein)
1700	344211594	1263329..1263721	+	Haloarcula_hispanica_ATCC_33960_uid72475	NC_015948	1289	arCOG02416	122	clade_2	120	+		SIGNAL			N	-	Major Pilin family protein, PilA family
1701	344211595	1263727..1264998	-	Haloarcula_hispanica_ATCC_33960_uid72475	NC_015948	1290	arCOG01108			6						R	AbgB	Metal-dependent amidase/aminoacylase/carboxypeptidase
1702	344211596	1265063..1265434	-	Haloarcula_hispanica_ATCC_33960_uid72475	NC_015948	1291	arCOG01758			6						J	RpsJ	Ribosomal protein S10
1703	344211597	1265491..1265922	+	Haloarcula_hispanica_ATCC_33960_uid72475	NC_015948	1292	arCOG01078			5						L	-	NUDIX family hydrolase
1704	===	3.44212e+62	13	Haloarcula_hispanica_ATCC_33960_uid72475	NC_015948
1705	344212102	1781553..1781798	-	Haloarcula_hispanica_ATCC_33960_uid72475	NC_015948	1797	arCOG01179			15						J	InfA	Translation initiation factor 1 (IF-1)
1706	344212103	1782002..1782238	-	Haloarcula_hispanica_ATCC_33960_uid72475	NC_015948	1798	arCOG02254			5						R	-	Predicted metal-binding protein
1707	344212104	1782578..1782694	+	Haloarcula_hispanica_ATCC_33960_uid72475	NC_015948	1799	arCOG11338			3						S	-	Uncharacterized protein
1708	344212105	1782760..1783473	-	Haloarcula_hispanica_ATCC_33960_uid72475	NC_015948	1800	arCOG02911	113	clade_2	162	+	1				N	-	Predicted Pilin family protein
1709	344212106	1783512..1783976	-	Haloarcula_hispanica_ATCC_33960_uid72475	NC_015948	1801	arCOG03926	124	clade_2	57	+	1		yes		N	-	Pilin, FlaG/FlaF/PilA family
1710	344212107	1783976..1784866	-	Haloarcula_hispanica_ATCC_33960_uid72475	NC_015948	1802	arCOG07777	129	clade_2	42	+	1		yes		N	-	Predicted Pilin family protein
1711	344212108	1784860..1785432	-	Haloarcula_hispanica_ATCC_33960_uid72475	NC_015948	1803	arCOG04652	127	clade_2	53	+	1		yes		N	-	Predicted Pilin family protein
1712	344212109	1785435..1785914	-	Haloarcula_hispanica_ATCC_33960_uid72475	NC_015948	1804	arCOG06117	130	clade_2	52	+		SIGNAL			N	-	Predicted Pilin family protein
1713	344212110	1786015..1788051	-	Haloarcula_hispanica_ATCC_33960_uid72475	NC_015948	1805	arCOG01808	106	non_specific	199	+	9				N	TadC	Pilus assembly protein TadC
1714	344212111	1788048..1790540	-	Haloarcula_hispanica_ATCC_33960_uid72475	NC_015948	1806	arCOG01817	5	non_specific	371	+					N	FlaI	ATPase involved in archaellum/pili biosynthesis
1715	344212112	1790678..1791823	-	Haloarcula_hispanica_ATCC_33960_uid72475	NC_015948	1807	arCOG01130			13						E	-	Aspartate/tyrosine/aromatic aminotransferase
1716	344212113	1791820..1792314	-	Haloarcula_hispanica_ATCC_33960_uid72475	NC_015948	1808	arCOG01580			27						K	-	DNA-binding transcriptional regulator, Lrp family
1717	344212114	1792432..1792764	+	Haloarcula_hispanica_ATCC_33960_uid72475	NC_015948	1809	arCOG08145			7						S	-	Predicted transcriptional regulator, contains HTH domain
1718	===	3.44212e+71	14	Haloarcula_hispanica_ATCC_33960_uid72475	NC_015948
1719	344212262	1930545..1931183	+	Haloarcula_hispanica_ATCC_33960_uid72475	NC_015948	1957	arCOG04289			2						J	RplA	Ribosomal protein L1
1720	344212263	1931185..1932228	+	Haloarcula_hispanica_ATCC_33960_uid72475	NC_015948	1958	arCOG04288			4						J	RplJ	Ribosomal protein L10
1721	344212264	1932246..1932593	+	Haloarcula_hispanica_ATCC_33960_uid72475	NC_015948	1959	arCOG04287			7						J	RPP1A	Ribosomal protein L12E/L44/L45/RPP1/RPP2
1722	344212265	1932743..1936459	-	Haloarcula_hispanica_ATCC_33960_uid72475	NC_015948	1960	arCOG02911	113	clade_2	162	+		SIGNAL			N	-	Predicted Pilin family protein
1723	344212266	1937386..1937931	+	Haloarcula_hispanica_ATCC_33960_uid72475	NC_015948	1961	arCOG06117	130	clade_2	52	+	1		yes	yes	N	-	Predicted Pilin family protein
1724	344212267	1937933..1938520	+	Haloarcula_hispanica_ATCC_33960_uid72475	NC_015948	1962	arCOG04652	127	clade_2	53	+	1	SIGNAL	yes		N	-	Predicted Pilin family protein
1725	344212268	1938508..1939488	+	Haloarcula_hispanica_ATCC_33960_uid72475	NC_015948	1963	arCOG07777	129	clade_2	42	+	1		yes		N	-	Predicted Pilin family protein
1726	344212269	1939478..1939921	+	Haloarcula_hispanica_ATCC_33960_uid72475	NC_015948	1964	arCOG03926	124	clade_2	57	+	1		yes		N	-	Pilin, FlaG/FlaF/PilA family
1727	344212270	1939914..1940657	+	Haloarcula_hispanica_ATCC_33960_uid72475	NC_015948	1965	arCOG02911	113	clade_2	162	+	1		yes		N	-	Predicted Pilin family protein
1728	344212271	1940666..1942402	-	Haloarcula_hispanica_ATCC_33960_uid72475	NC_015948	1966	arCOG02911	113	clade_2	162	+	1		yes		N	-	Predicted Pilin family protein
1729	344212272	1942551..1944242	-	Haloarcula_hispanica_ATCC_33960_uid72475	NC_015948	1967	arCOG02911	113	clade_2	162	+					N	-	Predicted Pilin family protein
1730	344212273	1944612..1945082	+	Haloarcula_hispanica_ATCC_33960_uid72475	NC_015948	1968	arCOG04185			17						J	RpsO	Ribosomal protein S15P
1731	344212274	1945083..1946204	+	Haloarcula_hispanica_ATCC_33960_uid72475	NC_015948	1969	arCOG00428			8						L	Cdc45	Protein similar to exonuclease RecJ central domain predicted to be involved in DNA replication intiation
1732	344212275	1946258..1946431	+	Haloarcula_hispanica_ATCC_33960_uid72475	NC_015948	1970	arCOG01354			8						J	Pcc1	Subunit of KEOPS complex (Cgi121BUD32KAE1)
1733	===	344212320	7	Haloarcula_hispanica_ATCC_33960_uid72475	NC_015948
1734	344212317	1986375..1987871	-	Haloarcula_hispanica_ATCC_33960_uid72475	NC_015948	2012	arCOG09167			3						S	-	Uncharacterized protein
1735	344212318	1988078..1988263	+	Haloarcula_hispanica_ATCC_33960_uid72475	NC_015948	2013	arCOG14630			3						S	-	Uncharacterized protein
1736	344212319	1988260..1989354	-	Haloarcula_hispanica_ATCC_33960_uid72475	NC_015948	2014	arCOG04656			12						D	-	MreB/Mbl protein, ATPase
1737	344212320	1989495..1989980	-	Haloarcula_hispanica_ATCC_33960_uid72475	NC_015948	2015	arCOG02964	31	clade_archaellum	89	+					N	FlaD	Archaellum protein C/D/E
1738	344212321	1990151..1991056	+	Haloarcula_hispanica_ATCC_33960_uid72475	NC_015948	2016	arCOG00586			15						D	Soj	ATPase involved in chromosome partitioning, ParA family
1739	344212322	1991071..1992036	+	Haloarcula_hispanica_ATCC_33960_uid72475	NC_015948	2017	arCOG02395			15						N	CheW	Chemotaxis signal transduction protein
1740	344212323	1992065..1993210	-	Haloarcula_hispanica_ATCC_33960_uid72475	NC_015948	2018	arCOG01067			5						C	Ndh	NADH dehydrogenase, FAD-containing subunit
1741	===	3.44213e+17	13	Haloarcula_hispanica_ATCC_33960_uid72475	NC_015948
1742	344212521	2180422..2181645	+	Haloarcula_hispanica_ATCC_33960_uid72475	NC_015948	2216	arCOG01568			20		5				M	MscS	Small-conductance mechanosensitive channel
1743	344212522	2181647..2181955	-	Haloarcula_hispanica_ATCC_33960_uid72475	NC_015948	2217	arCOG11340			3		2				S	-	Uncharacterized membrane protein
1744	344212523	2182169..2182750	+	Haloarcula_hispanica_ATCC_33960_uid72475	NC_015948	2218	arCOG04411			18						S	-	Uncharacterized protein
1745	344212524	2182797..2184812	+	Haloarcula_hispanica_ATCC_33960_uid72475	NC_015948	2219	arCOG02916	114	clade_2	41	+	1		yes		N	-	Predicted Pilin family protein
1746	344212525	2184832..2185581	-	Haloarcula_hispanica_ATCC_33960_uid72475	NC_015948	2220	arCOG03962			3		1	SIGNAL			S	-	Uncharacterized protein with SCP/PR1 domains
1747	344212526	2185763..2186449	+	Haloarcula_hispanica_ATCC_33960_uid72475	NC_015948	2221	arCOG11341			3			SIGNAL			S	-	Uncharacterized protein
1748	344212527	2186548..2187885	+	Haloarcula_hispanica_ATCC_33960_uid72475	NC_015948	2222	arCOG01767			20						I	PksG	3-hydroxy-3-methylglutaryl CoA synthase
1749	344212528	2188178..2188699	+	Haloarcula_hispanica_ATCC_33960_uid72475	NC_015948	2223	arCOG04790			3						R	GrpB	Uncharacterized protein, nucleotidyltrasferase superfamily
1750	344212529	2188820..2189527	-	Haloarcula_hispanica_ATCC_33960_uid72475	NC_015948	2224	arCOG04060			14						K	-	Predicted transcriptional regulator
1751	344212530	2189580..2190074	-	Haloarcula_hispanica_ATCC_33960_uid72475	NC_015948	2225	arCOG02425	259	arCOG03052	39	+	1	SIGNAL			N	-	Pilin, FlaG/FlaF/PilA family
1752	344212531	2190183..2190752	-	Haloarcula_hispanica_ATCC_33960_uid72475	NC_015948	2226	arCOG06413			2		5				S	-	Uncharacterized membrane protein
1753	344212532	2190877..2191107	+	Haloarcula_hispanica_ATCC_33960_uid72475	NC_015948	2227	arCOG08216			2						V	AbrB	AbrB family transcriptional regulator, antitoxin component of toxin-antitoxin system
1754	344212533	2191108..2191482	+	Haloarcula_hispanica_ATCC_33960_uid72475	NC_015948	2228	arCOG07589			2						V	-	PIN domain containing protein
1755	===	3.44213e+62	13	Haloarcula_hispanica_ATCC_33960_uid72475	NC_015948
1756	344212616	2276262..2277518	-	Haloarcula_hispanica_ATCC_33960_uid72475	NC_015948	2311	arCOG00397			6						L	SbcD	DNA repair exonuclease, SbcD
1757	344212617	2277588..2277956	-	Haloarcula_hispanica_ATCC_33960_uid72475	NC_015948	2312	arCOG11342			3						S	-	Uncharacterized protein
1758	344212618	2278005..2278145	-	Haloarcula_hispanica_ATCC_33960_uid72475	NC_015948	2313	-
1759	344212619	2278361..2278873	+	Haloarcula_hispanica_ATCC_33960_uid72475	NC_015948	2314	arCOG07564	203	subclade_4F	20	+					N	-	Predicted component of type IV pili like system, aspartate-rich
1760	344212620	2278972..2279343	+	Haloarcula_hispanica_ATCC_33960_uid72475	NC_015948	2315	arCOG10216	204	subclade_4F	20	+					N	-	Predicted Pilin family protein
1761	344212621	2279336..2281195	+	Haloarcula_hispanica_ATCC_33960_uid72475	NC_015948	2316	arCOG01818	6	non_specific	60	+					N	-	ATPase involved in archaellum/pili biosynthesis
1762	344212622	2281192..2282937	+	Haloarcula_hispanica_ATCC_33960_uid72475	NC_015948	2317	arCOG01814	194	subclade_4F	35	+	9				N	TadC	Pilus assembly protein TadC
1763	344212623	2282972..2283433	+	Haloarcula_hispanica_ATCC_33960_uid72475	NC_015948	2318	arCOG04673	197	subclade_4F	20	+	1	SIGNAL			N	-	Predicted Pilin family protein
1764	344212624	2283414..2283809	+	Haloarcula_hispanica_ATCC_33960_uid72475	NC_015948	2319	arCOG05166	199	subclade_4F	30	+	1				N	-	Predicted Pilin family protein
1765	344212625	2283800..2284678	+	Haloarcula_hispanica_ATCC_33960_uid72475	NC_015948	2320	arCOG06291	201	subclade_4F	20	+	1	SIGNAL	yes		N	-	Predicted Pilin family protein
1766	344212626	2284666..2287668	+	Haloarcula_hispanica_ATCC_33960_uid72475	NC_015948	2321	arCOG02945			23		1	SIGNAL			N	-	Surface protein, possibly associated with type IV pili like system
1767	344212627	2287719..2288147	+	Haloarcula_hispanica_ATCC_33960_uid72475	NC_015948	2322	arCOG04674			14						K	-	Predicted transcriptional regulator, contains HTH domain
1768	344212628	2288144..2289034	+	Haloarcula_hispanica_ATCC_33960_uid72475	NC_015948	2323	arCOG03095			14						M	WcaG	Nucleoside-diphosphate-sugar epimerase
1769	===	3.44213e+71	20	Haloarcula_hispanica_ATCC_33960_uid72475	NC_015948
1770	344212701	2362355..2362633	-	Haloarcula_hispanica_ATCC_33960_uid72475	NC_015948	2396	arCOG10669			2		2				S	-	Uncharacterized membrane protein
1771	344212702	2362792..2363433	-	Haloarcula_hispanica_ATCC_33960_uid72475	NC_015948	2397	arCOG10295			2						S	-	Uncharacterized protein
1772	344212703	2363602..2365080	+	Haloarcula_hispanica_ATCC_33960_uid72475	NC_015948	2398	arCOG00105			13						H	CobQ	Cobyric acid synthase
1773	344212704	2365141..2365908	+	Haloarcula_hispanica_ATCC_33960_uid72475	NC_015948	2399	arCOG00589	275	non_specific	227	+					N	FlhG	FleN family ATPase involved in pili biosynthesis
1774	344212705	2365905..2366462	+	Haloarcula_hispanica_ATCC_33960_uid72475	NC_015948	2400	arCOG06294			14						S	-	Uncharacterized protein
1775	344212706	2366670..2366903	-	Haloarcula_hispanica_ATCC_33960_uid72475	NC_015948	2401	arCOG08095			6						K	-	Predicted transcriptional regulator, contains HTH domain
1776	344212707	2367216..2368031	-	Haloarcula_hispanica_ATCC_33960_uid72475	NC_015948	2402	arCOG04362			11						K	-	Transcriptional regulator, contains HTH domain
1777	344212708	2368100..2369704	-	Haloarcula_hispanica_ATCC_33960_uid72475	NC_015948	2403	arCOG02840			3						L	PhrB	Deoxyribodipyrimidine photolyase
1778	344212709	2369877..2370359	+	Haloarcula_hispanica_ATCC_33960_uid72475	NC_015948	2404	arCOG06295			4						S	-	Uncharacterized protein
1779	344212710	2370419..2370961	-	Haloarcula_hispanica_ATCC_33960_uid72475	NC_015948	2405	arCOG04679	160	subclade_4C	18	+	1		yes		N	-	Predicted Pilin family protein
1780	344212711	2370949..2371323	-	Haloarcula_hispanica_ATCC_33960_uid72475	NC_015948	2406	arCOG04680	161	subclade_4C	16	+		SIGNAL			N	-	Predicted Pilin family protein
1781	344212712	2371346..2372050	-	Haloarcula_hispanica_ATCC_33960_uid72475	NC_015948	2407	arCOG03933	159	subclade_4C	13	+	1	SIGNAL	yes		N	-	Predicted Pilin family protein
1782	344212713	2372047..2372493	-	Haloarcula_hispanica_ATCC_33960_uid72475	NC_015948	2408	arCOG06296	158	subclade_4C	12	+	1		yes		N	-	Pilin, FlaG/FlaF/PilA family
1783	344212714	2372486..2373211	-	Haloarcula_hispanica_ATCC_33960_uid72475	NC_015948	2409	arCOG02911	113	clade_2	162	+	1				N	-	Predicted Pilin family protein
1784	344212715	2373208..2374395	-	Haloarcula_hispanica_ATCC_33960_uid72475	NC_015948	2410	arCOG01810	156	subclade_4C	17	+	6				N	FlaJ	Archaellum assembly protein J, TadC family
1785	344212716	2374592..2377198	-	Haloarcula_hispanica_ATCC_33960_uid72475	NC_015948	2411	arCOG00553			5						L	BRR2	Replicative superfamily II helicase
1786	344212717	2378150..2379496	-	Haloarcula_hispanica_ATCC_33960_uid72475	NC_015948	2412	arCOG01817	5	non_specific	371	+					N	FlaI	ATPase involved in archaellum/pili biosynthesis
1787	344212718	2379874..2380395	+	Haloarcula_hispanica_ATCC_33960_uid72475	NC_015948	2413	arCOG10710			2						S	-	Uncharacterized protein
1788	344212719	2380479..2381156	+	Haloarcula_hispanica_ATCC_33960_uid72475	NC_015948	2414	arCOG02271			6						K	-	Transcriptional regulator, contains HTH domain
1789	344212720	2381253..2382026	+	Haloarcula_hispanica_ATCC_33960_uid72475	NC_015948	2415	arCOG01265			3						C	-	NADP-dependent 3-hydroxy acid dehydrogenase YdfG
1790	===	3.44213e+89	23	Haloarcula_hispanica_ATCC_33960_uid72475	NC_015948
1791	344212909	2567784..2568686	-	Haloarcula_hispanica_ATCC_33960_uid72475	NC_015948	2604	arCOG01369			8						M	WcaG	Nucleoside-diphosphate-sugar epimerase
1792	344212910	2568730..2569614	-	Haloarcula_hispanica_ATCC_33960_uid72475	NC_015948	2605	arCOG03015			2						R	-	Uncharacterized protein YbjT, contains NAD(P)-binding and DUF2867 domains
1793	344212911	2569969..2570553	-	Haloarcula_hispanica_ATCC_33960_uid72475	NC_015948	2606	arCOG02843			4						C	Fdx	Ferredoxin
1794	344212912	2570687..2571148	+	Haloarcula_hispanica_ATCC_33960_uid72475	NC_015948	2607	arCOG02416	122	clade_2	120	+	1				N	-	Major Pilin family protein, PilA family
1795	344212913	2571167..2572066	-	Haloarcula_hispanica_ATCC_33960_uid72475	NC_015948	2608	arCOG00248			4						G	Gnd	Predicted 6-phosphogluconate dehydrogenase
1796	344212914	2572335..2573432	+	Haloarcula_hispanica_ATCC_33960_uid72475	NC_015948	2609	arCOG01889			4						E	AmpS	Leucyl aminopeptidase (aminopeptidase T)
1797	344212915	2573723..2575471	-	Haloarcula_hispanica_ATCC_33960_uid72475	NC_015948	2610	arCOG01809	25	clade_archaellum	108	+	9				N	FlaJ	Archaellum assembly protein J, TadC family
1798	344212916	2575474..2577102	-	Haloarcula_hispanica_ATCC_33960_uid72475	NC_015948	2611	arCOG01817	5	non_specific	371	+					N	FlaI	ATPase involved in archaellum/pili biosynthesis
1799	344212917	2577162..2577923	-	Haloarcula_hispanica_ATCC_33960_uid72475	NC_015948	2612	arCOG04148	27	clade_archaellum	109	+					N	FlaH	ATPase involved in biogenesis of archaellum
1800	344212918	2577920..2578372	-	Haloarcula_hispanica_ATCC_33960_uid72475	NC_015948	2613	arCOG01822	28	clade_archaellum	119	+	1	SIGNAL			N	FlaG	Archaellum protein G, archaellin of FlaG/FlaF family
1801	344212919	2578374..2578811	-	Haloarcula_hispanica_ATCC_33960_uid72475	NC_015948	2614	arCOG01824	29	clade_archaellum	120	+	1				N	FlaF	Archaellum protein F, archaellin of FlaG/FlaF family
1802	344212920	2578795..2580447	-	Haloarcula_hispanica_ATCC_33960_uid72475	NC_015948	2615	arCOG02963	34	clade_archaellum	21	+					N	FlaD	Archaellum protein C/D/E
1803	344212921	2580690..2581211	-	Haloarcula_hispanica_ATCC_33960_uid72475	NC_015948	2616	arCOG02380			21						N	CheD	Chemotaxis protein; stimulates methylation of MCP protein
1804	344212922	2581211..2582428	-	Haloarcula_hispanica_ATCC_33960_uid72475	NC_015948	2617	arCOG02381			22						N	CheC	Chemotaxis protein CheC, inhibitor of MCP methylation
1805	344212923	2582429..2582752	-	Haloarcula_hispanica_ATCC_33960_uid72475	NC_015948	2618	arCOG02391			30						T	CheY	Rec domain
1806	344212924	2582875..2584902	-	Haloarcula_hispanica_ATCC_33960_uid72475	NC_015948	2619	arCOG06944			14		14				S	-	Uncharacterized membrane protein
1807	344212925	2584899..2585381	-	Haloarcula_hispanica_ATCC_33960_uid72475	NC_015948	2620	arCOG08176	45	clade_archaellum	6	+	1	SIGNAL			N	-	Uncharacterized surface protein, contains class III signal peptide
1808	344212926	2585510..2586085	-	Haloarcula_hispanica_ATCC_33960_uid72475	NC_015948	2621	arCOG04698			20						S	-	Uncharacterized protein
1809	344212927	2586176..2586802	-	Haloarcula_hispanica_ATCC_33960_uid72475	NC_015948	2622	arCOG01829	30	clade_archaellum	286	+	1		yes		N	FlaB	Archaellins
1810	344212928	2587134..2587757	-	Haloarcula_hispanica_ATCC_33960_uid72475	NC_015948	2623	arCOG01829	30	clade_archaellum	286	+	1		yes		N	FlaB	Archaellins
1811	344212929	2588098..2588373	-	Haloarcula_hispanica_ATCC_33960_uid72475	NC_015948	2624	arCOG06316			10		3				S	-	Uncharacterized membrane protein
1812	344212930	2588457..2588792	-	Haloarcula_hispanica_ATCC_33960_uid72475	NC_015948	2625	arCOG03067			20						K	ArsR	Transcriptional regulator containing HTH domain, ArsR family
1813	344212931	2588948..2589673	-	Haloarcula_hispanica_ATCC_33960_uid72475	NC_015948	2626	arCOG01171			37						T	RAD55	RecA-superfamily ATPase implicated in signal transduction
1814	===	344212977	7	Haloarcula_hispanica_ATCC_33960_uid72475	NC_015948
1815	344212974	2629467..2629829	+	Haloarcula_hispanica_ATCC_33960_uid72475	NC_015948	2669	arCOG04701			28		3				D	CrcB/FEX	Integral membrane protein possibly involved in fluoride export and chromosome condensation
1816	344212975	2629829..2630188	+	Haloarcula_hispanica_ATCC_33960_uid72475	NC_015948	2670	arCOG04701			28		3				D	CrcB/FEX	Integral membrane protein possibly involved in fluoride export and chromosome condensation
1817	344212976	2630203..2631267	-	Haloarcula_hispanica_ATCC_33960_uid72475	NC_015948	2671	arCOG00280			20						L	-	HerA helicase
1818	344212977	2631343..2631789	+	Haloarcula_hispanica_ATCC_33960_uid72475	NC_015948	2672	arCOG02981	196	subclade_4F	42	+	1				N	-	Predicted Pilin family protein
1819	344212978	2631786..2632517	-	Haloarcula_hispanica_ATCC_33960_uid72475	NC_015948	2673	arCOG00976			31						O	Pcm	Protein-L-isoaspartate carboxylmethyltransferase
1820	344212979	2632580..2633203	-	Haloarcula_hispanica_ATCC_33960_uid72475	NC_015948	2674	arCOG00976			31						O	Pcm	Protein-L-isoaspartate carboxylmethyltransferase
1821	344212980	2633205..2633858	-	Haloarcula_hispanica_ATCC_33960_uid72475	NC_015948	2675	arCOG02680			7						R	-	Uncharacterized archaeal Zn-finger protein
1822	===	344213044	7	Haloarcula_hispanica_ATCC_33960_uid72475	NC_015948
1823	344213041	2688911..2690077	+	Haloarcula_hispanica_ATCC_33960_uid72475	NC_015948	2736	arCOG00177			9						E	PotA	ABC-type spermidine/putrescine transport system, ATPase component
1824	344213042	2690223..2692241	-	Haloarcula_hispanica_ATCC_33960_uid72475	NC_015948	2737	arCOG03285			5						G	SGA1	Glycosyl hydrolase family 15
1825	344213043	2692414..2693466	+	Haloarcula_hispanica_ATCC_33960_uid72475	NC_015948	2738	arCOG02038			10						K	-	Sugar-specific transcriptional regulator TrmB
1826	344213044	2693503..2693976	-	Haloarcula_hispanica_ATCC_33960_uid72475	NC_015948	2739	arCOG02417	120	clade_2	28	+	1				N	-	Pilin, FlaG/FlaF/PilA family
1827	344213045	2694085..2695083	-	Haloarcula_hispanica_ATCC_33960_uid72475	NC_015948	2740	arCOG04712			5						O	ECM4	Predicted glutathione S-transferase
1828	344213046	2695327..2695839	+	Haloarcula_hispanica_ATCC_33960_uid72475	NC_015948	2741	arCOG04113			11						J	RplP	Ribosomal protein L10AE/L16
1829	344213047	2696092..2696289	+	Haloarcula_hispanica_ATCC_33960_uid72475	NC_015948	2742	arCOG07770			3			SIGNAL			S	-	Uncharacterized protein
1830	===	344213197	7	Haloarcula_hispanica_ATCC_33960_uid72475	NC_015948
1831	344213194	2835149..2836525	+	Haloarcula_hispanica_ATCC_33960_uid72475	NC_015948	2889	arCOG00767			12						G	{ManB}	Phosphomannomutase
1832	344213195	2836510..2837661	-	Haloarcula_hispanica_ATCC_33960_uid72475	NC_015948	2890	arCOG04719			11						S	-	Uncharacterized protein
1833	344213196	2837661..2838023	-	Haloarcula_hispanica_ATCC_33960_uid72475	NC_015948	2891	arCOG02676			25						E	HisI	Phosphoribosyl-AMP cyclohydrolase
1834	344213197	2838071..2839096	-	Haloarcula_hispanica_ATCC_33960_uid72475	NC_015948	2892	arCOG02298	17	non_specific	164	+	4				N	FlaK/PulO	Peptidase A24A, prepilin type IV
1835	344213198	2839199..2839555	-	Haloarcula_hispanica_ATCC_33960_uid72475	NC_015948	2893	arCOG02844			15						C	Fdx	Ferredoxin
1836	344213199	2839714..2840922	-	Haloarcula_hispanica_ATCC_33960_uid72475	NC_015948	2894	arCOG02267			14		10				P	PitA	Phosphate/sulphate permease
1837	344213200	2840992..2841912	-	Haloarcula_hispanica_ATCC_33960_uid72475	NC_015948	2895	arCOG00379			3		2				S	-	Uncharacterized protein
1838	===	344213230	7	Haloarcula_hispanica_ATCC_33960_uid72475	NC_015948
1839	344213227	2869439..2871301	+	Haloarcula_hispanica_ATCC_33960_uid72475	NC_015948	2922	arCOG01961			11		12	SIGNAL			P	NhaP	NhaP-type Na+/H+ and K+/H+ antiporter
1840	344213228	2871319..2871510	-	Haloarcula_hispanica_ATCC_33960_uid72475	NC_015948	2923	arCOG09050			2						S	-	Uncharacterized protein
1841	344213229	2871940..2874723	-	Haloarcula_hispanica_ATCC_33960_uid72475	NC_015948	2924	arCOG01255			7						J	AlaS	Alanyl-tRNA synthetase
1842	344213230	2874788..2875417	-	Haloarcula_hispanica_ATCC_33960_uid72475	NC_015948	2925	arCOG01829	30	clade_archaellum	286	+	1		yes		N	FlaB	Archaellins
1843	344213231	2875510..2876733	-	Haloarcula_hispanica_ATCC_33960_uid72475	NC_015948	2926	arCOG00469			7						L	HolB	ATPase involved in DNA replication HolB, small subunit
1844	344213232	2876794..2877174	+	Haloarcula_hispanica_ATCC_33960_uid72475	NC_015948	2927	arCOG04721			3						K	WecD	Acetyltransferase (GNAT) family
1845	344213233	2877261..2877836	+	Haloarcula_hispanica_ATCC_33960_uid72475	NC_015948	2928	arCOG03633			2		3				S	-	Uncharacterized membrane protein YckC, RDD family
1846	===	5.64288e+17	8	Haloarcula_hispanica_N601_uid230920	NC_023013
1847	564288374	61916..62188	+	Haloarcula_hispanica_N601_uid230920	NC_023013	63	arCOG04730			9						S	-	Uncharacterized protein
1848	564288375	62358..62693	+	Haloarcula_hispanica_N601_uid230920	NC_023013	64	arCOG04801			13						S	-	Uncharacterized protein
1849	564288376	62690..63499	+	Haloarcula_hispanica_N601_uid230920	NC_023013	65	arCOG08972			12						S	-	Uncharacterized protein
1850	564288377	63532..64299	+	Haloarcula_hispanica_N601_uid230920	NC_023013	66	arCOG06335	281	non_specific	20	+					S	-	Uncharacterized protein
1851	564288378	64296..65012	+	Haloarcula_hispanica_N601_uid230920	NC_023013	67	arCOG00589	275	non_specific	227	+					N	FlhG	FleN family ATPase involved in pili biosynthesis
1852	564288379	64991..65851	-	Haloarcula_hispanica_N601_uid230920	NC_023013	68	arCOG01981			40						K	SUA7	Transcription initiation factor TFIIB, Brf1 subunit/Transcription initiation factor TFIIB
1853	564288380	66022..66516	+	Haloarcula_hispanica_N601_uid230920	NC_023013	69	arCOG04731			11						S	-	Uncharacterized protein
1854	564288381	66771..68291	+	Haloarcula_hispanica_N601_uid230920	NC_023013	70	arCOG04732			3						H	-	Glutamate-cysteine ligase, GCS2
1855	===	564288714	7	Haloarcula_hispanica_N601_uid230920	NC_023013
1856	564288711	397836..398786	-	Haloarcula_hispanica_N601_uid230920	NC_023013	419	arCOG00447			16						C	FixB	Electron transfer flavoprotein, alpha subunit
1857	564288712	398786..399577	-	Haloarcula_hispanica_N601_uid230920	NC_023013	420	arCOG00446			16						C	FixA	Electron transfer flavoprotein, beta subunit
1858	564288713	399663..400760	-	Haloarcula_hispanica_N601_uid230920	NC_023013	421	arCOG00381			30		2	SIGNAL			K	-	Predicted membrane-associated trancriptional regulator
1859	564288714	400915..402147	+	Haloarcula_hispanica_N601_uid230920	NC_023013	422	arCOG03052	260	arCOG02425	29	+	1	SIGNAL			N	-	Secreted protein, component of type IV pili like system
1860	564288715	402333..402953	-	Haloarcula_hispanica_N601_uid230920	NC_023013	423	arCOG04347			27						Q	-	SAM-dependent methyltransferase
1861	564288716	403069..403401	+	Haloarcula_hispanica_N601_uid230920	NC_023013	424	arCOG03363			27						C	NtpF	Archaeal/vacuolar-type H+-ATPase subunit H
1862	564288717	403388..405640	+	Haloarcula_hispanica_N601_uid230920	NC_023013	425	arCOG04138			26		7				C	NtpI	Archaeal/vacuolar-type H+-ATPase subunit I
1863	===	564288728	7	Haloarcula_hispanica_N601_uid230920	NC_023013
1864	564288725	412258..412950	+	Haloarcula_hispanica_N601_uid230920	NC_023013	433	arCOG04101			10						C	NtpD	Archaeal/vacuolar-type H+-ATPase subunit D
1865	564288726	413007..413399	+	Haloarcula_hispanica_N601_uid230920	NC_023013	434	arCOG04757			12						S	-	Uncharacterized protein
1866	564288727	413427..414683	-	Haloarcula_hispanica_N601_uid230920	NC_023013	435	arCOG01742			20						J	eRF1	Peptide chain release factor eRF1
1867	564288728	414956..415774	+	Haloarcula_hispanica_N601_uid230920	NC_023013	436	arCOG00589	275	non_specific	227	+					N	FlhG	FleN family ATPase involved in pili biosynthesis
1868	564288729	415842..416489	-	Haloarcula_hispanica_N601_uid230920	NC_023013	437	arCOG02272			6						K	-	Transcriptional regulator, contains HTH domain
1869	564288730	416671..417462	+	Haloarcula_hispanica_N601_uid230920	NC_023013	438	arCOG01648			4						R	MhpC	Alpha/beta superfamily hydrolase
1870	564288731	417528..419267	-	Haloarcula_hispanica_N601_uid230920	NC_023013	439	arCOG00487			16						J	ArgS	Arginyl-tRNA synthetase
1871	===	564288935	7	Haloarcula_hispanica_N601_uid230920	NC_023013
1872	564288932	619389..620885	-	Haloarcula_hispanica_N601_uid230920	NC_023013	644	arCOG00691			9						R	-	Predicted metal-dependent hydrolase with the TIM-barrel fold
1873	564288933	620967..622184	+	Haloarcula_hispanica_N601_uid230920	NC_023013	645	arCOG04260			33						I	HMG1	Hydroxymethylglutaryl-CoA reductase
1874	564288934	622209..622559	-	Haloarcula_hispanica_N601_uid230920	NC_023013	646	arCOG11104			5		4				S	-	Uncharacterized membrane protein
1875	564288935	622556..623080	-	Haloarcula_hispanica_N601_uid230920	NC_023013	647	arCOG02298	17	non_specific	164	+					N	FlaK/PulO	Peptidase A24A, prepilin type IV
1876	564288936	623173..623511	+	Haloarcula_hispanica_N601_uid230920	NC_023013	648	arCOG02999			10						S	-	Cupin domain containing protein
1877	564288937	623549..624346	+	Haloarcula_hispanica_N601_uid230920	NC_023013	649	arCOG02830			3			SIGNAL			S	-	Uncharacterized protein
1878	564288938	624366..624590	-	Haloarcula_hispanica_N601_uid230920	NC_023013	650	arCOG14616			3		2				S	-	Uncharacterized membrane protein
1879	===	5.64289e+26	10	Haloarcula_hispanica_N601_uid230920	NC_023013
1880	564289030	708758..709162	-	Haloarcula_hispanica_N601_uid230920	NC_023013	746	arCOG09129			3		3				S	-	Uncharacterized membrane protein
1881	564289031	709316..709885	-	Haloarcula_hispanica_N601_uid230920	NC_023013	747	arCOG00030			8						F	Apt	Adenine/guanine phosphoribosyltransferase or related PRPP-binding protein
1882	564289032	709930..711825	-	Haloarcula_hispanica_N601_uid230920	NC_023013	748	arCOG06944			14		13				S	-	Uncharacterized membrane protein
1883	564289033	711822..712310	-	Haloarcula_hispanica_N601_uid230920	NC_023013	749	arCOG09150	126	clade_2	5	+	1	SIGNAL	yes		N	-	Uncharacterized surface protein, contains class III signal peptide
1884	564289034	712401..712916	-	Haloarcula_hispanica_N601_uid230920	NC_023013	750	arCOG02416	122	clade_2	120	+	1				N	-	Major Pilin family protein, PilA family
1885	564289035	713179..713757	-	Haloarcula_hispanica_N601_uid230920	NC_023013	751	arCOG03828			13		2				K	-	Predicted trancriptional regulator, ArsR family
1886	564289036	713871..714368	-	Haloarcula_hispanica_N601_uid230920	NC_023013	752	arCOG02417	120	clade_2	28	+	1				N	-	Pilin, FlaG/FlaF/PilA family
1887	564289037	714545..716329	-	Haloarcula_hispanica_N601_uid230920	NC_023013	753	arCOG01537			9		16	SIGNAL			C	NuoM	NADH:ubiquinone oxidoreductase subunit 4 (chain M)
1888	564289038	716329..718020	-	Haloarcula_hispanica_N601_uid230920	NC_023013	754	arCOG01541			4		12				C	HyfB	Multisubunit Na+/H+ antiporter, MnhD subunit
1889	564289039	718017..719516	-	Haloarcula_hispanica_N601_uid230920	NC_023013	755	arCOG01537			9		14				C	NuoM	NADH:ubiquinone oxidoreductase subunit 4 (chain M)
1890	===	564289204	7	Haloarcula_hispanica_N601_uid230920	NC_023013
1891	564289201	875598..876011	+	Haloarcula_hispanica_N601_uid230920	NC_023013	924	arCOG00606			13						R	-	CBS domain
1892	564289202	876166..880713	+	Haloarcula_hispanica_N601_uid230920	NC_023013	925	arCOG04553			2						E	GltB	Glutamate synthase
1893	564289203	880901..881872	+	Haloarcula_hispanica_N601_uid230920	NC_023013	926	arCOG01915			14						O	HflC	Membrane protease subunit, stomatin/prohibitin homolog
1894	564289204	881933..882493	-	Haloarcula_hispanica_N601_uid230920	NC_023013	927	arCOG02425	259	arCOG03052	39	+	1	SIGNAL	yes		N	-	Pilin, FlaG/FlaF/PilA family
1895	564289205	882707..883690	+	Haloarcula_hispanica_N601_uid230920	NC_023013	928	arCOG03019			2						M	WcaG	Nucleoside-diphosphate-sugar epimerase
1896	564289206	883694..884758	-	Haloarcula_hispanica_N601_uid230920	NC_023013	929	arCOG02038			10						K	-	Sugar-specific transcriptional regulator TrmB
1897	564289207	884942..887506	-	Haloarcula_hispanica_N601_uid230920	NC_023013	930	arCOG04634			2						G	BglX	Bifunctional b-D-xylosidase/a-L-arabinosidase or related glycosidase
1898	===	564289235	7	Haloarcula_hispanica_N601_uid230920	NC_023013
1899	564289233	921628..922548	-	Haloarcula_hispanica_N601_uid230920	NC_023013	957	arCOG04172			7						E	DapA	Dihydrodipicolinate synthase/N-acetylneuraminate lyase
1900	564291305	923310..923714	+	Haloarcula_hispanica_N601_uid230920	NC_023013	958	arCOG07571			2						S	-	Uncharacterized membrane protein
1901	564289234	923915..924412	+	Haloarcula_hispanica_N601_uid230920	NC_023013	959	arCOG02408			9						S	-	Uncharacterized NYN domain containing protein, LabA family
1902	564289235	924546..924740	-	Haloarcula_hispanica_N601_uid230920	NC_023013	960	arCOG11208	261	clade_2	8	+	2				N	-	Uncharacterized membrane protein, possible component of pili like system
1903	564289236	925316..925783	+	Haloarcula_hispanica_N601_uid230920	NC_023013	961	arCOG00991			5						J	-	tRNA modification protein, contains pre-PUA and PUA domains
1904	564289237	925820..926266	+	Haloarcula_hispanica_N601_uid230920	NC_023013	962	arCOG09122			2			SIGNAL			S	-	Uncharacterized protein
1905	564289238	926267..927217	-	Haloarcula_hispanica_N601_uid230920	NC_023013	963	arCOG04756			6		10	SIGNAL			R	-	Predicted permease
1906	===	564289310	7	Haloarcula_hispanica_N601_uid230920	NC_023013
1907	564289307	986703..986897	+	Haloarcula_hispanica_N601_uid230920	NC_023013	1033	arCOG07555			5						S	-	Zn finger protein, C2C2 type
1908	564289308	986911..987132	-	Haloarcula_hispanica_N601_uid230920	NC_023013	1034	arCOG14620			3		2				S	-	Uncharacterized membrane protein
1909	564289309	987307..988158	-	Haloarcula_hispanica_N601_uid230920	NC_023013	1035	arCOG01124			5						G	E2b2	Ribose-1,5-bisphosphate isomerase, eIF-2B alpha/beta/delta family
1910	564289310	988249..988680	+	Haloarcula_hispanica_N601_uid230920	NC_023013	1036	arCOG02417	120	clade_2	28	+	1				N	-	Pilin, FlaG/FlaF/PilA family
1911	564289311	988703..989797	-	Haloarcula_hispanica_N601_uid230920	NC_023013	1037	arCOG04564			4		7	SIGNAL			S	-	Predicted membrane protein, DoxD family
1912	564289312	989921..990400	+	Haloarcula_hispanica_N601_uid230920	NC_023013	1038	arCOG00848			3						R	RimI	Acetyltransferase (GNAT) family
1913	564289313	990440..991618	+	Haloarcula_hispanica_N601_uid230920	NC_023013	1039	arCOG04110			6						L	PRI1	Eukaryotic-type DNA primase, catalytic (small) subunit
1914	===	5.64289e+26	9	Haloarcula_hispanica_N601_uid230920	NC_023013
1915	564289439	1112220..1113368	-	Haloarcula_hispanica_N601_uid230920	NC_023013	1169	arCOG01337			4						C	SucC	Succinyl-CoA synthetase, beta subunit
1916	564289440	1113595..1114377	+	Haloarcula_hispanica_N601_uid230920	NC_023013	1170	arCOG04248			4						K	SIR2	NAD-dependent protein deacetylase, SIR2 family
1917	564289441	1114393..1114818	-	Haloarcula_hispanica_N601_uid230920	NC_023013	1171	arCOG04578			18						S	-	Uncharacterized protein
1918	564289442	1114921..1115421	+	Haloarcula_hispanica_N601_uid230920	NC_023013	1172	arCOG09029	118	clade_2	9	+	4				N	-	Membrane protein, associated with type IV pili like system
1919	564289443	1115555..1117174	+	Haloarcula_hispanica_N601_uid230920	NC_023013	1173	arCOG01817	5	non_specific	371	+					N	FlaI	ATPase involved in archaellum/pili biosynthesis
1920	564289444	1117176..1119623	+	Haloarcula_hispanica_N601_uid230920	NC_023013	1174	arCOG01808	106	non_specific	199	+	10				N	TadC	Pilus assembly protein TadC
1921	564289445	1119662..1121326	+	Haloarcula_hispanica_N601_uid230920	NC_023013	1175	arCOG01347			13						L	CDC9	ATP-dependent DNA ligase
1922	564289446	1121390..1122136	+	Haloarcula_hispanica_N601_uid230920	NC_023013	1176	arCOG00497			14						R	-	Zn-dependent hydrolase of the beta-lactamase fold
1923	564289447	1122227..1122706	+	Haloarcula_hispanica_N601_uid230920	NC_023013	1177	arCOG14581			3		4				S	-	Uncharacterized membrane protein
1924	===	564289575	7	Haloarcula_hispanica_N601_uid230920	NC_023013
1925	564289572	1271723..1272379	-	Haloarcula_hispanica_N601_uid230920	NC_023013	1314	arCOG04587			4						S	-	Uncharacterized protein
1926	564289573	1272521..1272853	-	Haloarcula_hispanica_N601_uid230920	NC_023013	1315	arCOG02842			3						C	Fdx	Ferredoxin
1927	564289574	1273037..1274455	+	Haloarcula_hispanica_N601_uid230920	NC_023013	1316	arCOG00570			7						C	FixC	Dehydrogenase (flavoprotein)
1928	564289575	1274699..1275154	+	Haloarcula_hispanica_N601_uid230920	NC_023013	1317	arCOG02416	122	clade_2	120	+	1				N	-	Major Pilin family protein, PilA family
1929	564289576	1275160..1276431	-	Haloarcula_hispanica_N601_uid230920	NC_023013	1318	arCOG01108			6						R	AbgB	Metal-dependent amidase/aminoacylase/carboxypeptidase
1930	564289577	1276496..1276912	-	Haloarcula_hispanica_N601_uid230920	NC_023013	1319	arCOG01758			6						J	RpsJ	Ribosomal protein S10
1931	564289578	1276924..1277355	+	Haloarcula_hispanica_N601_uid230920	NC_023013	1320	arCOG01078			5						L	-	NUDIX family hydrolase
1932	===	5.6429e+62	13	Haloarcula_hispanica_N601_uid230920	NC_023013
1933	564290058	1792986..1793249	-	Haloarcula_hispanica_N601_uid230920	NC_023013	1832	arCOG01179			15						J	InfA	Translation initiation factor 1 (IF-1)
1934	564290059	1793435..1793671	-	Haloarcula_hispanica_N601_uid230920	NC_023013	1833	arCOG02254			5						R	-	Predicted metal-binding protein
1935	564290060	1793951..1794127	+	Haloarcula_hispanica_N601_uid230920	NC_023013	1834	arCOG11338			3						S	-	Uncharacterized protein
1936	564290061	1794193..1794948	-	Haloarcula_hispanica_N601_uid230920	NC_023013	1835	arCOG02911	113	clade_2	162	+	1		yes		N	-	Predicted Pilin family protein
1937	564290062	1794945..1795409	-	Haloarcula_hispanica_N601_uid230920	NC_023013	1836	arCOG03926	124	clade_2	57	+	1		yes		N	-	Pilin, FlaG/FlaF/PilA family
1938	564290063	1795409..1796299	-	Haloarcula_hispanica_N601_uid230920	NC_023013	1837	arCOG07777	129	clade_2	42	+	1		yes		N	-	Predicted Pilin family protein
1939	564290064	1796293..1796865	-	Haloarcula_hispanica_N601_uid230920	NC_023013	1838	arCOG04652	127	clade_2	53	+	1		yes		N	-	Predicted Pilin family protein
1940	564290065	1796868..1797347	-	Haloarcula_hispanica_N601_uid230920	NC_023013	1839	arCOG06117	130	clade_2	52	+		SIGNAL			N	-	Predicted Pilin family protein
1941	564290066	1797448..1799484	-	Haloarcula_hispanica_N601_uid230920	NC_023013	1840	arCOG01808	106	non_specific	199	+	9				N	TadC	Pilus assembly protein TadC
1942	564290067	1799481..1801973	-	Haloarcula_hispanica_N601_uid230920	NC_023013	1841	arCOG01817	5	non_specific	371	+					N	FlaI	ATPase involved in archaellum/pili biosynthesis
1943	564290068	1802111..1803256	-	Haloarcula_hispanica_N601_uid230920	NC_023013	1842	arCOG01130			13						E	-	Aspartate/tyrosine/aromatic aminotransferase
1944	564290069	1803253..1803747	-	Haloarcula_hispanica_N601_uid230920	NC_023013	1843	arCOG01580			27						K	-	DNA-binding transcriptional regulator, Lrp family
1945	564290070	1803865..1804197	+	Haloarcula_hispanica_N601_uid230920	NC_023013	1844	arCOG08145			7						S	-	Predicted transcriptional regulator, contains HTH domain
1946	===	5.6429e+62	13	Haloarcula_hispanica_N601_uid230920	NC_023013
1947	564290216	1942618..1943661	+	Haloarcula_hispanica_N601_uid230920	NC_023013	1994	arCOG04288			4						J	RplJ	Ribosomal protein L10
1948	564290217	1943679..1944026	+	Haloarcula_hispanica_N601_uid230920	NC_023013	1995	arCOG04287			7						J	RPP1A	Ribosomal protein L12E/L44/L45/RPP1/RPP2
1949	564290218	1944176..1947949	-	Haloarcula_hispanica_N601_uid230920	NC_023013	1996	arCOG07560			7		1		yes		M	-	Cell surface protein
1950	564290219	1948759..1949364	+	Haloarcula_hispanica_N601_uid230920	NC_023013	1997	arCOG06117	130	clade_2	52	+	1			yes	N	-	Predicted Pilin family protein
1951	564290220	1949366..1949953	+	Haloarcula_hispanica_N601_uid230920	NC_023013	1998	arCOG04652	127	clade_2	53	+	1	SIGNAL	yes		N	-	Predicted Pilin family protein
1952	564290221	1949941..1950921	+	Haloarcula_hispanica_N601_uid230920	NC_023013	1999	arCOG07777	129	clade_2	42	+	1		yes		N	-	Predicted Pilin family protein
1953	564290222	1950911..1951354	+	Haloarcula_hispanica_N601_uid230920	NC_023013	2000	arCOG03926	124	clade_2	57	+	1		yes		N	-	Pilin, FlaG/FlaF/PilA family
1954	564290223	1951347..1952090	+	Haloarcula_hispanica_N601_uid230920	NC_023013	2001	arCOG02911	113	clade_2	162	+	1		yes		N	-	Predicted Pilin family protein
1955	564290224	1952099..1953835	-	Haloarcula_hispanica_N601_uid230920	NC_023013	2002	arCOG02911	113	clade_2	162	+	1		yes		N	-	Predicted Pilin family protein
1956	564290225	1953984..1955675	-	Haloarcula_hispanica_N601_uid230920	NC_023013	2003	arCOG02911	113	clade_2	162	+					N	-	Predicted Pilin family protein
1957	564290226	1956045..1956515	+	Haloarcula_hispanica_N601_uid230920	NC_023013	2004	arCOG04185			17						J	RpsO	Ribosomal protein S15P
1958	564290227	1956516..1957637	+	Haloarcula_hispanica_N601_uid230920	NC_023013	2005	arCOG00428			8						L	Cdc45	Protein similar to exonuclease RecJ central domain predicted to be involved in DNA replication intiation
1959	564290228	1957634..1957864	+	Haloarcula_hispanica_N601_uid230920	NC_023013	2006	arCOG01354			8						J	Pcc1	Subunit of KEOPS complex (Cgi121BUD32KAE1)
1960	===	564290269	7	Haloarcula_hispanica_N601_uid230920	NC_023013
1961	564291362	1997808..1999304	-	Haloarcula_hispanica_N601_uid230920	NC_023013	2048	arCOG09167			3						S	-	Uncharacterized protein
1962	564290267	1999511..1999696	+	Haloarcula_hispanica_N601_uid230920	NC_023013	2049	arCOG14630			3						S	-	Uncharacterized protein
1963	564290268	1999693..2000787	-	Haloarcula_hispanica_N601_uid230920	NC_023013	2050	arCOG04656			12						D	-	MreB/Mbl protein, ATPase
1964	564290269	2000928..2001413	-	Haloarcula_hispanica_N601_uid230920	NC_023013	2051	arCOG02964	31	clade_archaellum	89	+					N	FlaD	Archaellum protein C/D/E
1965	564290270	2001584..2002489	+	Haloarcula_hispanica_N601_uid230920	NC_023013	2052	arCOG00586			15						D	Soj	ATPase involved in chromosome partitioning, ParA family
1966	564290271	2002486..2003469	+	Haloarcula_hispanica_N601_uid230920	NC_023013	2053	arCOG02395			15						N	CheW	Chemotaxis signal transduction protein
1967	564290272	2003498..2004643	-	Haloarcula_hispanica_N601_uid230920	NC_023013	2054	arCOG01067			5						C	Ndh	NADH dehydrogenase, FAD-containing subunit
1968	===	5.6429e+17	13	Haloarcula_hispanica_N601_uid230920	NC_023013
1969	564290461	2191855..2193078	+	Haloarcula_hispanica_N601_uid230920	NC_023013	2254	arCOG01568			20		5				M	MscS	Small-conductance mechanosensitive channel
1970	564290462	2193080..2193388	-	Haloarcula_hispanica_N601_uid230920	NC_023013	2255	arCOG11340			3		2				S	-	Uncharacterized membrane protein
1971	564290463	2193602..2194183	+	Haloarcula_hispanica_N601_uid230920	NC_023013	2256	arCOG04411			18						S	-	Uncharacterized protein
1972	564290464	2194230..2196245	+	Haloarcula_hispanica_N601_uid230920	NC_023013	2257	arCOG02916	114	clade_2	41	+	1		yes		N	-	Predicted Pilin family protein
1973	564290465	2196265..2197014	-	Haloarcula_hispanica_N601_uid230920	NC_023013	2258	arCOG03962			3		1	SIGNAL			S	-	Uncharacterized protein with SCP/PR1 domains
1974	564290466	2197196..2197882	+	Haloarcula_hispanica_N601_uid230920	NC_023013	2259	arCOG11341			3			SIGNAL			S	-	Uncharacterized protein
1975	564290467	2197981..2199318	+	Haloarcula_hispanica_N601_uid230920	NC_023013	2260	arCOG01767			20						I	PksG	3-hydroxy-3-methylglutaryl CoA synthase
1976	564290468	2199611..2200132	+	Haloarcula_hispanica_N601_uid230920	NC_023013	2261	arCOG04790			3						R	GrpB	Uncharacterized protein, nucleotidyltrasferase superfamily
1977	564290469	2200253..2200960	-	Haloarcula_hispanica_N601_uid230920	NC_023013	2262	arCOG04060			14						K	-	Predicted transcriptional regulator
1978	564290470	2201013..2201561	-	Haloarcula_hispanica_N601_uid230920	NC_023013	2263	arCOG02425	259	arCOG03052	39	+	1	SIGNAL	yes		N	-	Pilin, FlaG/FlaF/PilA family
1979	564290471	2201616..2202185	-	Haloarcula_hispanica_N601_uid230920	NC_023013	2264	arCOG06413			2		5				S	-	Uncharacterized membrane protein
1980	564290472	2202310..2202540	+	Haloarcula_hispanica_N601_uid230920	NC_023013	2265	arCOG08216			2						V	AbrB	AbrB family transcriptional regulator, antitoxin component of toxin-antitoxin system
1981	564290473	2202541..2202915	+	Haloarcula_hispanica_N601_uid230920	NC_023013	2266	arCOG07589			2						V	-	PIN domain containing protein
1982	===	5.64291e+71	14	Haloarcula_hispanica_N601_uid230920	NC_023013
1983	564290554	2285006..2287681	-	Haloarcula_hispanica_N601_uid230920	NC_023013	2349	arCOG00368			6						L	SbcC	ATPase involved in DNA repair, SbcC
1984	564290555	2287695..2288951	-	Haloarcula_hispanica_N601_uid230920	NC_023013	2350	arCOG00397			6						L	SbcD	DNA repair exonuclease, SbcD
1985	564290556	2289021..2289389	-	Haloarcula_hispanica_N601_uid230920	NC_023013	2351	arCOG11342			3						S	-	Uncharacterized protein
1986	564291376	2289580..2289702	+	Haloarcula_hispanica_N601_uid230920	NC_023013	2352	arCOG02416	122	clade_2	120	+	1				N	-	Major Pilin family protein, PilA family
1987	564290557	2289794..2290306	+	Haloarcula_hispanica_N601_uid230920	NC_023013	2353	arCOG07564	203	subclade_4F	20	+					N	-	Predicted component of type IV pili like system, aspartate-rich
1988	564290558	2290303..2290776	+	Haloarcula_hispanica_N601_uid230920	NC_023013	2354	arCOG10216	204	subclade_4F	20	+	1	SIGNAL			N	-	Predicted Pilin family protein
1989	564290559	2290769..2292628	+	Haloarcula_hispanica_N601_uid230920	NC_023013	2355	arCOG01818	6	non_specific	60	+					N	-	ATPase involved in archaellum/pili biosynthesis
1990	564290560	2292625..2294370	+	Haloarcula_hispanica_N601_uid230920	NC_023013	2356	arCOG01814	194	subclade_4F	35	+	9				N	TadC	Pilus assembly protein TadC
1991	564290561	2294405..2294866	+	Haloarcula_hispanica_N601_uid230920	NC_023013	2357	arCOG04673	197	subclade_4F	20	+	1	SIGNAL			N	-	Predicted Pilin family protein
1992	564290562	2294847..2295242	+	Haloarcula_hispanica_N601_uid230920	NC_023013	2358	arCOG05166	199	subclade_4F	30	+	1				N	-	Predicted Pilin family protein
1993	564290563	2295233..2296111	+	Haloarcula_hispanica_N601_uid230920	NC_023013	2359	arCOG06291	201	subclade_4F	20	+	1	SIGNAL	yes		N	-	Predicted Pilin family protein
1994	564290564	2296099..2299101	+	Haloarcula_hispanica_N601_uid230920	NC_023013	2360	arCOG02945			23		1	SIGNAL			N	-	Surface protein, possibly associated with type IV pili like system
1995	564290565	2299152..2299580	+	Haloarcula_hispanica_N601_uid230920	NC_023013	2361	arCOG04674			14						K	-	Predicted transcriptional regulator, contains HTH domain
1996	564290566	2299577..2300467	+	Haloarcula_hispanica_N601_uid230920	NC_023013	2362	arCOG03095			14						M	WcaG	Nucleoside-diphosphate-sugar epimerase
1997	===	5.64291e+62	18	Haloarcula_hispanica_N601_uid230920	NC_023013
1998	564290639	2373788..2374228	-	Haloarcula_hispanica_N601_uid230920	NC_023013	2435	arCOG10669			2		4				S	-	Uncharacterized membrane protein
1999	564290640	2374225..2374872	-	Haloarcula_hispanica_N601_uid230920	NC_023013	2436	arCOG10295			2						S	-	Uncharacterized protein
[truncated: 15,210 more rows]

## Sheet: all proteins
327401351	Archaeoglobus_veneficus_SNP6_uid65269	238	arCOG04148	YP_004342190.1	AAA ATPase
336254903	Halopiger_xanaduensis_SH_6_uid68105	252	arCOG04148	YP_004598010.1	AAA ATPase
289192731	Methanocaldococcus_FS406_22_uid42499	230	arCOG04148	YP_003458672.1	AAA ATPase
298675223	Methanohalobium_evestigatum_Z_7303_uid49857	231	arCOG04148	YP_003726973.1	AAA ATPase
336477578	Methanosalsum_zhilinae_DSM_4017_uid68249	231	arCOG04148	YP_004616719.1	AAA ATPase
240102255	Thermococcus_gammatolerans_EJ3_uid59389	1200	arCOG01819	YP_002958563.1	AAA family ATPase
240102255	Thermococcus_gammatolerans_EJ3_uid59389	1200	arCOG01819	YP_002958563.1	AAA family ATPase
124486352	Methanocorpusculum_labreanum_Z_uid58785	583	arCOG01817	YP_001030968.1	aminoacyl-tRNA hydrolase
332797852	Acidianus_hospitalis_W1_uid66875	612	arCOG01808	YP_004459352.1	archaeal flagella assembly protein
389846495	Haloferax_mediterranei_ATCC_33500_uid167315	701	arCOG01808	YP_006348734.1	archaeal flagella assembly protein J
433637759	Halovivax_ruber_XH_70_uid184819	700	arCOG01808	YP_007283519.1	archaeal flagella assembly protein J
433638284	Halovivax_ruber_XH_70_uid184819	688	arCOG01808	YP_007284044.1	archaeal flagella assembly protein J
432329744	Methanoregula_formicicum_SMSP_uid184406	642	arCOG01808	YP_007247887.1	archaeal flagella assembly protein J
432330326	Methanoregula_formicicum_SMSP_uid184406	618	arCOG01808	YP_007248469.1	archaeal flagella assembly protein J
433591864	Natrinema_pellirubrum_DSM_15624_uid74437	684	arCOG01808	YP_007281360.1	archaeal flagella assembly protein J
433591971	Natrinema_pellirubrum_DSM_15624_uid74437	688	arCOG01808	YP_007281467.1	archaeal flagella assembly protein J
429190528	Natronobacterium_gregoryi_SP2_uid74439	685	arCOG01808	YP_007176206.1	archaeal flagella assembly protein J
435846522	Natronococcus_occultus_SP4_uid184863	679	arCOG01808	YP_007308772.1	archaeal flagella assembly protein J
510882739	Salinarchaeum_laminariae_Harcht_Bsk1_uid207001	751	arCOG01808	YP_008055407.1	archaeal flagella assembly protein J
432327933	Aciduliprofundum_MAR08_339_uid184407	332	arCOG01808	YP_007246077.1	archaeal flagella assembly protein J
432327934	Aciduliprofundum_MAR08_339_uid184407	290	arCOG01808	YP_007246078.1	archaeal flagella assembly protein J
435851880	Methanomethylovorans_hollandica_DSM_15978_uid184864	307	arCOG01808	YP_007313466.1	archaeal flagella assembly protein J
432329154	Aciduliprofundum_MAR08_339_uid184407	554	arCOG01809	YP_007247298.1	archaeal flagella assembly protein J
488600381	Archaeoglobus_sulfaticallidus_PM70_1_uid201033	535	arCOG01809	YP_007906852.1	Archaeal flagella assembly protein J
429217097	Caldisphaera_lagunensis_DSM_15908_uid183486	546	arCOG01809	YP_007175087.1	archaeal flagella assembly protein J
433637566	Halovivax_ruber_XH_70_uid184819	573	arCOG01809	YP_007283326.1	archaeal flagella assembly protein J
435850689	Methanomethylovorans_hollandica_DSM_15978_uid184864	542	arCOG01809	YP_007312275.1	archaeal flagella assembly protein J
432330911	Methanoregula_formicicum_SMSP_uid184406	546	arCOG01809	YP_007249054.1	archaeal flagella assembly protein J
429191898	Natronobacterium_gregoryi_SP2_uid74439	558	arCOG01809	YP_007177576.1	archaeal flagella assembly protein J
435847643	Natronococcus_occultus_SP4_uid184863	588	arCOG01809	YP_007309893.1	archaeal flagella assembly protein J
385772142	Sulfolobus_islandicus_HVE10_4_uid162067	473	arCOG01809	YP_005644708.1	archaeal flagella assembly protein J
385774859	Sulfolobus_islandicus_REY15A_uid162071	473	arCOG01809	YP_005647427.1	archaeal flagella assembly protein J
490715622	nanoarchaeote_Nst1	549	arCOG01809	WP_004578270.1	Archaeal flagella assembly protein J
479324547	Sulfolobus_islandicus_LAL14_1_uid197216	296	arCOG01809	YP_007864595.1	Archaeal flagella assembly protein J
433592161	Natrinema_pellirubrum_DSM_15624_uid74437	761	arCOG01808	YP_007281657.1	archaeal flagella assembly protein J
329765140	Nitrosoarchaeum_limnia_SFB1	472	arCOG01809	ZP_08256723.1	Archaeal flagella assembly protein J
529077256	Halorhabdus_tiamatea_SARL4B_uid214082	580	arCOG02963	YP_008376259.1	archaeal flagella protein
408403630	Candidatus_Nitrososphaera_gargensis_Ga9_2_uid176707	564	arCOG01817	YP_006861613.1	archaeal flagella protein FlaI
429191896	Natronobacterium_gregoryi_SP2_uid74439	359	arCOG02963	YP_007177574.1	archaeal flagella protein/flagella accessory protein C (FlaC)
429191901	Natronobacterium_gregoryi_SP2_uid74439	404	arCOG02963	YP_007177579.1	archaeal flagella protein/flagella accessory protein C (FlaC)
429191896	Natronobacterium_gregoryi_SP2_uid74439	359	arCOG02964	YP_007177574.1	archaeal flagella protein/flagella accessory protein C (FlaC)
429191901	Natronobacterium_gregoryi_SP2_uid74439	404	arCOG02964	YP_007177579.1	archaeal flagella protein/flagella accessory protein C (FlaC)
302349262	Acidilobus_saccharovorans_345_15_uid51395	229	arCOG04148	YP_003816900.1	Archaeal flagellar like-protein H
302349263	Acidilobus_saccharovorans_345_15_uid51395	569	arCOG01817	YP_003816901.1	Archaeal flagellar like-protein I
302349264	Acidilobus_saccharovorans_345_15_uid51395	541	arCOG01809	YP_003816902.1	Archaeal flagellar like-protein J
344212919	Haloarcula_hispanica_ATCC_33960_uid72475	145	arCOG01824	YP_004797239.1	archaeal flagellar protein F
397781055	Methanoculleus_bourgensis_MS2_uid171377	158	arCOG01824	YP_006545528.1	archaeal flagellar protein FlaF
449067177	Sulfolobus_acidocaldarius_N8_uid189027	164	arCOG01824	YP_007434259.1	archaeal flagellar protein FlaF
449069448	Sulfolobus_acidocaldarius_Ron12_I_uid189028	164	arCOG01824	YP_007436529.1	archaeal flagellar protein FlaF
385805969	Fervidicoccus_fontis_Kam940_uid162201	171	arCOG01824	YP_005842367.1	archaeal flagellar protein FlaF, putative
385805968	Fervidicoccus_fontis_Kam940_uid162201	162	arCOG01822	YP_005842366.1	archaeal flagellar protein FlaG
557694874	Candidatus_Caldiarchaeum_subterraneum_uid227223	233	arCOG04148	YP_008797928.1	archaeal flagellar protein FlaH
385805970	Fervidicoccus_fontis_Kam940_uid162201	234	arCOG04148	YP_005842368.1	archaeal flagellar protein FlaH
557694873	Candidatus_Caldiarchaeum_subterraneum_uid227223	553	arCOG01817	YP_008797927.1	archaeal flagellar protein FlaI
385805971	Fervidicoccus_fontis_Kam940_uid162201	845	arCOG01817	YP_005842369.1	archaeal flagellar protein FlaI
385805971	Fervidicoccus_fontis_Kam940_uid162201	845	arCOG01817	YP_005842369.1	archaeal flagellar protein FlaI
385805972	Fervidicoccus_fontis_Kam940_uid162201	546	arCOG01809	YP_005842370.1	archaeal flagellar protein FlaJ
383320347	Methanocella_conradii_HZ254_uid157911	162	arCOG01822	YP_005381188.1	archaeal flagellar protein G
242398771	Thermococcus_sibiricus_MM_739_uid59399	156	arCOG05119	YP_002994195.1	Archaeal flagella-related protein C
242398768	Thermococcus_sibiricus_MM_739_uid59399	225	arCOG04148	YP_002994192.1	Archaeal flagella-related protein H, ATPase
432329159	Aciduliprofundum_MAR08_339_uid184407	212	arCOG01829	YP_007247303.1	archaeal flagellin
408403624	Candidatus_Nitrososphaera_gargensis_Ga9_2_uid176707	228	arCOG01829	YP_006861607.1	archaeal flagellin
432330360	Methanoregula_formicicum_SMSP_uid184406	206	arCOG01829	YP_007248503.1	archaeal flagellin
432330905	Methanoregula_formicicum_SMSP_uid184406	211	arCOG01829	YP_007249048.1	archaeal flagellin
432331267	Methanoregula_formicicum_SMSP_uid184406	204	arCOG01829	YP_007249410.1	archaeal flagellin
490715559	nanoarchaeote_Nst1	283	arCOG01829	WP_004578207.1	Archaeal flagellin
490715562	nanoarchaeote_Nst1	197	arCOG01829	WP_004578210.1	Archaeal flagellin
432327979	Aciduliprofundum_MAR08_339_uid184407	539	arCOG01829	YP_007246123.1	archaeal flagellin
329765144	Nitrosoarchaeum_limnia_SFB1	159	arCOG01822	ZP_08256727.1	Archaeal flagellin
329765147	Nitrosoarchaeum_limnia_SFB1	227	arCOG01829	ZP_08256729.1	Archaeal flagellin
329765148	Nitrosoarchaeum_limnia_SFB1	216	arCOG01829	ZP_08256730.1	Archaeal flagellin
329765149	Nitrosoarchaeum_limnia_SFB1	235	arCOG01829	ZP_08256731.1	Archaeal flagellin
329765151	Nitrosoarchaeum_limnia_SFB1	226	arCOG01829	ZP_08256733.1	Archaeal flagellin
557694878	Candidatus_Caldiarchaeum_subterraneum_uid227223	169	arCOG01829	YP_008797932.1	archaeal flagellin FlaB
488600374	Archaeoglobus_sulfaticallidus_PM70_1_uid201033	204	arCOG01829	YP_007906845.1	archaeal flagellin N-terminal-like domain protein
488600373	Archaeoglobus_sulfaticallidus_PM70_1_uid201033	286	arCOG01829	YP_007906844.1	archaeal flagellin N-terminal-like domain protein
488600965	Archaeoglobus_sulfaticallidus_PM70_1_uid201033	172	arCOG02416	YP_007907436.1	archaeal flagellin N-terminal-like domain protein
432328304	Aciduliprofundum_MAR08_339_uid184407	289	arCOG01829	YP_007246448.1	archaeal flagellin-like protein
432328804	Aciduliprofundum_MAR08_339_uid184407	206	arCOG01829	YP_007246948.1	archaeal flagellin-like protein
433637572	Halovivax_ruber_XH_70_uid184819	197	arCOG01829	YP_007283332.1	archaeal flagellin-like protein
435850782	Methanomethylovorans_hollandica_DSM_15978_uid184864	291	arCOG01829	YP_007312368.1	archaeal flagellin-like protein
435851053	Methanomethylovorans_hollandica_DSM_15978_uid184864	268	arCOG01829	YP_007312639.1	archaeal flagellin-like protein
435851054	Methanomethylovorans_hollandica_DSM_15978_uid184864	261	arCOG01829	YP_007312640.1	archaeal flagellin-like protein
435851057	Methanomethylovorans_hollandica_DSM_15978_uid184864	270	arCOG01829	YP_007312643.1	archaeal flagellin-like protein
435851058	Methanomethylovorans_hollandica_DSM_15978_uid184864	260	arCOG01829	YP_007312644.1	archaeal flagellin-like protein
432330904	Methanoregula_formicicum_SMSP_uid184406	192	arCOG01829	YP_007249047.1	archaeal flagellin-like protein
435847649	Natronococcus_occultus_SP4_uid184863	283	arCOG01829	YP_007309899.1	archaeal flagellin-like protein
435847650	Natronococcus_occultus_SP4_uid184863	267	arCOG01829	YP_007309900.1	archaeal flagellin-like protein
435847651	Natronococcus_occultus_SP4_uid184863	197	arCOG01829	YP_007309901.1	archaeal flagellin-like protein
435847652	Natronococcus_occultus_SP4_uid184863	193	arCOG01829	YP_007309902.1	archaeal flagellin-like protein
433637379	Halovivax_ruber_XH_70_uid184819	144	arCOG02416	YP_007283139.1	archaeal flagellin-like protein
433639006	Halovivax_ruber_XH_70_uid184819	148	arCOG02416	YP_007284766.1	archaeal flagellin-like protein
435850713	Methanomethylovorans_hollandica_DSM_15978_uid184864	188	arCOG02416	YP_007312299.1	archaeal flagellin-like protein
433590234	Natrinema_pellirubrum_DSM_15624_uid74437	153	arCOG02416	YP_007279730.1	archaeal flagellin-like protein
433591180	Natrinema_pellirubrum_DSM_15624_uid74437	174	arCOG02416	YP_007280676.1	archaeal flagellin-like protein
435850300	Methanomethylovorans_hollandica_DSM_15978_uid184864	216	arCOG02420	YP_007311886.1	archaeal flagellin-like protein
432328414	Aciduliprofundum_MAR08_339_uid184407	163	arCOG02420	YP_007246558.1	archaeal flagellin-like protein
432328413	Aciduliprofundum_MAR08_339_uid184407	160	arCOG02423	YP_007246557.1	archaeal flagellin-like protein
432330895	Methanoregula_formicicum_SMSP_uid184406	149	arCOG02424	YP_007249038.1	archaeal flagellin-like protein
435845687	Natronococcus_occultus_SP4_uid184863	161	arCOG02424	YP_007307937.1	archaeal flagellin-like protein
435847759	Natronococcus_occultus_SP4_uid184863	162	arCOG02425	YP_007310009.1	archaeal flagellin-like protein
510881611	Salinarchaeum_laminariae_Harcht_Bsk1_uid207001	1032	arCOG02911	YP_008054279.1	archaeal flagellin-like protein
510881612	Salinarchaeum_laminariae_Harcht_Bsk1_uid207001	998	arCOG02911	YP_008054280.1	archaeal flagellin-like protein
433592162	Natrinema_pellirubrum_DSM_15624_uid74437	524	arCOG02916	YP_007281658.1	archaeal flagellin-like protein
433589670	Natrinema_pellirubrum_DSM_15624_uid74437	664	arCOG02911	YP_007279166.1	archaeal flagellin-like protein
432329145	Aciduliprofundum_MAR08_339_uid184407	275	arCOG02298	YP_007247289.1	Archaeal Peptidase A24 C-terminus Type II
432330474	Methanoregula_formicicum_SMSP_uid184406	398	arCOG02298	YP_007248617.1	Archaeal Peptidase A24 C-terminus Type II
432330474	Methanoregula_formicicum_SMSP_uid184406	398	arCOG02298	YP_007248617.1	Archaeal Peptidase A24 C-terminus Type II
557693799	Candidatus_Caldiarchaeum_subterraneum_uid227223	237	arCOG02298	YP_008796853.1	archaeal preflagellin peptidase FlaK
408403296	Candidatus_Nitrososphaera_gargensis_Ga9_2_uid176707	249	arCOG02298	YP_006861279.1	archaeal preflagellin peptidase FlaK
408403421	Candidatus_Nitrososphaera_gargensis_Ga9_2_uid176707	299	arCOG02298	YP_006861404.1	archaeal preflagellin peptidase FlaK
408404551	Candidatus_Nitrososphaera_gargensis_Ga9_2_uid176707	243	arCOG02298	YP_006862534.1	archaeal preflagellin peptidase FlaK
397779427	Methanoculleus_bourgensis_MS2_uid171377	267	arCOG02298	YP_006543899.1	archaeal preflagellin peptidase FlaK
242399070	Thermococcus_sibiricus_MM_739_uid59399	375	arCOG02300	YP_002994494.1	Archaeal signal peptidase, A24 family
432330907	Methanoregula_formicicum_SMSP_uid184406	165	arCOG01822	YP_007249050.1	Archaebacterial flagellin
509155571	Methanobrevibacter_AbM4_uid206516	525	arCOG03421	YP_008075811.1	archaetidylserine decarboxylase
341581274	Thermococcus_4557_uid70841	240	arCOG00589	YP_004761766.1	ATPase
341581732	Thermococcus_4557_uid70841	247	arCOG00589	YP_004762224.1	ATPase
341583107	Thermococcus_4557_uid70841	245	arCOG00589	YP_004763599.1	ATPase
341583132	Thermococcus_4557_uid70841	259	arCOG00589	YP_004763624.1	ATPase
212223544	Thermococcus_onnurineus_NA1_uid59043	247	arCOG00589	YP_002306780.1	ATPase
212223949	Thermococcus_onnurineus_NA1_uid59043	240	arCOG00589	YP_002307185.1	ATPase
212224208	Thermococcus_onnurineus_NA1_uid59043	259	arCOG00589	YP_002307444.1	ATPase
212224230	Thermococcus_onnurineus_NA1_uid59043	246	arCOG00589	YP_002307466.1	ATPase
307596358	Vulcanisaeta_distributa_DSM_14429_uid52827	268	arCOG00589	YP_003902675.1	ATPase
429217556	Caldisphaera_lagunensis_DSM_15908_uid183486	475	arCOG01817	YP_007175546.1	ATPase
429191904	Natronobacterium_gregoryi_SP2_uid74439	557	arCOG01817	YP_007177582.1	ATPase
76802193	Natronomonas_pharaonis_DSM_2160_uid58435	546	arCOG01817	YP_327201.1	ATPase
76802645	Natronomonas_pharaonis_DSM_2160_uid58435	842	arCOG01817	YP_330740.1	ATPase
13541444	Thermoplasma_volcanium_GSS1_uid57751	535	arCOG01817	NP_111132.1	ATPase
13541843	Thermoplasma_volcanium_GSS1_uid57751	405	arCOG01817	NP_111531.1	ATPase
13541846	Thermoplasma_volcanium_GSS1_uid57751	410	arCOG01817	NP_111534.1	ATPase
429190527	Natronobacterium_gregoryi_SP2_uid74439	1254	arCOG01817	YP_007176205.1	ATPase
429217096	Caldisphaera_lagunensis_DSM_15908_uid183486	304	arCOG01817	YP_007175086.1	ATPase
429191319	Natronobacterium_gregoryi_SP2_uid74439	641	arCOG01818	YP_007176997.1	ATPase
76800735	Natronomonas_pharaonis_DSM_2160_uid58435	720	arCOG01818	YP_325743.1	ATPase
76803230	Natronomonas_pharaonis_DSM_2160_uid58435	592	arCOG01818	YP_331325.1	ATPase
20094144	Methanopyrus_kandleri_AV19_uid57883	602	arCOG01819	NP_613991.1	ATPase
304314055	Methanothermobacter_marburgensis_Marburg_uid51637	523	arCOG01819	YP_003849202.1	ATPase
284162485	Archaeoglobus_profundus_DSM_5631_uid43493	244	arCOG04148	YP_003401108.1	ATPase
564290843	Haloarcula_hispanica_N601_uid230920	253	arCOG04148	YP_008877162.1	ATPase
16554479	Halobacterium_NRC_1_uid57769	256	arCOG04148	NP_444203.1	ATPase
284166670	Haloterrigena_turkmenica_DSM_5511_uid43501	242	arCOG04148	YP_003404949.1	ATPase
91773536	Methanococcoides_burtonii_DSM_6242_uid58023	231	arCOG04148	YP_566228.1	ATPase
410671550	Methanolobus_psychrophilus_R15_uid177925	231	arCOG04148	YP_006923921.1	ATPase
379003561	Pyrobaculum_oguniense_TE7_uid84411	237	arCOG05608	YP_005259233.1	ATPase
379003702	Pyrobaculum_oguniense_TE7_uid84411	234	arCOG05608	YP_005259374.1	ATPase
76802098	Natronomonas_pharaonis_DSM_2160_uid58435	261	arCOG01817	YP_327106.1	ATPase (nonfunctional, N-terminal part, inframe stop codon)
289596993	Aciduliprofundum_boonei_T469_uid43333	229	arCOG04148	YP_003483689.1	ATPase AAA
222480972	Halorubrum_lacusprofundi_ATCC_49239_uid58807	249	arCOG04148	YP_002567209.1	ATPase AAA
296109773	Methanocaldococcus_infernus_ME_uid48803	230	arCOG04148	YP_003616722.1	ATPase AAA
289582522	Natrialba_magadii_ATCC_43099_uid46245	252	arCOG04148	YP_003480988.1	ATPase AAA
385772143	Sulfolobus_islandicus_HVE10_4_uid162067	513	arCOG01817	YP_005644709.1	ATPase involved in archaeal flagella biosynthesis
385774860	Sulfolobus_islandicus_REY15A_uid162071	513	arCOG01817	YP_005647428.1	ATPase involved in archaeal flagella biosynthesis
433590146	Natrinema_pellirubrum_DSM_15624_uid74437	240	arCOG00589	YP_007279642.1	ATPase involved in chromosome partitioning
435849731	Methanomethylovorans_hollandica_DSM_15978_uid184864	477	arCOG00589	YP_007301672.1	ATPase MipZ
390961760	Thermococcus_CL1_uid168259	245	arCOG00589	YP_006425594.1	ATPase, MinD family 2
390961786	Thermococcus_CL1_uid168259	259	arCOG00589	YP_006425620.1	ATPase, MinD family 3
432327932	Aciduliprofundum_MAR08_339_uid184407	545	arCOG01817	YP_007246076.1	ATPase, type IV secretory pathway VirB11 component like protein
432327935	Aciduliprofundum_MAR08_339_uid184407	550	arCOG01817	YP_007246079.1	ATPase, type IV secretory pathway VirB11 component like protein
432329155	Aciduliprofundum_MAR08_339_uid184407	547	arCOG01817	YP_007247299.1	ATPase, type IV secretory pathway VirB11 component like protein
313126764	Halogeometricum_borinquense_DSM_11551_uid54919	555	arCOG01817	YP_004037034.1	ATPase, type iv secretory pathway virb11 component like protein
433637567	Halovivax_ruber_XH_70_uid184819	559	arCOG01817	YP_007283327.1	ATPase, type IV secretory pathway VirB11 component like protein
435850688	Methanomethylovorans_hollandica_DSM_15978_uid184864	552	arCOG01817	YP_007312274.1	ATPase, type IV secretory pathway VirB11 component like protein
432329743	Methanoregula_formicicum_SMSP_uid184406	580	arCOG01817	YP_007247886.1	ATPase, type IV secretory pathway VirB11 component like protein
432330910	Methanoregula_formicicum_SMSP_uid184406	622	arCOG01817	YP_007249053.1	ATPase, type IV secretory pathway VirB11 component like protein
433592160	Natrinema_pellirubrum_DSM_15624_uid74437	607	arCOG01817	YP_007281656.1	ATPase, type IV secretory pathway VirB11 component like protein
435846523	Natronococcus_occultus_SP4_uid184863	687	arCOG01817	YP_007308773.1	ATPase, type IV secretory pathway VirB11 component like protein
435847644	Natronococcus_occultus_SP4_uid184863	559	arCOG01817	YP_007309894.1	ATPase, type IV secretory pathway VirB11 component like protein
313126821	Halogeometricum_borinquense_DSM_11551_uid54919	1122	arCOG01817	YP_004037091.1	ATPase, type iv secretory pathway virb11 component like protein
313126951	Halogeometricum_borinquense_DSM_11551_uid54919	639	arCOG01817	YP_004037221.1	ATPase, type iv secretory pathway virb11 component like protein
433637758	Halovivax_ruber_XH_70_uid184819	680	arCOG01817	YP_007283518.1	ATPase, type IV secretory pathway VirB11 component like protein
435849750	Methanomethylovorans_hollandica_DSM_15978_uid184864	831	arCOG01817	YP_007301691.1	ATPase, type IV secretory pathway VirB11 component like protein
435851879	Methanomethylovorans_hollandica_DSM_15978_uid184864	636	arCOG01817	YP_007313465.1	ATPase, type IV secretory pathway VirB11 component like protein
432330325	Methanoregula_formicicum_SMSP_uid184406	670	arCOG01817	YP_007248468.1	ATPase, type IV secretory pathway VirB11 component like protein
432330483	Methanoregula_formicicum_SMSP_uid184406	769	arCOG01817	YP_007248626.1	ATPase, type IV secretory pathway VirB11 component like protein
433591863	Natrinema_pellirubrum_DSM_15624_uid74437	1360	arCOG01817	YP_007281359.1	ATPase, type IV secretory pathway VirB11 component like protein
433591970	Natrinema_pellirubrum_DSM_15624_uid74437	618	arCOG01817	YP_007281466.1	ATPase, type IV secretory pathway VirB11 component like protein
313127311	Halogeometricum_borinquense_DSM_11551_uid54919	761	arCOG01817	YP_004037581.1	ATPase, type iv secretory pathway virb11 component like protein
433591863	Natrinema_pellirubrum_DSM_15624_uid74437	1360	arCOG01817	YP_007281359.1	ATPase, type IV secretory pathway VirB11 component like protein
433590154	Natrinema_pellirubrum_DSM_15624_uid74437	647	arCOG01818	YP_007279650.1	ATPase, type IV secretory pathway VirB11 component like protein
313127198	Halogeometricum_borinquense_DSM_11551_uid54919	647	arCOG01818	YP_004037468.1	ATPase, type iv secretory pathway virb11 component like protein
435852098	Methanomethylovorans_hollandica_DSM_15978_uid184864	811	arCOG01818	YP_007313684.1	ATPase, type IV secretory pathway VirB11 component like protein
313127311	Halogeometricum_borinquense_DSM_11551_uid54919	761	arCOG01818	YP_004037581.1	ATPase, type iv secretory pathway virb11 component like protein
433638285	Halovivax_ruber_XH_70_uid184819	1223	arCOG01817	YP_007284045.1	ATPase, type IV secretory pathway VirB11 component like protein
433638285	Halovivax_ruber_XH_70_uid184819	1223	arCOG01817	YP_007284045.1	ATPase, type IV secretory pathway VirB11 component like protein
397779342	Methanoculleus_bourgensis_MS2_uid171377	261	arCOG00589	YP_006543815.1	ATP-binding protein
397780997	Methanoculleus_bourgensis_MS2_uid171377	262	arCOG00589	YP_006545470.1	ATP-binding protein
530547695	Thermococcus_litoralis_DSM_5473_uid82997	260	arCOG00589	YP_008428227.1	ATP-binding protein
242399929	Thermococcus_sibiricus_MM_739_uid59399	353	arCOG01812	YP_002995354.1	Bacterial type II secretion system protein F domain protein
242399928	Thermococcus_sibiricus_MM_739_uid59399	308	arCOG01811	YP_002995353.1	Bacterial type II secretion system protein F domain,
340344982	Nitrosoarchaeum_koreensis_MY1_MY1	305	arCOG01808	ZP_08668114.1	Bacterial type II secretion system protein F domain-containing protein
352682173	Thermoproteus_tenax_Kra_1_uid74443	112	arCOG05619	YP_004892697.1	bacterial type II/IV secretion system protein
408404602	Candidatus_Nitrososphaera_gargensis_Ga9_2_uid176707	175	arCOG03871	YP_006862585.1	BasA-like protein
15669114	Methanocaldococcus_jannaschii_DSM_2661_uid57713	263	arCOG00589	NP_247919.1	capsular polysaccharide biosynthesis protein
333911034	Methanotorris_igneus_Kol_5_uid67321	258	arCOG00589	YP_004484767.1	capsular polysaccharide biosynthesis protein
261403465	Methanocaldococcus_vulcanius_M7_uid41131	256	arCOG00589	YP_003247689.1	capsular polysaccharide biosynthesis protein (cap8B)
296109034	Methanocaldococcus_infernus_ME_uid48803	240	arCOG00589	YP_003615983.1	capsular polysaccharide biosynthesis protein, (cap8B)
313117345	Halogeometricum_borinquense_DSM_11551_uid54919	1852	arCOG02981	YP_004044328.1	CARDB domain-containing protein
530549351	Thermococcus_litoralis_DSM_5473_uid82997	245	arCOG00589	YP_008429901.1	CDP-4-dehydro-6-deoxy-D-gulose 4-reductase
284166432	Haloterrigena_turkmenica_DSM_5511_uid43501	287	arCOG00589	YP_003404711.1	cell division ATPase MinD
325958413	Methanobacterium_AL_21_uid63623	259	arCOG00589	YP_004289879.1	cell division ATPase MinD
325958414	Methanobacterium_AL_21_uid63623	262	arCOG00589	YP_004289880.1	cell division ATPase MinD
566003328	Methanobacterium_MB1_uid231690	262	arCOG00589	YP_008916168.1	cell division ATPase MinD
333987906	Methanobacterium_SWAN_1_uid67359	261	arCOG00589	YP_004520513.1	cell division ATPase MinD
333987907	Methanobacterium_SWAN_1_uid67359	259	arCOG00589	YP_004520514.1	cell division ATPase MinD
289191598	Methanocaldococcus_FS406_22_uid42499	260	arCOG00589	YP_003457539.1	cell division ATPase MinD
289191808	Methanocaldococcus_FS406_22_uid42499	264	arCOG00589	YP_003457749.1	cell division ATPase MinD
256810697	Methanocaldococcus_fervens_AG86_uid59347	258	arCOG00589	YP_003128066.1	cell division ATPase MinD
256810742	Methanocaldococcus_fervens_AG86_uid59347	271	arCOG00589	YP_003128111.1	cell division ATPase MinD
296109482	Methanocaldococcus_infernus_ME_uid48803	258	arCOG00589	YP_003616431.1	cell division ATPase MinD
296109898	Methanocaldococcus_infernus_ME_uid48803	262	arCOG00589	YP_003616847.1	cell division ATPase MinD
261403066	Methanocaldococcus_vulcanius_M7_uid41131	260	arCOG00589	YP_003247290.1	cell division ATPase MinD
261403772	Methanocaldococcus_vulcanius_M7_uid41131	262	arCOG00589	YP_003247996.1	cell division ATPase MinD
282164703	Methanocella_paludicola_SANAE_uid42887	269	arCOG00589	YP_003357088.1	cell division ATPase MinD
282165157	Methanocella_paludicola_SANAE_uid42887	262	arCOG00589	YP_003357542.1	cell division ATPase MinD
150400783	Methanococcus_aeolicus_Nankai_3_uid58823	261	arCOG00589	YP_001324549.1	cell division ATPase MinD
150400983	Methanococcus_aeolicus_Nankai_3_uid58823	260	arCOG00589	YP_001324749.1	cell division ATPase MinD
159904690	Methanococcus_maripaludis_C6_uid58947	261	arCOG00589	YP_001548352.1	cell division ATPase MinD
159905907	Methanococcus_maripaludis_C6_uid58947	262	arCOG00589	YP_001549569.1	cell division ATPase MinD
150402321	Methanococcus_maripaludis_C7_uid58847	262	arCOG00589	YP_001329615.1	cell division ATPase MinD
150403530	Methanococcus_maripaludis_C7_uid58847	261	arCOG00589	YP_001330824.1	cell division ATPase MinD
150399219	Methanococcus_vannielii_SB_uid58767	262	arCOG00589	YP_001322986.1	cell division ATPase MinD
150400203	Methanococcus_vannielii_SB_uid58767	261	arCOG00589	YP_001323970.1	cell division ATPase MinD
297618668	Methanococcus_voltae_A3_uid49529	266	arCOG00589	YP_003706773.1	cell division ATPase MinD
126178244	Methanoculleus_marisnigri_JR1_uid58561	261	arCOG00589	YP_001046209.1	cell division ATPase MinD
126178961	Methanoculleus_marisnigri_JR1_uid58561	262	arCOG00589	YP_001046926.1	cell division ATPase MinD
410670048	Methanolobus_psychrophilus_R15_uid177925	265	arCOG00589	YP_006922419.1	cell division ATPase MinD
307353881	Methanoplanus_petrolearius_DSM_11571_uid52695	263	arCOG00589	YP_003894932.1	cell division ATPase MinD
307354853	Methanoplanus_petrolearius_DSM_11571_uid52695	265	arCOG00589	YP_003895904.1	cell division ATPase MinD
154151451	Methanoregula_boonei_6A8_uid58815	266	arCOG00589	YP_001405069.1	cell division ATPase MinD
336476403	Methanosalsum_zhilinae_DSM_4017_uid68249	263	arCOG00589	YP_004615544.1	cell division ATPase MinD
336121098	Methanothermococcus_okinawensis_IH1_uid51535	261	arCOG00589	YP_004575873.1	cell division ATPase MinD
336122335	Methanothermococcus_okinawensis_IH1_uid51535	261	arCOG00589	YP_004577110.1	cell division ATPase MinD
333911036	Methanotorris_igneus_Kol_5_uid67321	261	arCOG00589	YP_004484769.1	cell division ATPase MinD
333911522	Methanotorris_igneus_Kol_5_uid67321	263	arCOG00589	YP_004485255.1	cell division ATPase MinD
397773953	Natrinema_J7_uid171337	284	arCOG00589	YP_006541499.1	cell division ATPase MinD
389852900	Pyrococcus_ST04_uid167261	260	arCOG00589	YP_006355134.1	cell division ATPase MinD
240103840	Thermococcus_gammatolerans_EJ3_uid59389	259	arCOG00589	YP_002960149.1	cell division ATPase MinD
240103993	Thermococcus_gammatolerans_EJ3_uid59389	245	arCOG00589	YP_002960302.1	cell division ATPase MinD
336253401	Halopiger_xanaduensis_SH_6_uid68105	308	arCOG00589	YP_004596508.1	cell division ATPase MinD
289581093	Natrialba_magadii_ATCC_43099_uid46245	301	arCOG00589	YP_003479559.1	cell division ATPase MinD
433639523	Halovivax_ruber_XH_70_uid184819	276	arCOG00589	YP_007285283.1	cell division ATPase MinD, archaeal
383318555	Methanocella_conradii_HZ254_uid157911	260	arCOG00589	YP_005379396.1	cell division ATPase MinD, archaeal
435851878	Methanomethylovorans_hollandica_DSM_15978_uid184864	269	arCOG00589	YP_007313464.1	cell division ATPase MinD, archaeal
432330436	Methanoregula_formicicum_SMSP_uid184406	260	arCOG00589	YP_007248579.1	cell division ATPase MinD, archaeal
432330478	Methanoregula_formicicum_SMSP_uid184406	265	arCOG00589	YP_007248621.1	cell division ATPase MinD, archaeal
433590084	Natrinema_pellirubrum_DSM_15624_uid74437	294	arCOG00589	YP_007279580.1	cell division ATPase MinD, archaeal
429191957	Natronobacterium_gregoryi_SP2_uid74439	282	arCOG00589	YP_007177635.1	cell division ATPase MinD, archaeal
510881280	Salinarchaeum_laminariae_Harcht_Bsk1_uid207001	249	arCOG00589	YP_008053948.1	cell division ATPase MinD, archaeal
383319509	Methanocella_conradii_HZ254_uid157911	401	arCOG00589	YP_005380350.1	cell division ATPase MinD, archaeal
510882474	Salinarchaeum_laminariae_Harcht_Bsk1_uid207001	530	arCOG00589	YP_008055142.1	cell division ATPase MinD, archaeal
344210724	Haloarcula_hispanica_ATCC_33960_uid72475	272	arCOG00589	YP_004795044.1	cell division ATPase MinD/septum site-determining protein MinD
344210356	Haloarcula_hispanica_ATCC_33960_uid72475	238	arCOG00589	YP_004794676.1	cell division inhibitor
344212704	Haloarcula_hispanica_ATCC_33960_uid72475	255	arCOG00589	YP_004797024.1	cell division inhibitor
55378664	Haloarcula_marismortui_ATCC_43049_uid57719	255	arCOG00589	YP_136514.1	cell division inhibitor
55379385	Haloarcula_marismortui_ATCC_43049_uid57719	238	arCOG00589	YP_137235.1	cell division inhibitor
292654405	Haloferax_volcanii_DS2_uid46845	220	arCOG00589	YP_003534302.1	cell division inhibitor
292654760	Haloferax_volcanii_DS2_uid46845	257	arCOG00589	YP_003534657.1	cell division inhibitor
410669672	Methanolobus_psychrophilus_R15_uid177925	214	arCOG00589	YP_006922043.1	cell division inhibitor
15679828	Methanothermobacter_thermautotrophicus_Delta_H_uid57877	259	arCOG00589	NP_276946.1	cell division inhibitor
332157828	Pyrococcus_NA2_uid66551	260	arCOG00589	YP_004423107.1	cell division inhibitor
332158047	Pyrococcus_NA2_uid66551	253	arCOG00589	YP_004423326.1	cell division inhibitor
14520581	Pyrococcus_abyssi_GE5_uid62903	251	arCOG00589	NP_126056.1	cell division inhibitor
14520779	Pyrococcus_abyssi_GE5_uid62903	260	arCOG00589	NP_126254.1	cell division inhibitor
14591377	Pyrococcus_horikoshii_OT3_uid57753	217	arCOG00589	NP_143455.1	cell division inhibitor
337283624	Pyrococcus_yayanosii_CH1_uid68281	250	arCOG00589	YP_004623098.1	cell division inhibitor
15790070	Halobacterium_NRC_1_uid57769	323	arCOG00589	NP_279894.1	cell division inhibitor
14521636	Pyrococcus_abyssi_GE5_uid62903	245	arCOG00589	NP_127112.1	cell division inhibitor (minD-2)
11498303	Archaeoglobus_fulgidus_DSM_4304_uid57717	263	arCOG00589	NP_069530.1	cell division inhibitor MinD
11499521	Archaeoglobus_fulgidus_DSM_4304_uid57717	252	arCOG00589	NP_070762.1	cell division inhibitor MinD
389846054	Haloferax_mediterranei_ATCC_33500_uid167315	257	arCOG00589	YP_006348293.1	cell division inhibitor MinD
110667365	Haloquadratum_walsbyi_DSM_16790_uid58673	257	arCOG00589	YP_657176.1	cell division inhibitor MinD
15668341	Methanocaldococcus_jannaschii_DSM_2661_uid57713	263	arCOG00589	NP_247137.1	cell division inhibitor MinD
15668727	Methanocaldococcus_jannaschii_DSM_2661_uid57713	264	arCOG00589	NP_247526.1	cell division inhibitor MinD
332158862	Pyrococcus_NA2_uid66551	245	arCOG00589	YP_004424141.1	cell division inhibitor MinD
397652503	Pyrococcus_furiosus_COM1_uid169620	253	arCOG00589	YP_006493084.1	cell division inhibitor minD
397652741	Pyrococcus_furiosus_COM1_uid169620	259	arCOG00589	YP_006493322.1	cell division inhibitor minD
18977983	Pyrococcus_furiosus_DSM_3638_uid57873	264	arCOG00589	NP_579340.1	cell division inhibitor minD
18978221	Pyrococcus_furiosus_DSM_3638_uid57873	253	arCOG00589	NP_579578.1	cell division inhibitor minD
14590505	Pyrococcus_horikoshii_OT3_uid57753	245	arCOG00589	NP_142573.1	cell division inhibitor MinD
337283968	Pyrococcus_yayanosii_CH1_uid68281	259	arCOG00589	YP_004623442.1	cell division inhibitor minD
242398668	Thermococcus_sibiricus_MM_739_uid59399	260	arCOG00589	YP_002994092.1	Cell division inhibitor minD
389852110	Pyrococcus_ST04_uid167261	245	arCOG00589	YP_006354344.1	cell division inhibitor minD - like protein
397650990	Pyrococcus_furiosus_COM1_uid169620	245	arCOG00589	YP_006491571.1	cell division inhibitor minD - like protein
18976857	Pyrococcus_furiosus_DSM_3638_uid57873	245	arCOG00589	NP_578214.1	cell division inhibitor minD - like protein
337284693	Pyrococcus_yayanosii_CH1_uid68281	245	arCOG00589	YP_004624167.1	cell division inhibitor minD - like protein
242398603	Thermococcus_sibiricus_MM_739_uid59399	252	arCOG00589	YP_002994027.1	Cell division inhibitor minD like protein
242399382	Thermococcus_sibiricus_MM_739_uid59399	237	arCOG00589	YP_002994806.1	Cell division inhibitor minD like protein
389845719	Haloferax_mediterranei_ATCC_33500_uid167315	220	arCOG00589	YP_006347958.1	cell division inhibitor MinD-like (ATPase involved in chromosome partitioning)
510881888	Salinarchaeum_laminariae_Harcht_Bsk1_uid207001	217	arCOG00589	YP_008054556.1	cell division inhibitor MinD-like (ATPase involved in chromosome partitioning)
110669506	Haloquadratum_walsbyi_DSM_16790_uid58673	236	arCOG00589	YP_659317.1	cell division inhibitor MinD-like (chromosome partitioning ATPase)
222481078	Halorubrum_lacusprofundi_ATCC_49239_uid58807	216	arCOG00589	YP_002567315.1	cell division inhibitor MinD-like (chromosome partitioning ATPase)
529076662	Halorhabdus_tiamatea_SARL4B_uid214082	231	arCOG00589	YP_008375665.1	cell division septum site-determining protein MinD
76800916	Natronomonas_pharaonis_DSM_2160_uid58435	313	arCOG02417	YP_325924.1	cell surface glycoprotein
313124865	Halogeometricum_borinquense_DSM_11551_uid54919	221	arCOG00589	YP_004035129.1	chromosome partitioning ATPase
147920968	Methanocella_arvoryzae_MRE50_uid61623	266	arCOG00589	YP_685223.1	chromosome partitioning ATPase
298675915	Methanohalobium_evestigatum_Z_7303_uid49857	248	arCOG00589	YP_003727665.1	chromosome partitioning ATPase
20093658	Methanopyrus_kandleri_AV19_uid57883	269	arCOG00589	NP_613505.1	chromosome partitioning ATPase
429191327	Natronobacterium_gregoryi_SP2_uid74439	224	arCOG00589	YP_007177005.1	chromosome partitioning ATPase
223477034	Thermococcus_AM4_uid54735	247	arCOG00589	YP_002581655.1	chromosome partitioning ATPase
313127565	Halogeometricum_borinquense_DSM_11551_uid54919	483	arCOG00589	YP_004037835.1	chromosome partitioning ATPase
119719635	Thermofilum_pendens_Hrk_5_uid58563	237	arCOG00589	YP_920130.1	chromosome partitioning ATPase protein-like
91773929	Methanococcoides_burtonii_DSM_6242_uid58023	250	arCOG00589	YP_566621.1	chromosome partitioning ATPase protein-like protein
410671369	Methanolobus_psychrophilus_R15_uid177925	251	arCOG00589	YP_006923740.1	chromosome partitioning ATPase protein-like protein
256810047	Methanocaldococcus_fervens_AG86_uid59347	256	arCOG00589	YP_003127416.1	chromosome partitioning ATPase-like protein
256811249	Methanocaldococcus_fervens_AG86_uid59347	265	arCOG00589	YP_003128618.1	chromosome partitioning ATPase-like protein
564288378	Haloarcula_hispanica_N601_uid230920	238	arCOG00589	YP_008874578.1	chromosome partitioning protein ParA
564290642	Haloarcula_hispanica_N601_uid230920	255	arCOG00589	YP_008876949.1	chromosome partitioning protein ParA
297619891	Methanococcus_voltae_A3_uid49529	256	arCOG00589	YP_003707996.1	chromosome partitioning-like ATPase
336477653	Methanosalsum_zhilinae_DSM_4017_uid68249	301	arCOG00589	YP_004616794.1	chromosome partitioning-like ATPase
379005333	Pyrobaculum_oguniense_TE7_uid84411	142	arCOG03739	YP_005261005.1	Class III signal peptide
333910846	Methanotorris_igneus_Kol_5_uid67321	141	arCOG05053	YP_004484579.1	class III signal peptide-containing protein
333910850	Methanotorris_igneus_Kol_5_uid67321	125	arCOG05055	YP_004484583.1	class III signal peptide-containing protein
333911543	Methanotorris_igneus_Kol_5_uid67321	67	arCOG05082	YP_004485276.1	class III signal peptide-containing protein
333910843	Methanotorris_igneus_Kol_5_uid67321	75	arCOG06620	YP_004484576.1	class III signal peptide-containing protein
333911513	Methanotorris_igneus_Kol_5_uid67321	70	arCOG06620	YP_004485246.1	class III signal peptide-containing protein
333910656	Methanotorris_igneus_Kol_5_uid67321	219	arCOG06626	YP_004484389.1	class III signal peptide-containing protein
240103204	Thermococcus_gammatolerans_EJ3_uid59389	247	arCOG00589	YP_002959513.1	cobalamin biosynthesis amidotransferase
490715753	nanoarchaeote_Nst1	220	arCOG00589	WP_004578398.1	CobQ/CobB/MinD/ParA ATPase
379003089	Pyrobaculum_oguniense_TE7_uid84411	222	arCOG00589	YP_005258761.1	CobQ/CobB/MinD/ParA nucleotide binding domain-containing protein
408406154	Candidatus_Nitrososphaera_gargensis_Ga9_2_uid176707	295	arCOG00589	YP_006864138.1	cobyrinic acid a,c-diamide synthase
336254181	Halopiger_xanaduensis_SH_6_uid68105	227	arCOG00589	YP_004597288.1	cobyrinic acid a,c-diamide synthase
327401719	Archaeoglobus_veneficus_SNP6_uid65269	258	arCOG00589	YP_004342558.1	cobyrinic acid ac-diamide synthase
288931251	Ferroglobus_placidus_DSM_10642_uid40863	230	arCOG00589	YP_003435311.1	cobyrinic acid ac-diamide synthase
288931904	Ferroglobus_placidus_DSM_10642_uid40863	266	arCOG00589	YP_003435964.1	cobyrinic acid ac-diamide synthase
288932291	Ferroglobus_placidus_DSM_10642_uid40863	250	arCOG00589	YP_003436351.1	cobyrinic acid ac-diamide synthase
257386209	Halomicrobium_mukohataei_DSM_12286_uid59107	255	arCOG00589	YP_003175982.1	cobyrinic acid ac-diamide synthase
257387107	Halomicrobium_mukohataei_DSM_12286_uid59107	224	arCOG00589	YP_003176880.1	cobyrinic acid ac-diamide synthase
529078099	Halorhabdus_tiamatea_SARL4B_uid214082	272	arCOG00589	YP_008377102.1	cobyrinic acid ac-diamide synthase
257051297	Halorhabdus_utahensis_DSM_12940_uid59189	231	arCOG00589	YP_003129130.1	Cobyrinic acid ac-diamide synthase
257053079	Halorhabdus_utahensis_DSM_12940_uid59189	272	arCOG00589	YP_003130912.1	Cobyrinic acid ac-diamide synthase
222479030	Halorubrum_lacusprofundi_ATCC_49239_uid58807	255	arCOG00589	YP_002565267.1	cobyrinic acid ac-diamide synthase
284163577	Haloterrigena_turkmenica_DSM_5511_uid43501	232	arCOG00589	YP_003401856.1	cobyrinic acid ac-diamide synthase
289192706	Methanocaldococcus_FS406_22_uid42499	256	arCOG00589	YP_003458647.1	Cobyrinic acid ac-diamide synthase
294494917	Methanohalophilus_mahii_DSM_5219_uid47313	247	arCOG00589	YP_003541410.1	cobyrinic acid ac-diamide synthase
510882461	Salinarchaeum_laminariae_Harcht_Bsk1_uid207001	257	arCOG00589	YP_008055129.1	Cobyrinic acid ac-diamide synthase
345006284	halophilic_archaeon_DL31_uid72619	257	arCOG00589	YP_004809137.1	Cobyrinic acid ac-diamide synthase
345006565	halophilic_archaeon_DL31_uid72619	215	arCOG00589	YP_004809418.1	Cobyrinic acid ac-diamide synthase
257387345	Halomicrobium_mukohataei_DSM_12286_uid59107	280	arCOG00589	YP_003177118.1	cobyrinic acid ac-diamide synthase
222478712	Halorubrum_lacusprofundi_ATCC_49239_uid58807	553	arCOG00589	YP_002564949.1	cobyrinic acid ac-diamide synthase
352683097	Thermoproteus_tenax_Kra_1_uid74443	335	arCOG05558	YP_004893621.1	conjugal transfer ATPase
18313110	Pyrobaculum_aerophilum_IM2_uid57727	343	arCOG05558	NP_559777.1	conjugal transfer protein
529076669	Halorhabdus_tiamatea_SARL4B_uid214082	568	arCOG01814	YP_008375672.1	conserved hypothetical membrane protein
126460755	Pyrobaculum_calidifontis_JCM_11548_uid58787	509	arCOG01808	YP_001057033.1	conserved hypothetical protein
73671137	Methanosarcina_barkeri_Fusaro_uid57715	646	arCOG01814	YP_307152.1	conserved hypothetical protein
73671138	Methanosarcina_barkeri_Fusaro_uid57715	932	arCOG01818	YP_307153.1	conserved hypothetical protein
557694876	Candidatus_Caldiarchaeum_subterraneum_uid227223	162	arCOG01822	YP_008797930.1	conserved hypothetical protein
73669469	Methanosarcina_barkeri_Fusaro_uid57715	164	arCOG01822	YP_305484.1	conserved hypothetical protein
73669468	Methanosarcina_barkeri_Fusaro_uid57715	171	arCOG01824	YP_305483.1	conserved hypothetical protein
529076915	Halorhabdus_tiamatea_SARL4B_uid214082	174	arCOG02298	YP_008375918.1	conserved hypothetical protein
73669011	Methanosarcina_barkeri_Fusaro_uid57715	254	arCOG02298	YP_305026.1	conserved hypothetical protein
73669470	Methanosarcina_barkeri_Fusaro_uid57715	244	arCOG02396	YP_305485.1	conserved hypothetical protein
73668915	Methanosarcina_barkeri_Fusaro_uid57715	177	arCOG02416	YP_304930.1	conserved hypothetical protein
73668914	Methanosarcina_barkeri_Fusaro_uid57715	362	arCOG02419	YP_304929.1	conserved hypothetical protein
73668804	Methanosarcina_barkeri_Fusaro_uid57715	255	arCOG02421	YP_304819.1	conserved hypothetical protein
452206280	Natronomonas_moolapensis_8_8_11_uid190182	206	arCOG02425	YP_007486402.1	conserved hypothetical protein
529079178	Halorhabdus_tiamatea_SARL4B_uid214082	291	arCOG02911	YP_008378181.1	conserved hypothetical protein
73668913	Methanosarcina_barkeri_Fusaro_uid57715	331	arCOG02911	YP_304928.1	conserved hypothetical protein
452207033	Natronomonas_moolapensis_8_8_11_uid190182	249	arCOG02911	YP_007487155.1	conserved hypothetical protein
452207034	Natronomonas_moolapensis_8_8_11_uid190182	474	arCOG02911	YP_007487156.1	conserved hypothetical protein
452206453	Natronomonas_moolapensis_8_8_11_uid190182	414	arCOG02916	YP_007486575.1	conserved hypothetical protein
385804528	Haloquadratum_walsbyi_C23_uid162019	150	arCOG02981	YP_005840928.1	conserved hypothetical protein
529076665	Halorhabdus_tiamatea_SARL4B_uid214082	159	arCOG02981	YP_008375668.1	conserved hypothetical protein
73670917	Methanosarcina_barkeri_Fusaro_uid57715	161	arCOG02981	YP_306932.1	conserved hypothetical protein
73670918	Methanosarcina_barkeri_Fusaro_uid57715	153	arCOG02981	YP_306933.1	conserved hypothetical protein
452207924	Natronomonas_moolapensis_8_8_11_uid190182	149	arCOG02981	YP_007488046.1	conserved hypothetical protein
385804734	Haloquadratum_walsbyi_C23_uid162019	441	arCOG03052	YP_005841134.1	conserved hypothetical protein
529078049	Halorhabdus_tiamatea_SARL4B_uid214082	390	arCOG03052	YP_008377052.1	conserved hypothetical protein
452206048	Natronomonas_moolapensis_8_8_11_uid190182	410	arCOG03052	YP_007486170.1	conserved hypothetical protein
73669382	Methanosarcina_barkeri_Fusaro_uid57715	178	arCOG03360	YP_305397.1	conserved hypothetical protein
126458724	Pyrobaculum_calidifontis_JCM_11548_uid58787	122	arCOG03739	YP_001055002.1	conserved hypothetical protein
126458726	Pyrobaculum_calidifontis_JCM_11548_uid58787	148	arCOG03739	YP_001055004.1	conserved hypothetical protein
126458769	Pyrobaculum_calidifontis_JCM_11548_uid58787	168	arCOG03740	YP_001055047.1	conserved hypothetical protein
557694745	Candidatus_Caldiarchaeum_subterraneum_uid227223	145	arCOG03871	YP_008797799.1	conserved hypothetical protein
529079179	Halorhabdus_tiamatea_SARL4B_uid214082	142	arCOG03926	YP_008378182.1	conserved hypothetical protein
452207032	Natronomonas_moolapensis_8_8_11_uid190182	157	arCOG03926	YP_007487154.1	conserved hypothetical protein
529079181	Halorhabdus_tiamatea_SARL4B_uid214082	162	arCOG04652	YP_008378184.1	conserved hypothetical protein
452207030	Natronomonas_moolapensis_8_8_11_uid190182	195	arCOG04652	YP_007487152.1	conserved hypothetical protein
385802580	Haloquadratum_walsbyi_C23_uid162019	164	arCOG04673	YP_005838980.1	conserved hypothetical protein
529076673	Halorhabdus_tiamatea_SARL4B_uid214082	171	arCOG04673	YP_008375676.1	conserved hypothetical protein
452206716	Natronomonas_moolapensis_8_8_11_uid190182	155	arCOG04673	YP_007486838.1	conserved hypothetical protein
385802718	Haloquadratum_walsbyi_C23_uid162019	191	arCOG04679	YP_005839118.1	conserved hypothetical protein
385802717	Haloquadratum_walsbyi_C23_uid162019	175	arCOG04680	YP_005839117.1	conserved hypothetical protein
73668845	Methanosarcina_barkeri_Fusaro_uid57715	274	arCOG04976	YP_304860.1	conserved hypothetical protein
73669381	Methanosarcina_barkeri_Fusaro_uid57715	237	arCOG05165	YP_305396.1	conserved hypothetical protein
385802579	Haloquadratum_walsbyi_C23_uid162019	160	arCOG05166	YP_005838979.1	conserved hypothetical protein
73669380	Methanosarcina_barkeri_Fusaro_uid57715	209	arCOG05166	YP_305395.1	conserved hypothetical protein
452206715	Natronomonas_moolapensis_8_8_11_uid190182	131	arCOG05166	YP_007486837.1	conserved hypothetical protein
73669379	Methanosarcina_barkeri_Fusaro_uid57715	433	arCOG05167	YP_305394.1	conserved hypothetical protein
126460753	Pyrobaculum_calidifontis_JCM_11548_uid58787	169	arCOG05458	YP_001057031.1	conserved hypothetical protein
126458954	Pyrobaculum_calidifontis_JCM_11548_uid58787	234	arCOG05608	YP_001055232.1	conserved hypothetical protein
126458951	Pyrobaculum_calidifontis_JCM_11548_uid58787	112	arCOG05610	YP_001055229.1	conserved hypothetical protein
126458950	Pyrobaculum_calidifontis_JCM_11548_uid58787	398	arCOG05611	YP_001055228.1	conserved hypothetical protein
126458949	Pyrobaculum_calidifontis_JCM_11548_uid58787	148	arCOG05612	YP_001055227.1	conserved hypothetical protein
126458948	Pyrobaculum_calidifontis_JCM_11548_uid58787	318	arCOG05613	YP_001055226.1	conserved hypothetical protein
126458947	Pyrobaculum_calidifontis_JCM_11548_uid58787	159	arCOG05614	YP_001055225.1	conserved hypothetical protein
126458944	Pyrobaculum_calidifontis_JCM_11548_uid58787	979	arCOG05616	YP_001055222.1	conserved hypothetical protein
126458942	Pyrobaculum_calidifontis_JCM_11548_uid58787	88	arCOG05618	YP_001055220.1	conserved hypothetical protein
126458941	Pyrobaculum_calidifontis_JCM_11548_uid58787	100	arCOG05619	YP_001055219.1	conserved hypothetical protein
529079182	Halorhabdus_tiamatea_SARL4B_uid214082	148	arCOG06117	YP_008378185.1	conserved hypothetical protein
452207029	Natronomonas_moolapensis_8_8_11_uid190182	174	arCOG06117	YP_007487151.1	conserved hypothetical protein
385802578	Haloquadratum_walsbyi_C23_uid162019	283	arCOG06291	YP_005838978.1	conserved hypothetical protein
529076671	Halorhabdus_tiamatea_SARL4B_uid214082	330	arCOG06291	YP_008375674.1	conserved hypothetical protein
452206714	Natronomonas_moolapensis_8_8_11_uid190182	257	arCOG06291	YP_007486836.1	conserved hypothetical protein
529076663	Halorhabdus_tiamatea_SARL4B_uid214082	121	arCOG06335	YP_008375666.1	conserved hypothetical protein
385804965	Haloquadratum_walsbyi_C23_uid162019	320	arCOG06335	YP_005841365.1	conserved hypothetical protein
452207069	Natronomonas_moolapensis_8_8_11_uid190182	185	arCOG06335	YP_007487191.1	conserved hypothetical protein
126459517	Pyrobaculum_calidifontis_JCM_11548_uid58787	754	arCOG07037	YP_001055795.1	conserved hypothetical protein
126458946	Pyrobaculum_calidifontis_JCM_11548_uid58787	116	arCOG07478	YP_001055224.1	conserved hypothetical protein
385802584	Haloquadratum_walsbyi_C23_uid162019	287	arCOG07564	YP_005838984.1	conserved hypothetical protein
452206720	Natronomonas_moolapensis_8_8_11_uid190182	164	arCOG07564	YP_007486842.1	conserved hypothetical protein
529079180	Halorhabdus_tiamatea_SARL4B_uid214082	283	arCOG07777	YP_008378183.1	conserved hypothetical protein
452207031	Natronomonas_moolapensis_8_8_11_uid190182	278	arCOG07777	YP_007487153.1	conserved hypothetical protein
529077251	Halorhabdus_tiamatea_SARL4B_uid214082	170	arCOG08176	YP_008376254.1	conserved hypothetical protein
385802583	Haloquadratum_walsbyi_C23_uid162019	157	arCOG10216	YP_005838983.1	conserved hypothetical protein
452206719	Natronomonas_moolapensis_8_8_11_uid190182	165	arCOG10216	YP_007486841.1	conserved hypothetical protein
385804118	Haloquadratum_walsbyi_C23_uid162019	62	arCOG11208	YP_005840518.1	conserved hypothetical protein
529076874	Halorhabdus_tiamatea_SARL4B_uid214082	107	arCOG02416	YP_008375877.1	conserved hypothetical protein (DUF1628)
529078206	Halorhabdus_tiamatea_SARL4B_uid214082	176	arCOG02416	YP_008377209.1	conserved hypothetical protein (DUF1628)
529078941	Halorhabdus_tiamatea_SARL4B_uid214082	141	arCOG02416	YP_008377944.1	conserved hypothetical protein (DUF1628)
529078205	Halorhabdus_tiamatea_SARL4B_uid214082	134	arCOG02417	YP_008377208.1	conserved hypothetical protein (DUF1628)
529078921	Halorhabdus_tiamatea_SARL4B_uid214082	150	arCOG02417	YP_008377924.1	conserved hypothetical protein (DUF1628)
529078048	Halorhabdus_tiamatea_SARL4B_uid214082	154	arCOG02425	YP_008377051.1	conserved hypothetical protein (DUF1628)
73670531	Methanosarcina_barkeri_Fusaro_uid57715	474	arCOG05285	YP_306546.1	conserved hypothetical transmembrane protein
110667165	Haloquadratum_walsbyi_DSM_16790_uid58673	285	arCOG07564	YP_656976.1	dentin sialophosphoprotein precursor
433591573	Natrinema_pellirubrum_DSM_15624_uid74437	336	arCOG02298	YP_007281069.1	DnaJ-class molecular chaperone with C-terminal Zn finger domain
385803072	Haloquadratum_walsbyi_C23_uid162019	142	arCOG02416	YP_005839472.1	DUF1628 family protein
452207991	Natronomonas_moolapensis_8_8_11_uid190182	150	arCOG02417	YP_007488113.1	DUF1628 family protein
385804733	Haloquadratum_walsbyi_C23_uid162019	185	arCOG02425	YP_005841133.1	DUF1628 family protein
452206047	Natronomonas_moolapensis_8_8_11_uid190182	151	arCOG02425	YP_007486169.1	DUF1628 family protein
16081950	Thermoplasma_acidophilum_DSM_1728_uid61573	396	arCOG01817	NP_394360.1	export type III nucleotide binding protein (Vir B11)
16081953	Thermoplasma_acidophilum_DSM_1728_uid61573	399	arCOG01817	NP_394363.1	export type III nucleotide binding protein (Vir B11)
292655367	Haloferax_volcanii_DS2_uid46845	484	arCOG02963	YP_003535264.1	fla cluster protein FlaCE
452207891	Natronomonas_moolapensis_8_8_11_uid190182	549	arCOG02963	YP_007488013.1	fla cluster protein FlaCE
169235798	Halobacterium_salinarum_R1_uid61571	504	arCOG02964	YP_001688998.1	fla cluster protein flaCE
292655367	Haloferax_volcanii_DS2_uid46845	484	arCOG02964	YP_003535264.1	fla cluster protein FlaCE
169235798	Halobacterium_salinarum_R1_uid61571	504	arCOG05119	YP_001688998.1	fla cluster protein flaCE
169235799	Halobacterium_salinarum_R1_uid61571	156	arCOG02964	YP_001688999.1	fla cluster protein flaD
222478928	Halorubrum_lacusprofundi_ATCC_49239_uid58807	165	arCOG02964	YP_002565165.1	fla cluster protein FlaD
389846671	Haloferax_mediterranei_ATCC_33500_uid167315	148	arCOG02964	YP_006348910.1	fla cluster protein flaD
389846674	Haloferax_mediterranei_ATCC_33500_uid167315	166	arCOG02964	YP_006348913.1	fla cluster protein flaD
452207532	Natronomonas_moolapensis_8_8_11_uid190182	292	arCOG02964	YP_007487654.1	fla cluster protein FlaD
292655357	Haloferax_volcanii_DS2_uid46845	176	arCOG02964	YP_003535254.1	fla cluster protein FlaD1
292655354	Haloferax_volcanii_DS2_uid46845	151	arCOG02964	YP_003535251.1	fla cluster protein FlaD2
300710999	Halalkalicoccus_jeotgali_B3_uid50305	148	arCOG01824	YP_003736813.1	fla cluster protein flaF
169235797	Halobacterium_salinarum_R1_uid61571	145	arCOG01824	YP_001688997.1	fla cluster protein flaF
389846685	Haloferax_mediterranei_ATCC_33500_uid167315	145	arCOG01824	YP_006348924.1	fla cluster protein flaF
292655368	Haloferax_volcanii_DS2_uid46845	145	arCOG01824	YP_003535265.1	fla cluster protein FlaF
452207908	Natronomonas_moolapensis_8_8_11_uid190182	149	arCOG01824	YP_007488030.1	fla cluster protein FlaF
76801691	Natronomonas_pharaonis_DSM_2160_uid58435	151	arCOG01824	YP_326699.1	fla cluster protein FlaF
300710998	Halalkalicoccus_jeotgali_B3_uid50305	151	arCOG01822	YP_003736812.1	fla cluster protein flaG
169235796	Halobacterium_salinarum_R1_uid61571	151	arCOG01822	YP_001688996.1	fla cluster protein flaG
389846686	Haloferax_mediterranei_ATCC_33500_uid167315	149	arCOG01822	YP_006348925.1	fla cluster protein flaG
292655369	Haloferax_volcanii_DS2_uid46845	149	arCOG01822	YP_003535266.1	fla cluster protein FlaG
452207906	Natronomonas_moolapensis_8_8_11_uid190182	152	arCOG01822	YP_007488028.1	fla cluster protein FlaG
452207907	Natronomonas_moolapensis_8_8_11_uid190182	156	arCOG01822	YP_007488029.1	fla cluster protein FlaG
76801692	Natronomonas_pharaonis_DSM_2160_uid58435	166	arCOG01822	YP_326700.1	fla cluster protein FlaG 1
76801693	Natronomonas_pharaonis_DSM_2160_uid58435	153	arCOG01822	YP_326701.1	fla cluster protein FlaG 2
169235795	Halobacterium_salinarum_R1_uid61571	256	arCOG04148	YP_001688995.1	fla cluster protein flaH
292655370	Haloferax_volcanii_DS2_uid46845	249	arCOG04148	YP_003535267.1	fla cluster protein FlaH
452207892	Natronomonas_moolapensis_8_8_11_uid190182	252	arCOG04148	YP_007488014.1	fla cluster protein FlaH
76801722	Natronomonas_pharaonis_DSM_2160_uid58435	253	arCOG04148	YP_326730.1	fla cluster protein FlaH
510882470	Salinarchaeum_laminariae_Harcht_Bsk1_uid207001	252	arCOG04148	YP_008055138.1	fla cluster protein FlaH
352682323	Thermoproteus_tenax_Kra_1_uid74443	146	arCOG03870	YP_004892847.1	FlaG family type II/IV secretion system protein
352682326	Thermoproteus_tenax_Kra_1_uid74443	162	arCOG03871	YP_004892850.1	FlaG family type II/IV secretion system protein
242398769	Thermococcus_sibiricus_MM_739_uid59399	158	arCOG01822	YP_002994193.1	FlaG flagella-related protein G
530548641	Thermococcus_litoralis_DSM_5473_uid82997	170	arCOG01824	YP_008429183.1	flagella
222480969	Halorubrum_lacusprofundi_ATCC_49239_uid58807	620	arCOG02963	YP_002567206.1	Flagella accessory C family protein
289582521	Natrialba_magadii_ATCC_43099_uid46245	811	arCOG02963	YP_003480987.1	Flagella accessory C family protein
327401354	Archaeoglobus_veneficus_SNP6_uid65269	395	arCOG02964	YP_004342193.1	Flagella accessory C family protein
336254904	Halopiger_xanaduensis_SH_6_uid68105	753	arCOG02964	YP_004598011.1	flagella accessory C family protein
284166673	Haloterrigena_turkmenica_DSM_5511_uid43501	391	arCOG02964	YP_003404952.1	Flagella accessory C family protein
288931823	Ferroglobus_placidus_DSM_10642_uid40863	161	arCOG05119	YP_003435883.1	Flagella accessory C family protein
134046764	Methanococcus_maripaludis_C5_uid58741	186	arCOG05119	YP_001098249.1	flagella accessory C family protein
159905388	Methanococcus_maripaludis_C6_uid58947	186	arCOG05119	YP_001549050.1	flagella accessory C family protein
150402866	Methanococcus_maripaludis_C7_uid58847	186	arCOG05119	YP_001330160.1	flagella accessory C family protein
45359232	Methanococcus_maripaludis_S2_uid58035	186	arCOG05119	NP_988789.1	flagella accessory C family protein
340624981	Methanococcus_maripaludis_X1_uid70729	186	arCOG05119	YP_004743434.1	flagella accessory C family protein
150399717	Methanococcus_vannielii_SB_uid58767	187	arCOG05119	YP_001323484.1	flagella accessory C family protein
297619818	Methanococcus_voltae_A3_uid49529	188	arCOG05119	YP_003707923.1	Flagella accessory C family protein
256811152	Methanocaldococcus_fervens_AG86_uid59347	163	arCOG05119	YP_003128521.1	Flagella accessory C family protein
261402222	Methanocaldococcus_vulcanius_M7_uid41131	155	arCOG05119	YP_003246446.1	Flagella accessory C family protein
289192736	Methanocaldococcus_FS406_22_uid42499	157	arCOG05119	YP_003458677.1	Flagella accessory C family protein
150400696	Methanococcus_aeolicus_Nankai_3_uid58823	181	arCOG05119	YP_001324462.1	flagella accessory C family protein
289582517	Natrialba_magadii_ATCC_43099_uid46245	482	arCOG05119	YP_003480983.1	Flagella accessory C family protein
336254904	Halopiger_xanaduensis_SH_6_uid68105	753	arCOG02963	YP_004598011.1	flagella accessory C family protein
327401354	Archaeoglobus_veneficus_SNP6_uid65269	395	arCOG02963	YP_004342193.1	Flagella accessory C family protein
284166673	Haloterrigena_turkmenica_DSM_5511_uid43501	391	arCOG02963	YP_003404952.1	Flagella accessory C family protein
289582517	Natrialba_magadii_ATCC_43099_uid46245	482	arCOG02964	YP_003480983.1	Flagella accessory C family protein
242398766	Thermococcus_sibiricus_MM_739_uid59399	570	arCOG01809	YP_002994190.1	Flagella accessory protein
240103594	Thermococcus_gammatolerans_EJ3_uid59389	159	arCOG05119	YP_002959903.1	Flagella accessory protein C FlaC
240103595	Thermococcus_gammatolerans_EJ3_uid59389	451	arCOG02964	YP_002959904.1	Flagella accessory protein D or E FlaD/E
76801721	Natronomonas_pharaonis_DSM_2160_uid58435	545	arCOG02963	YP_326729.1	flagella accessory protein FlaCE
223478084	Thermococcus_AM4_uid54735	576	arCOG01809	YP_002582611.1	flagella accessory protein FlaJ
20091874	Methanosarcina_acetivorans_C2A_uid57879	617	arCOG01817	NP_617949.1	flagella accessory protein I
20091900	Methanosarcina_acetivorans_C2A_uid57879	611	arCOG01817	NP_617975.1	flagella accessory protein I
397781052	Methanoculleus_bourgensis_MS2_uid171377	532	arCOG01809	YP_006545525.1	Flagella accessory protein J
76801985	Natronomonas_pharaonis_DSM_2160_uid58435	347	arCOG02964	YP_326993.1	flagella accessory proteins FlaD
408403629	Candidatus_Nitrososphaera_gargensis_Ga9_2_uid176707	526	arCOG01809	YP_006861612.1	flagella assembly protein FlaJ
313126822	Halogeometricum_borinquense_DSM_11551_uid54919	682	arCOG01808	YP_004037092.1	flagella assembly protein j
313126950	Halogeometricum_borinquense_DSM_11551_uid54919	719	arCOG01808	YP_004037220.1	flagella assembly protein j
313126763	Halogeometricum_borinquense_DSM_11551_uid54919	583	arCOG01809	YP_004037033.1	flagella assembly protein j
383320351	Methanocella_conradii_HZ254_uid157911	540	arCOG01809	YP_005381192.1	flagella assembly protein J
313127312	Halogeometricum_borinquense_DSM_11551_uid54919	636	arCOG01810	YP_004037582.1	flagella assembly protein j
510881456	Salinarchaeum_laminariae_Harcht_Bsk1_uid207001	686	arCOG01810	YP_008054124.1	flagella assembly protein j
146304090	Metallosphaera_sedula_DSM_5348_uid58717	475	arCOG01809	YP_001191406.1	flagella assembly protein J-like protein
313126765	Halogeometricum_borinquense_DSM_11551_uid54919	249	arCOG04148	YP_004037035.1	flagella biogenesis ATPase
429191903	Natronobacterium_gregoryi_SP2_uid74439	253	arCOG04148	YP_007177581.1	flagella biogenesis ATPase
292655371	Haloferax_volcanii_DS2_uid46845	554	arCOG01817	YP_003535268.1	flagella biogenesis protein FlaI
76801723	Natronomonas_pharaonis_DSM_2160_uid58435	557	arCOG01817	YP_326731.1	flagella biogenesis protein FlaI ( flagellin secretion system protein FlaI)
169235794	Halobacterium_salinarum_R1_uid61571	629	arCOG01817	YP_001688994.1	flagella biogenesis protein flaI ( flagellin secretion system protein flaI)
169235794	Halobacterium_salinarum_R1_uid61571	629	arCOG01817	YP_001688994.1	flagella biogenesis protein flaI ( flagellin secretion system protein flaI)
452207893	Natronomonas_moolapensis_8_8_11_uid190182	557	arCOG01817	YP_007488015.1	flagella biogenesis protein FlaI (probable flagellin secretion system protein FlaI)
510882471	Salinarchaeum_laminariae_Harcht_Bsk1_uid207001	555	arCOG01817	YP_008055139.1	flagella biogenesis protein FlaI (probable flagellin secretion system protein FlaI)
292655372	Haloferax_volcanii_DS2_uid46845	580	arCOG01809	YP_003535269.1	flagella biogenesis protein FlaJ
452207894	Natronomonas_moolapensis_8_8_11_uid190182	576	arCOG01809	YP_007488016.1	flagella biogenesis protein FlaJ (probable flagellin secretion system protein FlaJ)
390938210	Desulfurococcus_fermentans_DSM_16532_uid75119	237	arCOG04148	YP_006401948.1	flagella biosynthesis ATPase
296242935	Thermosphaera_aggregans_DSM_11486_uid48993	236	arCOG04148	YP_003650422.1	flagella biosynthesis ATPase
564290846	Haloarcula_hispanica_N601_uid230920	550	arCOG02963	YP_008877165.1	flagella E
564290269	Haloarcula_hispanica_N601_uid230920	161	arCOG02964	YP_008876562.1	flagella E
257052039	Halorhabdus_utahensis_DSM_12940_uid59189	573	arCOG02963	YP_003129872.1	flagella protein
510880549	Salinarchaeum_laminariae_Harcht_Bsk1_uid207001	519	arCOG02963	YP_008053217.1	flagella protein
336476498	Methanosalsum_zhilinae_DSM_4017_uid68249	421	arCOG02963	YP_004615639.1	flagella protein
289595821	Aciduliprofundum_boonei_T469_uid43333	348	arCOG02964	YP_003482517.1	flagella protein
288931824	Ferroglobus_placidus_DSM_10642_uid40863	277	arCOG02964	YP_003435884.1	flagella protein
257387989	Halomicrobium_mukohataei_DSM_12286_uid59107	162	arCOG02964	YP_003177762.1	flagella protein
257051773	Halorhabdus_utahensis_DSM_12940_uid59189	165	arCOG02964	YP_003129606.1	flagella protein
289192735	Methanocaldococcus_FS406_22_uid42499	341	arCOG02964	YP_003458676.1	flagella protein
296109777	Methanocaldococcus_infernus_ME_uid48803	317	arCOG02964	YP_003616726.1	flagella protein
91773533	Methanococcoides_burtonii_DSM_6242_uid58023	428	arCOG02964	YP_566225.1	flagella protein
134046762	Methanococcus_maripaludis_C5_uid58741	135	arCOG02964	YP_001098247.1	flagella protein
134046763	Methanococcus_maripaludis_C5_uid58741	304	arCOG02964	YP_001098248.1	flagella protein
159905387	Methanococcus_maripaludis_C6_uid58947	321	arCOG02964	YP_001549049.1	flagella protein
150402867	Methanococcus_maripaludis_C7_uid58847	317	arCOG02964	YP_001330161.1	flagella protein
45359233	Methanococcus_maripaludis_S2_uid58035	322	arCOG02964	NP_988790.1	flagella protein
45359234	Methanococcus_maripaludis_S2_uid58035	135	arCOG02964	NP_988791.1	flagella protein
340624982	Methanococcus_maripaludis_X1_uid70729	322	arCOG02964	YP_004743435.1	flagella protein
150399718	Methanococcus_vannielii_SB_uid58767	337	arCOG02964	YP_001323485.1	flagella protein
297619817	Methanococcus_voltae_A3_uid49529	359	arCOG02964	YP_003707922.1	flagella protein
336121887	Methanothermococcus_okinawensis_IH1_uid51535	340	arCOG02964	YP_004576662.1	flagella protein
336254908	Halopiger_xanaduensis_SH_6_uid68105	386	arCOG02964	YP_004598015.1	flagella protein
91773226	Methanococcoides_burtonii_DSM_6242_uid58023	706	arCOG02964	YP_565918.1	flagella protein
298674443	Methanohalobium_evestigatum_Z_7303_uid49857	1048	arCOG02964	YP_003726193.1	flagella protein
298675226	Methanohalobium_evestigatum_Z_7303_uid49857	374	arCOG02964	YP_003726976.1	flagella protein
410671587	Methanolobus_psychrophilus_R15_uid177925	925	arCOG02964	YP_006923958.1	flagella protein
336476495	Methanosalsum_zhilinae_DSM_4017_uid68249	881	arCOG02964	YP_004615636.1	flagella protein
336477392	Methanosalsum_zhilinae_DSM_4017_uid68249	911	arCOG02964	YP_004616533.1	flagella protein
336477581	Methanosalsum_zhilinae_DSM_4017_uid68249	413	arCOG02964	YP_004616722.1	flagella protein
289596319	Aciduliprofundum_boonei_T469_uid43333	114	arCOG02964	YP_003483015.1	flagella protein
289192734	Methanocaldococcus_FS406_22_uid42499	162	arCOG02964	YP_003458675.1	flagella protein
256811150	Methanocaldococcus_fervens_AG86_uid59347	134	arCOG02964	YP_003128519.1	flagella protein
256811151	Methanocaldococcus_fervens_AG86_uid59347	302	arCOG02964	YP_003128520.1	flagella protein
296109776	Methanocaldococcus_infernus_ME_uid48803	134	arCOG02964	YP_003616725.1	flagella protein
261402223	Methanocaldococcus_vulcanius_M7_uid41131	310	arCOG02964	YP_003246447.1	flagella protein
261402224	Methanocaldococcus_vulcanius_M7_uid41131	133	arCOG02964	YP_003246448.1	flagella protein
150400697	Methanococcus_aeolicus_Nankai_3_uid58823	295	arCOG02964	YP_001324463.1	flagella protein
150400698	Methanococcus_aeolicus_Nankai_3_uid58823	136	arCOG02964	YP_001324464.1	flagella protein
159905386	Methanococcus_maripaludis_C6_uid58947	135	arCOG02964	YP_001549048.1	flagella protein
150402868	Methanococcus_maripaludis_C7_uid58847	135	arCOG02964	YP_001330162.1	flagella protein
340624983	Methanococcus_maripaludis_X1_uid70729	135	arCOG02964	YP_004743436.1	flagella protein
150399719	Methanococcus_vannielii_SB_uid58767	135	arCOG02964	YP_001323486.1	flagella protein
297619816	Methanococcus_voltae_A3_uid49529	135	arCOG02964	YP_003707921.1	flagella protein
336121888	Methanothermococcus_okinawensis_IH1_uid51535	135	arCOG02964	YP_004576663.1	flagella protein
333911244	Methanotorris_igneus_Kol_5_uid67321	171	arCOG02964	YP_004484977.1	flagella protein
257386305	Halomicrobium_mukohataei_DSM_12286_uid59107	553	arCOG02964	YP_003176078.1	flagella protein
91773226	Methanococcoides_burtonii_DSM_6242_uid58023	706	arCOG02964	YP_565918.1	flagella protein
410671547	Methanolobus_psychrophilus_R15_uid177925	438	arCOG05119	YP_006923918.1	flagella protein
257386305	Halomicrobium_mukohataei_DSM_12286_uid59107	553	arCOG02963	YP_003176078.1	flagella protein
336254908	Halopiger_xanaduensis_SH_6_uid68105	386	arCOG02963	YP_004598015.1	flagella protein
336476498	Methanosalsum_zhilinae_DSM_4017_uid68249	421	arCOG02964	YP_004615639.1	flagella protein
336477581	Methanosalsum_zhilinae_DSM_4017_uid68249	413	arCOG05119	YP_004616722.1	flagella protein
410671547	Methanolobus_psychrophilus_R15_uid177925	438	arCOG02964	YP_006923918.1	flagella protein
510882467	Salinarchaeum_laminariae_Harcht_Bsk1_uid207001	553	arCOG02964	YP_008055135.1	flagella protein
159904997	Methanococcus_maripaludis_C6_uid58947	142	arCOG01824	YP_001548659.1	flagella protein F
340623528	Methanococcus_maripaludis_X1_uid70729	144	arCOG01824	YP_004741981.1	flagella protein F
150399720	Methanococcus_vannielii_SB_uid58767	133	arCOG01824	YP_001323487.1	flagella protein F
150400094	Methanococcus_vannielii_SB_uid58767	142	arCOG01824	YP_001323861.1	flagella protein F
341581090	Thermococcus_4557_uid70841	168	arCOG05119	YP_004761582.1	flagella protein FlaC-like protein
315230968	Thermococcus_barophilus_MP_uid54733	163	arCOG05119	YP_004071404.1	flagella protein FlaC-like protein
341581091	Thermococcus_4557_uid70841	293	arCOG02964	YP_004761583.1	flagella protein FlaD-like protein
315230969	Thermococcus_barophilus_MP_uid54733	266	arCOG02964	YP_004071405.1	flagella protein FlaD-like protein
341581093	Thermococcus_4557_uid70841	148	arCOG01822	YP_004761585.1	flagella protein FlaG-like protein
315230971	Thermococcus_barophilus_MP_uid54733	153	arCOG01822	YP_004071407.1	flagella protein FlaG-like protein
408403628	Candidatus_Nitrososphaera_gargensis_Ga9_2_uid176707	235	arCOG04148	YP_006861611.1	flagella protein FlaH
452208933	Methanosarcina_mazei_Tuc01_uid190185	238	arCOG04148	YP_007489047.1	Flagella protein FlaH
452209020	Methanosarcina_mazei_Tuc01_uid190185	263	arCOG04148	YP_007489134.1	Flagella protein FlaH
315230972	Thermococcus_barophilus_MP_uid54733	231	arCOG04148	YP_004071408.1	flagella protein FlaH-like protein
452208932	Methanosarcina_mazei_Tuc01_uid190185	617	arCOG01817	YP_007489046.1	Flagella protein FlaI
452209019	Methanosarcina_mazei_Tuc01_uid190185	615	arCOG01817	YP_007489133.1	Flagella protein FlaI
452209518	Methanosarcina_mazei_Tuc01_uid190185	565	arCOG01817	YP_007489632.1	Flagella protein FlaI
452210817	Methanosarcina_mazei_Tuc01_uid190185	941	arCOG01818	YP_007490931.1	Flagella protein FlaI
452210817	Methanosarcina_mazei_Tuc01_uid190185	941	arCOG01818	YP_007490931.1	Flagella protein FlaI
452210817	Methanosarcina_mazei_Tuc01_uid190185	941	arCOG01818	YP_007490931.1	Flagella protein FlaI
341581095	Thermococcus_4557_uid70841	542	arCOG01817	YP_004761587.1	flagella protein FlaI-like protein
315230973	Thermococcus_barophilus_MP_uid54733	541	arCOG01817	YP_004071409.1	flagella protein FlaI-like protein
452209018	Methanosarcina_mazei_Tuc01_uid190185	520	arCOG01809	YP_007489132.1	Flagella protein FlaJ
315230974	Thermococcus_barophilus_MP_uid54733	569	arCOG01809	YP_004071410.1	flagella protein FlaJ-like protein
315230970	Thermococcus_barophilus_MP_uid54733	171	arCOG01824	YP_004071406.1	flagella protein F-like protein
150399721	Methanococcus_vannielii_SB_uid58767	150	arCOG01822	YP_001323488.1	flagella protein G
313126768	Halogeometricum_borinquense_DSM_11551_uid54919	456	arCOG02964	YP_004037038.1	flagella protein/flagella accessory protein c (flac)
313126768	Halogeometricum_borinquense_DSM_11551_uid54919	456	arCOG02963	YP_004037038.1	flagella protein/flagella accessory protein c (flac)
73669467	Methanosarcina_barkeri_Fusaro_uid57715	262	arCOG04148	YP_305482.1	flagella related protein FlaH
73669466	Methanosarcina_barkeri_Fusaro_uid57715	604	arCOG01817	YP_305481.1	flagella related protein FlaI
73669465	Methanosarcina_barkeri_Fusaro_uid57715	517	arCOG01809	YP_305480.1	flagella related protein FlaJ
397650834	Pyrococcus_furiosus_COM1_uid169620	172	arCOG01824	YP_006491415.1	flagella-like protein
18976706	Pyrococcus_furiosus_DSM_3638_uid57873	185	arCOG01824	NP_578063.1	flagella-like protein
33359301	Pyrococcus_horikoshii_OT3_uid57753	155	arCOG01824	NP_877768.1	flagella-like protein
297619813	Methanococcus_voltae_A3_uid49529	230	arCOG04148	YP_003707918.1	flagella-like protein biogenesis ATPase
332158819	Pyrococcus_NA2_uid66551	160	arCOG05119	YP_004424098.1	flagella-like protein c
337284715	Pyrococcus_yayanosii_CH1_uid68281	125	arCOG05119	YP_004624189.1	flagella-like protein c
15669084	Methanocaldococcus_jannaschii_DSM_2661_uid57713	141	arCOG05119	NP_247889.1	flagella-like protein C
15669085	Methanocaldococcus_jannaschii_DSM_2661_uid57713	342	arCOG02964	NP_247890.1	flagella-like protein D
337284714	Pyrococcus_yayanosii_CH1_uid68281	406	arCOG02964	YP_004624188.1	flagella-like protein D or E
337284714	Pyrococcus_yayanosii_CH1_uid68281	406	arCOG02964	YP_004624188.1	flagella-like protein D or E
55378885	Haloarcula_marismortui_ATCC_43049_uid57719	561	arCOG02963	YP_136735.1	flagella-like protein E
344212320	Haloarcula_hispanica_ATCC_33960_uid72475	161	arCOG02964	YP_004796640.1	flagella-like protein E
55378263	Haloarcula_marismortui_ATCC_43049_uid57719	161	arCOG02964	YP_136113.1	flagella-like protein E
15790076	Halobacterium_NRC_1_uid57769	156	arCOG02964	NP_279900.1	flagella-like protein E
15669086	Methanocaldococcus_jannaschii_DSM_2661_uid57713	140	arCOG02964	NP_247891.1	flagella-like protein E
344212920	Haloarcula_hispanica_ATCC_33960_uid72475	550	arCOG02964	YP_004797240.1	flagella-like protein E like protein
344212920	Haloarcula_hispanica_ATCC_33960_uid72475	550	arCOG02963	YP_004797240.1	flagella-like protein E like protein
21226419	Methanosarcina_mazei_Go1_uid57893	617	arCOG01817	NP_632341.1	flagella-like protein FlaI
21226515	Methanosarcina_mazei_Go1_uid57893	615	arCOG01817	NP_632437.1	flagella-like protein FlaI
21227040	Methanosarcina_mazei_Go1_uid57893	565	arCOG01817	NP_632962.1	flagella-like protein FlaI
55378883	Haloarcula_marismortui_ATCC_43049_uid57719	150	arCOG01822	YP_136733.1	flagella-like protein G
15669088	Methanocaldococcus_jannaschii_DSM_2661_uid57713	154	arCOG01822	NP_247893.1	flagella-like protein G
344212917	Haloarcula_hispanica_ATCC_33960_uid72475	253	arCOG04148	YP_004797237.1	flagella-like protein H
55378882	Haloarcula_marismortui_ATCC_43049_uid57719	253	arCOG04148	YP_136732.1	flagella-like protein H
218884009	Desulfurococcus_kamchatkensis_1221n_uid59133	415	arCOG01817	YP_002428391.1	Flagella-like protein I
21227039	Methanosarcina_mazei_Go1_uid57893	649	arCOG01808	NP_632961.1	flagella-like protein J
70606942	Sulfolobus_acidocaldarius_DSM_639_uid58379	478	arCOG01809	YP_255812.1	flagella-like protein J
549455839	Aeropyrum_camini_SY1___JCM_12091_uid222311	243	arCOG04148	YP_008604598.1	flagellar accessory protein FlaH
14601707	Aeropyrum_pernix_K1_uid57757	245	arCOG04148	NP_148248.1	flagellar accessory protein FlaH
11498655	Archaeoglobus_fulgidus_DSM_4304_uid57717	244	arCOG04148	NP_069883.1	flagellar accessory protein FlaH
288931827	Ferroglobus_placidus_DSM_10642_uid40863	231	arCOG04148	YP_003435887.1	flagellar accessory protein FlaH
305664036	Ignisphaera_aggregans_DSM_17230_uid51875	238	arCOG04148	YP_003860324.1	flagellar accessory protein FlaH
146304092	Metallosphaera_sedula_DSM_5348_uid58717	227	arCOG04148	YP_001191408.1	flagellar accessory protein FlaH
256811147	Methanocaldococcus_fervens_AG86_uid59347	230	arCOG04148	YP_003128516.1	flagellar accessory protein FlaH
15669089	Methanocaldococcus_jannaschii_DSM_2661_uid57713	233	arCOG04148	NP_247894.1	flagellar accessory protein FlaH
261402227	Methanocaldococcus_vulcanius_M7_uid41131	230	arCOG04148	YP_003246451.1	flagellar accessory protein FlaH
147921415	Methanocella_arvoryzae_MRE50_uid61623	246	arCOG04148	YP_684771.1	flagellar accessory protein FlaH
91772404	Methanococcoides_burtonii_DSM_6242_uid58023	238	arCOG04148	YP_565096.1	flagellar accessory protein FlaH
150400701	Methanococcus_aeolicus_Nankai_3_uid58823	230	arCOG04148	YP_001324467.1	flagellar accessory protein FlaH
134046759	Methanococcus_maripaludis_C5_uid58741	230	arCOG04148	YP_001098244.1	flagellar accessory protein FlaH
159905383	Methanococcus_maripaludis_C6_uid58947	230	arCOG04148	YP_001549045.1	flagellar accessory protein FlaH
150402871	Methanococcus_maripaludis_C7_uid58847	230	arCOG04148	YP_001330165.1	flagellar accessory protein FlaH
45359237	Methanococcus_maripaludis_S2_uid58035	230	arCOG04148	NP_988794.1	flagellar accessory protein FlaH
340624986	Methanococcus_maripaludis_X1_uid70729	230	arCOG04148	YP_004743439.1	flagellar accessory protein FlaH
150399722	Methanococcus_vannielii_SB_uid58767	230	arCOG04148	YP_001323489.1	flagellar accessory protein FlaH
126178900	Methanoculleus_marisnigri_JR1_uid58561	247	arCOG04148	YP_001046865.1	flagellar accessory protein FlaH
307354194	Methanoplanus_petrolearius_DSM_11571_uid52695	248	arCOG04148	YP_003895245.1	flagellar accessory protein FlaH
154150886	Methanoregula_boonei_6A8_uid58815	244	arCOG04148	YP_001404504.1	flagellar accessory protein FlaH
20091875	Methanosarcina_acetivorans_C2A_uid57879	238	arCOG04148	NP_617950.1	flagellar accessory protein FlaH
20091899	Methanosarcina_acetivorans_C2A_uid57879	248	arCOG04148	NP_617974.1	flagellar accessory protein FlaH
21226420	Methanosarcina_mazei_Go1_uid57893	238	arCOG04148	NP_632342.1	flagellar accessory protein FlaH
21226516	Methanosarcina_mazei_Go1_uid57893	264	arCOG04148	NP_632438.1	flagellar accessory protein FlaH
219852459	Methanosphaerula_palustris_E1_9c_uid59193	244	arCOG04148	YP_002466891.1	flagellar accessory protein FlaH
88601422	Methanospirillum_hungatei_JF_1_uid58181	256	arCOG04148	YP_501600.1	flagellar accessory protein FlaH
336121891	Methanothermococcus_okinawensis_IH1_uid51535	235	arCOG04148	YP_004576666.1	flagellar accessory protein FlaH
332158823	Pyrococcus_NA2_uid66551	232	arCOG04148	YP_004424102.1	flagellar accessory protein FlaH
14521687	Pyrococcus_abyssi_GE5_uid62903	232	arCOG04148	NP_127163.1	flagellar accessory protein FlaH
397650832	Pyrococcus_furiosus_COM1_uid169620	232	arCOG04148	YP_006491413.1	flagellar accessory protein FlaH
18976704	Pyrococcus_furiosus_DSM_3638_uid57873	204	arCOG04148	NP_578061.1	flagellar accessory protein FlaH
14590456	Pyrococcus_horikoshii_OT3_uid57753	232	arCOG04148	NP_142524.1	flagellar accessory protein FlaH
337284712	Pyrococcus_yayanosii_CH1_uid68281	232	arCOG04148	YP_004624186.1	flagellar accessory protein FlaH
70606944	Sulfolobus_acidocaldarius_DSM_639_uid58379	228	arCOG04148	YP_255814.1	flagellar accessory protein FlaH
449067176	Sulfolobus_acidocaldarius_N8_uid189027	233	arCOG04148	YP_007434258.1	flagellar accessory protein FlaH
449069447	Sulfolobus_acidocaldarius_Ron12_I_uid189028	233	arCOG04148	YP_007436528.1	flagellar accessory protein FlaH
385772144	Sulfolobus_islandicus_HVE10_4_uid162067	235	arCOG04148	YP_005644710.1	flagellar accessory protein FlaH
227829137	Sulfolobus_islandicus_L_S_2_15_uid58871	234	arCOG04148	YP_002830916.1	flagellar accessory protein FlaH
227826529	Sulfolobus_islandicus_M_14_25_uid58849	234	arCOG04148	YP_002828308.1	flagellar accessory protein FlaH
229583692	Sulfolobus_islandicus_M_16_27_uid58851	234	arCOG04148	YP_002842193.1	flagellar accessory protein FlaH
238618599	Sulfolobus_islandicus_M_16_4_uid58841	234	arCOG04148	YP_002913424.1	flagellar accessory protein FlaH
385774861	Sulfolobus_islandicus_REY15A_uid162071	230	arCOG04148	YP_005647429.1	flagellar accessory protein FlaH
229577939	Sulfolobus_islandicus_Y_G_57_14_uid58923	234	arCOG04148	YP_002836337.1	flagellar accessory protein FlaH
229583356	Sulfolobus_islandicus_Y_N_15_51_uid58825	234	arCOG04148	YP_002841755.1	flagellar accessory protein FlaH
384432671	Sulfolobus_solfataricus_98_2_uid167998	234	arCOG04148	YP_005642029.1	flagellar accessory protein FlaH
15899077	Sulfolobus_solfataricus_P2_uid57721	234	arCOG04148	NP_343682.1	flagellar accessory protein FlaH
15922857	Sulfolobus_tokodaii_7_uid57807	234	arCOG04148	NP_378526.1	flagellar accessory protein FlaH
341581094	Thermococcus_4557_uid70841	231	arCOG04148	YP_004761586.1	flagellar accessory protein FlaH
240103598	Thermococcus_gammatolerans_EJ3_uid59389	232	arCOG04148	YP_002959907.1	flagellar accessory protein FlaH
57639982	Thermococcus_kodakarensis_KOD1_uid58225	232	arCOG04148	YP_182460.1	flagellar accessory protein FlaH
530548643	Thermococcus_litoralis_DSM_5473_uid82997	232	arCOG04148	YP_008429185.1	flagellar accessory protein FlaH
212224329	Thermococcus_onnurineus_NA1_uid59043	232	arCOG04148	YP_002307565.1	flagellar accessory protein FlaH
16081662	Thermoplasma_acidophilum_DSM_1728_uid61573	223	arCOG04148	NP_394032.1	flagellar accessory protein FlaH
13541443	Thermoplasma_volcanium_GSS1_uid57751	223	arCOG04148	NP_111131.1	flagellar accessory protein FlaH
11498653	Archaeoglobus_fulgidus_DSM_4304_uid57717	541	arCOG01809	NP_069881.1	flagellar assembly protein J
564290841	Haloarcula_hispanica_N601_uid230920	582	arCOG01809	YP_008877160.1	flagellar assembly protein J
55378880	Haloarcula_marismortui_ATCC_43049_uid57719	582	arCOG01809	YP_136730.1	flagellar assembly protein J
15790071	Halobacterium_NRC_1_uid57769	581	arCOG01809	NP_279895.1	flagellar assembly protein J
169235793	Halobacterium_salinarum_R1_uid61571	581	arCOG01809	YP_001688993.1	flagellar assembly protein J
389846689	Haloferax_mediterranei_ATCC_33500_uid167315	580	arCOG01809	YP_006348928.1	flagellar assembly protein J
257052044	Halorhabdus_utahensis_DSM_12940_uid59189	581	arCOG01809	YP_003129877.1	flagellar assembly protein J
222480974	Halorubrum_lacusprofundi_ATCC_49239_uid58807	578	arCOG01809	YP_002567211.1	flagellar assembly protein J
256811145	Methanocaldococcus_fervens_AG86_uid59347	558	arCOG01809	YP_003128514.1	flagellar assembly protein J
15669091	Methanocaldococcus_jannaschii_DSM_2661_uid57713	562	arCOG01809	NP_247896.1	flagellar assembly protein J
261402229	Methanocaldococcus_vulcanius_M7_uid41131	559	arCOG01809	YP_003246453.1	flagellar assembly protein J
147921417	Methanocella_arvoryzae_MRE50_uid61623	527	arCOG01809	YP_684769.1	flagellar assembly protein J
91772406	Methanococcoides_burtonii_DSM_6242_uid58023	539	arCOG01809	YP_565098.1	flagellar assembly protein J
91773538	Methanococcoides_burtonii_DSM_6242_uid58023	551	arCOG01809	YP_566230.1	flagellar assembly protein J
150400703	Methanococcus_aeolicus_Nankai_3_uid58823	558	arCOG01809	YP_001324469.1	flagellar assembly protein J
134046757	Methanococcus_maripaludis_C5_uid58741	558	arCOG01809	YP_001098242.1	flagellar assembly protein J
159905381	Methanococcus_maripaludis_C6_uid58947	558	arCOG01809	YP_001549043.1	flagellar assembly protein J
150402873	Methanococcus_maripaludis_C7_uid58847	558	arCOG01809	YP_001330167.1	flagellar assembly protein J
45359239	Methanococcus_maripaludis_S2_uid58035	558	arCOG01809	NP_988796.1	flagellar assembly protein J
340624988	Methanococcus_maripaludis_X1_uid70729	558	arCOG01809	YP_004743441.1	flagellar assembly protein J
150399724	Methanococcus_vannielii_SB_uid58767	558	arCOG01809	YP_001323491.1	flagellar assembly protein J
126178898	Methanoculleus_marisnigri_JR1_uid58561	532	arCOG01809	YP_001046863.1	flagellar assembly protein J
410671552	Methanolobus_psychrophilus_R15_uid177925	551	arCOG01809	YP_006923923.1	flagellar assembly protein J
154150884	Methanoregula_boonei_6A8_uid58815	546	arCOG01809	YP_001404502.1	flagellar assembly protein J
20091873	Methanosarcina_acetivorans_C2A_uid57879	543	arCOG01809	NP_617948.1	flagellar assembly protein J
20091901	Methanosarcina_acetivorans_C2A_uid57879	520	arCOG01809	NP_617976.1	flagellar assembly protein J
21226418	Methanosarcina_mazei_Go1_uid57893	541	arCOG01809	NP_632340.1	flagellar assembly protein J
21226514	Methanosarcina_mazei_Go1_uid57893	515	arCOG01809	NP_632436.1	flagellar assembly protein J
219852457	Methanosphaerula_palustris_E1_9c_uid59193	545	arCOG01809	YP_002466889.1	flagellar assembly protein J
88601424	Methanospirillum_hungatei_JF_1_uid58181	534	arCOG01809	YP_501602.1	flagellar assembly protein J
76801724	Natronomonas_pharaonis_DSM_2160_uid58435	576	arCOG01809	YP_326732.1	flagellar assembly protein J
332158825	Pyrococcus_NA2_uid66551	571	arCOG01809	YP_004424104.1	flagellar assembly protein J
14521685	Pyrococcus_abyssi_GE5_uid62903	572	arCOG01809	NP_127161.1	flagellar assembly protein J
397650830	Pyrococcus_furiosus_COM1_uid169620	568	arCOG01809	YP_006491411.1	flagellar assembly protein J
18976702	Pyrococcus_furiosus_DSM_3638_uid57873	568	arCOG01809	NP_578059.1	flagellar assembly protein J
14590458	Pyrococcus_horikoshii_OT3_uid57753	573	arCOG01809	NP_142526.1	flagellar assembly protein J
337284710	Pyrococcus_yayanosii_CH1_uid68281	568	arCOG01809	YP_004624184.1	flagellar assembly protein J
510882472	Salinarchaeum_laminariae_Harcht_Bsk1_uid207001	580	arCOG01809	YP_008055140.1	flagellar assembly protein J
341581096	Thermococcus_4557_uid70841	572	arCOG01809	YP_004761588.1	flagellar assembly protein J
240103600	Thermococcus_gammatolerans_EJ3_uid59389	576	arCOG01809	YP_002959909.1	flagellar assembly protein J
57639984	Thermococcus_kodakarensis_KOD1_uid58225	579	arCOG01809	YP_182462.1	flagellar assembly protein J
530548645	Thermococcus_litoralis_DSM_5473_uid82997	569	arCOG01809	YP_008429187.1	flagellar assembly protein J
212224327	Thermococcus_onnurineus_NA1_uid59043	576	arCOG01809	YP_002307563.1	flagellar assembly protein J
16081664	Thermoplasma_acidophilum_DSM_1728_uid61573	551	arCOG01809	NP_394034.1	flagellar assembly protein J
13541445	Thermoplasma_volcanium_GSS1_uid57751	552	arCOG01809	NP_111133.1	flagellar assembly protein J
344212915	Haloarcula_hispanica_ATCC_33960_uid72475	582	arCOG01809	YP_004797235.1	flagellar assembly protein J/type II secretion system protein
13541439	Thermoplasma_volcanium_GSS1_uid57751	154	arCOG05119	NP_111127.1	flagellar protein C
313126779	Halogeometricum_borinquense_DSM_11551_uid54919	338	arCOG02964	YP_004037049.1	flagellar protein d/e
13541440	Thermoplasma_volcanium_GSS1_uid57751	217	arCOG02964	NP_111128.1	flagellar protein E
55378884	Haloarcula_marismortui_ATCC_43049_uid57719	145	arCOG01824	YP_136734.1	flagellar protein F
313126767	Halogeometricum_borinquense_DSM_11551_uid54919	150	arCOG01824	YP_004037037.1	flagellar protein f
91773534	Methanococcoides_burtonii_DSM_6242_uid58023	146	arCOG01824	YP_566226.1	flagellar protein F
150400699	Methanococcus_aeolicus_Nankai_3_uid58823	135	arCOG01824	YP_001324465.1	flagellar protein F
134046359	Methanococcus_maripaludis_C5_uid58741	142	arCOG01824	YP_001097844.1	flagellar protein F
134046761	Methanococcus_maripaludis_C5_uid58741	135	arCOG01824	YP_001098246.1	flagellar protein F
159905385	Methanococcus_maripaludis_C6_uid58947	135	arCOG01824	YP_001549047.1	flagellar protein F
150402869	Methanococcus_maripaludis_C7_uid58847	135	arCOG01824	YP_001330163.1	flagellar protein F
45359235	Methanococcus_maripaludis_S2_uid58035	125	arCOG01824	NP_988792.1	flagellar protein F
340624984	Methanococcus_maripaludis_X1_uid70729	113	arCOG01824	YP_004743437.1	flagellar protein F
429191894	Natronobacterium_gregoryi_SP2_uid74439	153	arCOG01824	YP_007177572.1	flagellar protein F
70606945	Sulfolobus_acidocaldarius_DSM_639_uid58379	164	arCOG01824	YP_255815.1	flagellar protein F
385772145	Sulfolobus_islandicus_HVE10_4_uid162067	162	arCOG01824	YP_005644711.1	flagellar protein F
385774862	Sulfolobus_islandicus_REY15A_uid162071	162	arCOG01824	YP_005647430.1	flagellar protein F
13541441	Thermoplasma_volcanium_GSS1_uid57751	137	arCOG01824	NP_111129.1	flagellar protein F
240103596	Thermococcus_gammatolerans_EJ3_uid59389	175	arCOG01824	YP_002959905.1	flagellar protein F FlaF
389852038	Pyrococcus_ST04_uid167261	160	arCOG05119	YP_006354272.1	flagellar protein FlaC
389852039	Pyrococcus_ST04_uid167261	418	arCOG02964	YP_006354273.1	flagellar protein FlaD or FlaE
408403627	Candidatus_Nitrososphaera_gargensis_Ga9_2_uid176707	179	arCOG01824	YP_006861610.1	flagellar protein FlaF
91772403	Methanococcoides_burtonii_DSM_6242_uid58023	157	arCOG01824	YP_565095.1	flagellar protein FlaF
389852040	Pyrococcus_ST04_uid167261	143	arCOG01824	YP_006354274.1	flagellar protein FlaF
284996525	Sulfolobus_islandicus_L_D_8_5_uid43679	162	arCOG01824	YP_003418292.1	flagellar protein FlaF
408403626	Candidatus_Nitrososphaera_gargensis_Ga9_2_uid176707	164	arCOG01822	YP_006861609.1	flagellar protein FlaG
169237071	Halobacterium_salinarum_R1_uid61571	153	arCOG01822	YP_001690271.1	flagellar protein FlaG
389852041	Pyrococcus_ST04_uid167261	158	arCOG01822	YP_006354275.1	flagellar protein FlaG
284996526	Sulfolobus_islandicus_L_D_8_5_uid43679	155	arCOG01822	YP_003418293.1	flagellar protein FlaG
227826531	Sulfolobus_islandicus_M_14_25_uid58849	155	arCOG01822	YP_002828310.1	flagellar protein FlaG
229583694	Sulfolobus_islandicus_M_16_27_uid58851	155	arCOG01822	YP_002842195.1	flagellar protein FlaG
238618601	Sulfolobus_islandicus_M_16_4_uid58841	155	arCOG01822	YP_002913426.1	flagellar protein FlaG
383320349	Methanocella_conradii_HZ254_uid157911	243	arCOG04148	YP_005381190.1	flagellar protein FlaH
389852042	Pyrococcus_ST04_uid167261	204	arCOG04148	YP_006354276.1	flagellar protein FlaH
389852043	Pyrococcus_ST04_uid167261	537	arCOG01817	YP_006354277.1	flagellar protein FlaI
383320350	Methanocella_conradii_HZ254_uid157911	592	arCOG01817	YP_005381191.1	flagellar protein FlaI (VirB11-like ATPase)
389852044	Pyrococcus_ST04_uid167261	569	arCOG01809	YP_006354278.1	flagellar protein FlaJ
564290844	Haloarcula_hispanica_N601_uid230920	150	arCOG01822	YP_008877163.1	flagellar protein G
16554480	Halobacterium_NRC_1_uid57769	151	arCOG01822	NP_444204.1	flagellar protein G
313126766	Halogeometricum_borinquense_DSM_11551_uid54919	150	arCOG01822	YP_004037036.1	flagellar protein g
91773535	Methanococcoides_burtonii_DSM_6242_uid58023	167	arCOG01822	YP_566227.1	flagellar protein G
150400700	Methanococcus_aeolicus_Nankai_3_uid58823	151	arCOG01822	YP_001324466.1	flagellar protein G
134046760	Methanococcus_maripaludis_C5_uid58741	150	arCOG01822	YP_001098245.1	flagellar protein G
159905384	Methanococcus_maripaludis_C6_uid58947	150	arCOG01822	YP_001549046.1	flagellar protein G
150402870	Methanococcus_maripaludis_C7_uid58847	150	arCOG01822	YP_001330164.1	flagellar protein G
45359236	Methanococcus_maripaludis_S2_uid58035	150	arCOG01822	NP_988793.1	flagellar protein G
340624985	Methanococcus_maripaludis_X1_uid70729	150	arCOG01822	YP_004743438.1	flagellar protein G
429191895	Natronobacterium_gregoryi_SP2_uid74439	158	arCOG01822	YP_007177573.1	flagellar protein G
530548642	Thermococcus_litoralis_DSM_5473_uid82997	156	arCOG01822	YP_008429184.1	flagellar protein G
16082646	Thermoplasma_acidophilum_DSM_1728_uid61573	147	arCOG01822	NP_394031.1	flagellar protein G
13541442	Thermoplasma_volcanium_GSS1_uid57751	147	arCOG01822	NP_111130.1	flagellar protein G
390938537	Desulfurococcus_fermentans_DSM_16532_uid75119	140	arCOG03871	YP_006402275.1	flagellar protein G
218884010	Desulfurococcus_kamchatkensis_1221n_uid59133	140	arCOG03871	YP_002428392.1	flagellar protein G
320100681	Desulfurococcus_mucosus_DSM_2162_uid62227	140	arCOG03871	YP_004176273.1	flagellar protein G
490715721	nanoarchaeote_Nst1	166	arCOG03871	WP_004578367.1	Flagellar protein G
240103597	Thermococcus_gammatolerans_EJ3_uid59389	158	arCOG01822	YP_002959906.1	flagellar protein G FlaG
549455838	Aeropyrum_camini_SY1___JCM_12091_uid222311	577	arCOG01817	YP_008604597.1	flagellar protein I-like protein
118431640	Aeropyrum_pernix_K1_uid57757	576	arCOG01817	NP_148247.2	flagellar protein I-like protein
549455837	Aeropyrum_camini_SY1___JCM_12091_uid222311	554	arCOG01809	YP_008604596.1	flagellar protein J-like protein
118431639	Aeropyrum_pernix_K1_uid57757	551	arCOG01809	NP_148246.2	flagellar protein J-like protein
218883820	Desulfurococcus_kamchatkensis_1221n_uid59133	399	arCOG01809	YP_002428202.1	flagellar protein J-like protein
212224331	Thermococcus_onnurineus_NA1_uid59043	158	arCOG01824	YP_002307567.1	flagella-related protein
14521691	Pyrococcus_abyssi_GE5_uid62903	160	arCOG05119	NP_127167.1	flagella-related protein c
57639978	Thermococcus_kodakarensis_KOD1_uid58225	158	arCOG05119	YP_182456.1	flagella-related protein C
212224333	Thermococcus_onnurineus_NA1_uid59043	158	arCOG05119	YP_002307569.1	flagella-related protein C
18976707	Pyrococcus_furiosus_DSM_3638_uid57873	402	arCOG02964	NP_578064.1	flagella-related protein D
57639979	Thermococcus_kodakarensis_KOD1_uid58225	474	arCOG02964	YP_182457.1	flagella-related protein D
212224332	Thermococcus_onnurineus_NA1_uid59043	443	arCOG02964	YP_002307568.1	flagella-related protein D
397650835	Pyrococcus_furiosus_COM1_uid169620	402	arCOG02964	YP_006491416.1	flagella-related protein D
14521690	Pyrococcus_abyssi_GE5_uid62903	419	arCOG02964	NP_127166.1	flagella-related protein d or e
242398770	Thermococcus_sibiricus_MM_739_uid59399	274	arCOG02964	YP_002994194.1	Flagella-related protein d,
389846684	Haloferax_mediterranei_ATCC_33500_uid167315	456	arCOG02963	YP_006348923.1	flagella-related protein E
389846684	Haloferax_mediterranei_ATCC_33500_uid167315	456	arCOG02964	YP_006348923.1	flagella-related protein E
57639980	Thermococcus_kodakarensis_KOD1_uid58225	174	arCOG01824	YP_182458.1	flagella-related protein F
529077048	Halorhabdus_tiamatea_SARL4B_uid214082	165	arCOG02964	YP_008376051.1	flagella-related protein FlaE
529077257	Halorhabdus_tiamatea_SARL4B_uid214082	151	arCOG01824	YP_008376260.1	flagella-related protein FlaF
529077258	Halorhabdus_tiamatea_SARL4B_uid214082	149	arCOG01822	YP_008376261.1	flagella-related protein FlaG
529077259	Halorhabdus_tiamatea_SARL4B_uid214082	254	arCOG04148	YP_008376262.1	flagella-related protein FlaH
529077260	Halorhabdus_tiamatea_SARL4B_uid214082	557	arCOG01817	YP_008376263.1	flagella-related protein FlaI
529077261	Halorhabdus_tiamatea_SARL4B_uid214082	581	arCOG01809	YP_008376264.1	flagella-related protein FlaJ
14521688	Pyrococcus_abyssi_GE5_uid62903	164	arCOG01822	NP_127164.1	flagella-related protein g
397650833	Pyrococcus_furiosus_COM1_uid169620	160	arCOG01822	YP_006491414.1	flagella-related protein g
18976705	Pyrococcus_furiosus_DSM_3638_uid57873	160	arCOG01822	NP_578062.1	flagella-related protein g
57639981	Thermococcus_kodakarensis_KOD1_uid58225	161	arCOG01822	YP_182459.1	flagella-related protein G
212224330	Thermococcus_onnurineus_NA1_uid59043	159	arCOG01822	YP_002307566.1	flagella-related protein G
389846687	Haloferax_mediterranei_ATCC_33500_uid167315	250	arCOG04148	YP_006348926.1	flagella-related protein H
257386302	Halomicrobium_mukohataei_DSM_12286_uid59107	253	arCOG04148	YP_003176075.1	flagella-related protein H
257052042	Halorhabdus_utahensis_DSM_12940_uid59189	253	arCOG04148	YP_003129875.1	flagella-related protein H
397781054	Methanoculleus_bourgensis_MS2_uid171377	247	arCOG04148	YP_006545527.1	flagella-related protein H
14521686	Pyrococcus_abyssi_GE5_uid62903	537	arCOG01817	NP_127162.1	flagella-related protein i
212224328	Thermococcus_onnurineus_NA1_uid59043	546	arCOG01817	YP_002307564.1	flagella-related protein I
15899076	Sulfolobus_solfataricus_P2_uid57721	513	arCOG01817	NP_343681.1	flagella-related protein I, (FlaI)
57639983	Thermococcus_kodakarensis_KOD1_uid58225	540	arCOG01817	YP_182461.1	flagella-related protein I, secretion ATPase
240103599	Thermococcus_gammatolerans_EJ3_uid59389	545	arCOG01817	YP_002959908.1	Flagella-related protein I, type II/IV secretion system protein E FlaI
449067174	Sulfolobus_acidocaldarius_N8_uid189027	478	arCOG01809	YP_007434256.1	flagella-related protein J
15899075	Sulfolobus_solfataricus_P2_uid57721	473	arCOG01809	NP_343680.1	flagella-related protein J, (FlaJ)
289596994	Aciduliprofundum_boonei_T469_uid43333	140	arCOG01822	YP_003483690.1	flagellin
327401352	Archaeoglobus_veneficus_SNP6_uid65269	145	arCOG01822	YP_004342191.1	flagellin
390938208	Desulfurococcus_fermentans_DSM_16532_uid75119	156	arCOG01822	YP_006401946.1	flagellin
288931826	Ferroglobus_placidus_DSM_10642_uid40863	145	arCOG01822	YP_003435886.1	flagellin
257386303	Halomicrobium_mukohataei_DSM_12286_uid59107	150	arCOG01822	YP_003176076.1	flagellin
336254909	Halopiger_xanaduensis_SH_6_uid68105	154	arCOG01822	YP_004598016.1	flagellin
257052041	Halorhabdus_utahensis_DSM_12940_uid59189	149	arCOG01822	YP_003129874.1	flagellin
222480971	Halorubrum_lacusprofundi_ATCC_49239_uid58807	165	arCOG01822	YP_002567208.1	flagellin
284166671	Haloterrigena_turkmenica_DSM_5511_uid43501	153	arCOG01822	YP_003404950.1	flagellin
305664038	Ignisphaera_aggregans_DSM_17230_uid51875	161	arCOG01822	YP_003860326.1	flagellin
289192732	Methanocaldococcus_FS406_22_uid42499	146	arCOG01822	YP_003458673.1	flagellin
256811148	Methanocaldococcus_fervens_AG86_uid59347	151	arCOG01822	YP_003128517.1	flagellin
296109774	Methanocaldococcus_infernus_ME_uid48803	151	arCOG01822	YP_003616723.1	flagellin
261402226	Methanocaldococcus_vulcanius_M7_uid41131	146	arCOG01822	YP_003246450.1	flagellin
297619814	Methanococcus_voltae_A3_uid49529	150	arCOG01822	YP_003707919.1	flagellin
298675224	Methanohalobium_evestigatum_Z_7303_uid49857	166	arCOG01822	YP_003726974.1	flagellin
307354192	Methanoplanus_petrolearius_DSM_11571_uid52695	169	arCOG01822	YP_003895243.1	flagellin
336477579	Methanosalsum_zhilinae_DSM_4017_uid68249	189	arCOG01822	YP_004616720.1	flagellin
336121890	Methanothermococcus_okinawensis_IH1_uid51535	162	arCOG01822	YP_004576665.1	flagellin
289582516	Natrialba_magadii_ATCC_43099_uid46245	161	arCOG01822	YP_003480982.1	flagellin
510882469	Salinarchaeum_laminariae_Harcht_Bsk1_uid207001	154	arCOG01822	YP_008055137.1	flagellin
227829139	Sulfolobus_islandicus_L_S_2_15_uid58871	155	arCOG01822	YP_002830918.1	flagellin
384432673	Sulfolobus_solfataricus_98_2_uid167998	154	arCOG01822	YP_005642031.1	flagellin
296242937	Thermosphaera_aggregans_DSM_11486_uid48993	155	arCOG01822	YP_003650424.1	flagellin
284166814	Haloterrigena_turkmenica_DSM_5511_uid43501	252	arCOG01822	YP_003405093.1	flagellin
284162486	Archaeoglobus_profundus_DSM_5631_uid43493	162	arCOG01824	YP_003401109.1	flagellin
327401353	Archaeoglobus_veneficus_SNP6_uid65269	141	arCOG01824	YP_004342192.1	flagellin
390938209	Desulfurococcus_fermentans_DSM_16532_uid75119	174	arCOG01824	YP_006401947.1	flagellin
288931825	Ferroglobus_placidus_DSM_10642_uid40863	144	arCOG01824	YP_003435885.1	flagellin
564290845	Haloarcula_hispanica_N601_uid230920	145	arCOG01824	YP_008877164.1	flagellin
257386304	Halomicrobium_mukohataei_DSM_12286_uid59107	147	arCOG01824	YP_003176077.1	flagellin
336254910	Halopiger_xanaduensis_SH_6_uid68105	162	arCOG01824	YP_004598017.1	flagellin
257052040	Halorhabdus_utahensis_DSM_12940_uid59189	151	arCOG01824	YP_003129873.1	flagellin
222480970	Halorubrum_lacusprofundi_ATCC_49239_uid58807	155	arCOG01824	YP_002567207.1	flagellin
284166672	Haloterrigena_turkmenica_DSM_5511_uid43501	145	arCOG01824	YP_003404951.1	flagellin
289192733	Methanocaldococcus_FS406_22_uid42499	139	arCOG01824	YP_003458674.1	flagellin
256811149	Methanocaldococcus_fervens_AG86_uid59347	138	arCOG01824	YP_003128518.1	flagellin
296109775	Methanocaldococcus_infernus_ME_uid48803	137	arCOG01824	YP_003616724.1	flagellin
261402225	Methanocaldococcus_vulcanius_M7_uid41131	138	arCOG01824	YP_003246449.1	flagellin
297619815	Methanococcus_voltae_A3_uid49529	132	arCOG01824	YP_003707920.1	flagellin
297620243	Methanococcus_voltae_A3_uid49529	139	arCOG01824	YP_003708348.1	flagellin
298675225	Methanohalobium_evestigatum_Z_7303_uid49857	144	arCOG01824	YP_003726975.1	flagellin
410671548	Methanolobus_psychrophilus_R15_uid177925	143	arCOG01824	YP_006923919.1	flagellin
336477580	Methanosalsum_zhilinae_DSM_4017_uid68249	139	arCOG01824	YP_004616721.1	flagellin
336121889	Methanothermococcus_okinawensis_IH1_uid51535	135	arCOG01824	YP_004576664.1	flagellin
289582515	Natrialba_magadii_ATCC_43099_uid46245	173	arCOG01824	YP_003480981.1	flagellin
510882468	Salinarchaeum_laminariae_Harcht_Bsk1_uid207001	147	arCOG01824	YP_008055136.1	flagellin
289595822	Aciduliprofundum_boonei_T469_uid43333	216	arCOG01829	YP_003482518.1	flagellin
289596996	Aciduliprofundum_boonei_T469_uid43333	212	arCOG01829	YP_003483692.1	flagellin
284162489	Archaeoglobus_profundus_DSM_5631_uid43493	217	arCOG01829	YP_003401112.1	flagellin
284162490	Archaeoglobus_profundus_DSM_5631_uid43493	210	arCOG01829	YP_003401113.1	flagellin
390938205	Desulfurococcus_fermentans_DSM_16532_uid75119	215	arCOG01829	YP_006401943.1	flagellin
288931822	Ferroglobus_placidus_DSM_10642_uid40863	227	arCOG01829	YP_003435882.1	flagellin
344212927	Haloarcula_hispanica_ATCC_33960_uid72475	208	arCOG01829	YP_004797247.1	flagellin
344212928	Haloarcula_hispanica_ATCC_33960_uid72475	207	arCOG01829	YP_004797248.1	flagellin
344213230	Haloarcula_hispanica_ATCC_33960_uid72475	209	arCOG01829	YP_004797550.1	flagellin
564290852	Haloarcula_hispanica_N601_uid230920	208	arCOG01829	YP_008877172.1	flagellin
564290853	Haloarcula_hispanica_N601_uid230920	207	arCOG01829	YP_008877173.1	flagellin
564291144	Haloarcula_hispanica_N601_uid230920	209	arCOG01829	YP_008877478.1	flagellin
257386312	Halomicrobium_mukohataei_DSM_12286_uid59107	233	arCOG01829	YP_003176085.1	flagellin
257386313	Halomicrobium_mukohataei_DSM_12286_uid59107	228	arCOG01829	YP_003176086.1	flagellin
257386314	Halomicrobium_mukohataei_DSM_12286_uid59107	216	arCOG01829	YP_003176087.1	flagellin
257388537	Halomicrobium_mukohataei_DSM_12286_uid59107	223	arCOG01829	YP_003178310.1	flagellin
257052031	Halorhabdus_utahensis_DSM_12940_uid59189	208	arCOG01829	YP_003129864.1	flagellin
257052032	Halorhabdus_utahensis_DSM_12940_uid59189	202	arCOG01829	YP_003129865.1	flagellin
222480962	Halorubrum_lacusprofundi_ATCC_49239_uid58807	243	arCOG01829	YP_002567199.1	flagellin
284166675	Haloterrigena_turkmenica_DSM_5511_uid43501	201	arCOG01829	YP_003404954.1	flagellin
284166676	Haloterrigena_turkmenica_DSM_5511_uid43501	205	arCOG01829	YP_003404955.1	flagellin
289192738	Methanocaldococcus_FS406_22_uid42499	217	arCOG01829	YP_003458679.1	flagellin
289192739	Methanocaldococcus_FS406_22_uid42499	216	arCOG01829	YP_003458680.1	flagellin
256811153	Methanocaldococcus_fervens_AG86_uid59347	227	arCOG01829	YP_003128522.1	flagellin
256811154	Methanocaldococcus_fervens_AG86_uid59347	218	arCOG01829	YP_003128523.1	flagellin
256811155	Methanocaldococcus_fervens_AG86_uid59347	213	arCOG01829	YP_003128524.1	flagellin
296109779	Methanocaldococcus_infernus_ME_uid48803	217	arCOG01829	YP_003616728.1	flagellin
296109780	Methanocaldococcus_infernus_ME_uid48803	217	arCOG01829	YP_003616729.1	flagellin
15669081	Methanocaldococcus_jannaschii_DSM_2661_uid57713	217	arCOG01829	NP_247886.1	flagellin
15669082	Methanocaldococcus_jannaschii_DSM_2661_uid57713	217	arCOG01829	NP_247887.1	flagellin
15669083	Methanocaldococcus_jannaschii_DSM_2661_uid57713	223	arCOG01829	NP_247888.1	flagellin
261402219	Methanocaldococcus_vulcanius_M7_uid41131	213	arCOG01829	YP_003246443.1	flagellin
261402220	Methanocaldococcus_vulcanius_M7_uid41131	218	arCOG01829	YP_003246444.1	flagellin
261402221	Methanocaldococcus_vulcanius_M7_uid41131	216	arCOG01829	YP_003246445.1	flagellin
383320345	Methanocella_conradii_HZ254_uid157911	192	arCOG01829	YP_005381186.1	flagellin
91772180	Methanococcoides_burtonii_DSM_6242_uid58023	259	arCOG01829	YP_564872.1	flagellin
91772399	Methanococcoides_burtonii_DSM_6242_uid58023	190	arCOG01829	YP_565091.1	flagellin
91772400	Methanococcoides_burtonii_DSM_6242_uid58023	186	arCOG01829	YP_565092.1	flagellin
134046765	Methanococcus_maripaludis_C5_uid58741	212	arCOG01829	YP_001098250.1	flagellin
134046766	Methanococcus_maripaludis_C5_uid58741	216	arCOG01829	YP_001098251.1	flagellin
134046767	Methanococcus_maripaludis_C5_uid58741	215	arCOG01829	YP_001098252.1	flagellin
159905389	Methanococcus_maripaludis_C6_uid58947	209	arCOG01829	YP_001549051.1	flagellin
159905390	Methanococcus_maripaludis_C6_uid58947	221	arCOG01829	YP_001549052.1	flagellin
159905391	Methanococcus_maripaludis_C6_uid58947	221	arCOG01829	YP_001549053.1	flagellin
150402865	Methanococcus_maripaludis_C7_uid58847	209	arCOG01829	YP_001330159.1	flagellin
45359229	Methanococcus_maripaludis_S2_uid58035	263	arCOG01829	NP_988786.1	flagellin
45359230	Methanococcus_maripaludis_S2_uid58035	216	arCOG01829	NP_988787.1	flagellin
45359231	Methanococcus_maripaludis_S2_uid58035	210	arCOG01829	NP_988788.1	flagellin
340624980	Methanococcus_maripaludis_X1_uid70729	205	arCOG01829	YP_004743433.1	flagellin
150399716	Methanococcus_vannielii_SB_uid58767	206	arCOG01829	YP_001323483.1	flagellin
297619820	Methanococcus_voltae_A3_uid49529	216	arCOG01829	YP_003707925.1	flagellin
297619822	Methanococcus_voltae_A3_uid49529	218	arCOG01829	YP_003707927.1	flagellin
126178912	Methanoculleus_marisnigri_JR1_uid58561	192	arCOG01829	YP_001046877.1	flagellin
126178913	Methanoculleus_marisnigri_JR1_uid58561	189	arCOG01829	YP_001046878.1	flagellin
126179320	Methanoculleus_marisnigri_JR1_uid58561	193	arCOG01829	YP_001047285.1	flagellin
298674671	Methanohalobium_evestigatum_Z_7303_uid49857	235	arCOG01829	YP_003726421.1	flagellin
298674672	Methanohalobium_evestigatum_Z_7303_uid49857	244	arCOG01829	YP_003726422.1	flagellin
410669687	Methanolobus_psychrophilus_R15_uid177925	261	arCOG01829	YP_006922058.1	flagellin
410669688	Methanolobus_psychrophilus_R15_uid177925	229	arCOG01829	YP_006922059.1	flagellin
410669691	Methanolobus_psychrophilus_R15_uid177925	258	arCOG01829	YP_006922062.1	flagellin
410669692	Methanolobus_psychrophilus_R15_uid177925	229	arCOG01829	YP_006922063.1	flagellin
307352386	Methanoplanus_petrolearius_DSM_11571_uid52695	195	arCOG01829	YP_003893437.1	flagellin
307352759	Methanoplanus_petrolearius_DSM_11571_uid52695	199	arCOG01829	YP_003893810.1	flagellin
307354153	Methanoplanus_petrolearius_DSM_11571_uid52695	198	arCOG01829	YP_003895204.1	flagellin
307354187	Methanoplanus_petrolearius_DSM_11571_uid52695	199	arCOG01829	YP_003895238.1	flagellin
307354188	Methanoplanus_petrolearius_DSM_11571_uid52695	214	arCOG01829	YP_003895239.1	flagellin
307354189	Methanoplanus_petrolearius_DSM_11571_uid52695	207	arCOG01829	YP_003895240.1	flagellin
154150890	Methanoregula_boonei_6A8_uid58815	206	arCOG01829	YP_001404508.1	flagellin
154150891	Methanoregula_boonei_6A8_uid58815	202	arCOG01829	YP_001404509.1	flagellin
20091879	Methanosarcina_acetivorans_C2A_uid57879	190	arCOG01829	NP_617954.1	flagellin
20091880	Methanosarcina_acetivorans_C2A_uid57879	215	arCOG01829	NP_617955.1	flagellin
20091895	Methanosarcina_acetivorans_C2A_uid57879	199	arCOG01829	NP_617970.1	flagellin
73669471	Methanosarcina_barkeri_Fusaro_uid57715	201	arCOG01829	YP_305486.1	flagellin
219851533	Methanosphaerula_palustris_E1_9c_uid59193	186	arCOG01829	YP_002465965.1	flagellin
[truncated: 4,057 more rows]

## Sheet: Sheet1
10803622			TatFind
[truncated: 6,890 more rows]
