# Supplementary material for: Diversity and Evolution of Type IV pili Systems in Archaea
Source: Front Microbiol. 2016 May 6;7:667. doi: 10.3389/fmicb.2016.00667 (PMC4858521; doi:10.3389/fmicb.2016.00667)
Supplement: Supplementary file 1 [file Presentation_1.ZIP › Supplementary_Table_S1.xlsx]

## Sheet: Sheet1
arCOG	Clade assoicated	Comment	TMs	FlaFind (at least one representative)	COG/supercluster (if proteins are homologous they belong to the same COG or supercluster "SC".	FUNC_ONE	Gene	Annotation	Number of organisms	Number of proteins	Acidilobus_saccharovorans_345_15_uid51395	Caldisphaera_lagunensis_DSM_15908_uid183486	Aeropyrum_camini_SY1___JCM_12091_uid222311	Aeropyrum_pernix_K1_uid57757	Desulfurococcus_fermentans_DSM_16532_uid75119	Desulfurococcus_kamchatkensis_1221n_uid59133	Desulfurococcus_mucosus_DSM_2162_uid62227	Ignicoccus_hospitalis_KIN4_I_uid58365	Ignisphaera_aggregans_DSM_17230_uid51875	Staphylothermus_hellenicus_DSM_12710_uid45893	Staphylothermus_marinus_F1_uid58719	Thermogladius_1633_uid167488	Thermosphaera_aggregans_DSM_11486_uid48993	Hyperthermus_butylicus_DSM_5456_uid57755	Pyrolobus_fumarii_1A_uid73415	Fervidicoccus_fontis_Kam940_uid162201	Acidianus_hospitalis_W1_uid66875	Metallosphaera_cuprina_Ar_4_uid66329	Metallosphaera_sedula_DSM_5348_uid58717	Sulfolobus_acidocaldarius_DSM_639_uid58379	Sulfolobus_acidocaldarius_N8_uid189027	Sulfolobus_acidocaldarius_Ron12_I_uid189028	Sulfolobus_acidocaldarius_SUSAZ_uid232254	Sulfolobus_islandicus_HVE10_4_uid162067	Sulfolobus_islandicus_L_D_8_5_uid43679	Sulfolobus_islandicus_L_S_2_15_uid58871	Sulfolobus_islandicus_LAL14_1_uid197216	Sulfolobus_islandicus_M_14_25_uid58849	Sulfolobus_islandicus_M_16_27_uid58851	Sulfolobus_islandicus_M_16_4_uid58841	Sulfolobus_islandicus_REY15A_uid162071	Sulfolobus_islandicus_Y_G_57_14_uid58923	Sulfolobus_islandicus_Y_N_15_51_uid58825	Sulfolobus_solfataricus_98_2_uid167998	Sulfolobus_solfataricus_P2_uid57721	Sulfolobus_tokodaii_7_uid57807	Thermofilum_pendens_Hrk_5_uid58563	Thermofilum_1910b_uid215374	Caldivirga_maquilingensis_IC_167_uid58711
Secretion ATPases
arCOG01817	non_specific		0		COG00630	N	FlaI	ATPase involved in archaellum/pili biosynthesis	142	388	3	2	3	3	2	2	2	1	4	2	3	2	3	3	4	4	2	2	4	3	3	3	2	4	4	4	3	4	4	4	4	4	4	4	4	3	3	3	3
arCOG01818	non_specific		0		COG00630	N		ATPase involved in archaellum/pili biosynthesis	48	67	0	0	0	0	0	0	0	0	0	0	0	0	0	0	0	0	0	0	0	0	0	0	0	0	0	0	0	0	0	0	0	0	0	0	0	0	0	0	0
arCOG05609	subclade_4G		0		COG00630	N		ATPase involved in archaellum/pili biosynthesis	9	10	0	0	0	0	0	0	0	0	0	0	0	0	0	0	0	0	0	0	0	0	0	0	0	0	0	0	0	0	0	0	0	0	0	0	0	0	0	0	0
arCOG05558	subclade_4D		0		COG00630	N		ATPase involved in archaellum/pili biosynthesis	11	11	0	0	0	0	0	0	0	0	0	0	0	0	0	0	0	0	0	0	0	0	0	0	0	0	0	0	0	0	0	0	0	0	0	0	0	0	0	0	0
arCOG01819	clade_1		0		COG04962	N	CpaF	Pilus assembly protein, ATPase of CpaF family	41	59	0	0	0	0	0	0	0	0	0	0	0	0	0	0	0	0	0	0	0	0	0	0	0	0	0	0	0	0	0	0	0	0	0	0	0	0	0	0	0
Prepilin signal peptidases and associated protein families
arCOG02300	clade_1	long form	9		COG01989	N	EppA/PulO	Type II secretory pathway, prepilin signal peptidase PulO	42	43	0	0	0	0	0	0	0	0	0	0	0	0	0	0	0	0	0	0	0	0	0	0	0	0	0	0	0	0	0	0	0	0	0	0	0	0	0	0	0
arCOG05057	non_specific		0			N	-	Predicted component of type IV pili like system	13	20	0	0	0	0	0	0	0	0	0	0	0	0	0	0	0	0	0	0	0	0	0	0	0	0	0	0	0	0	0	0	0	0	0	0	0	0	0	0	0
arCOG02298	non_specific	short form	5		COG01989	N	FlaK/PulO	Peptidase A24A, prepilin type IV	128	173	1	1	1	1	1	1	1	1	1	1	1	1	1	1	1	1	1	1	1	1	1	1	1	1	1	1	1	1	1	1	1	1	1	1	1	1	1	1	1
arCOG07367	non_specific	Short form, Thermoplasma specific	5			N	-	Peptidase A24B, FlaK family	2	2	0	0	0	0	0	0	0	0	0	0	0	0	0	0	0	0	0	0	0	0	0	0	0	0	0	0	0	0	0	0	0	0	0	0	0	0	0	0	0
clade_archaellum
arCOG02394						K	CheF	Component of chemotaxis system associated with archaellum, contains CheF-like and HTH domain	63	102	0	0	0	0	0	0	0	0	0	0	0	0	0	0	0	0	0	0	0	0	0	0	0	0	0	0	0	0	0	0	0	0	0	0	0	0	0	0	0
arCOG01809	clade_archaellum		9		COG01955	N	FlaJ	Archaellum assembly protein J, TadC family	106	109	1	1	1	1	1	1	0	0	1	0	0	0	1	0	0	1	0	0	1	1	1	0	0	1	1	1	1	1	1	1	1	1	1	1	1	1	0	0	0
arCOG04148	clade_archaellum		0		COG02874	N	FlaH	ATPase involved in biogenesis of archaellum	104	110	1	0	1	1	1	0	0	0	1	0	0	0	1	0	0	1	0	0	1	1	1	1	0	1	1	1	0	1	1	1	1	1	1	1	1	1	0	0	0
arCOG01822	clade_archaellum		1	yes	COG03354	N	FlaG	Archaellum protein G, archaellin of FlaG/FlaF family	104	120	1	0	1	1	1	0	0	0	2	0	0	0	1	0	0	1	0	0	1	1	1	1	0	1	1	1	0	1	1	1	1	1	1	1	0	1	0	0	0
arCOG01824	clade_archaellum		1	yes	COG03353	N	FlaF	Archaellum protein F, archaellin of FlaG/FlaF family	104	121	1	0	1	1	1	0	0	0	0	0	0	0	1	0	0	1	0	0	1	1	1	1	0	1	1	1	0	1	1	1	1	1	1	1	1	1	0	0	0
arCOG01829	clade_archaellum	major pilins	3	yes	COG01681	N	FlaB	Archaellin	105	302	2	0	1	2	1	0	0	0	2	0	0	0	2	0	0	1	0	0	1	1	1	1	0	1	1	1	0	1	1	1	1	1	1	1	1	1	0	0	0
arCOG02964	clade_archaellum		0		COG03351	N	FlaD	Archaellum protein D/E	63	104	0	0	0	0	0	0	0	0	0	0	0	0	0	0	0	0	0	0	0	0	0	0	0	0	0	0	0	0	0	0	0	0	0	0	0	0	0	0	0
arCOG02396	clade_archaellum		0		COG03351	N	FlaD	Archaellum protein D/E	26	31	1	0	1	1	1	0	0	0	1	0	0	0	1	0	0	1	0	0	0	0	0	0	0	0	0	0	0	0	0	0	0	0	0	0	0	0	0	0	0
arCOG07206	clade_archaellum		1			N	FlaX	Component of archaellum, FlaD/E family	16	16	0	0	0	0	0	0	0	0	0	0	0	0	0	0	0	0	0	0	1	1	1	1	0	1	1	1	0	1	1	1	1	1	1	1	1	1	0	0	0
arCOG02963	clade_archaellum		0		COG03351	N	FlaD	Archaellum protein D/E	22	26	0	0	0	0	0	0	0	0	0	0	0	0	0	0	0	0	0	0	0	0	0	0	0	0	0	0	0	0	0	0	0	0	0	0	0	0	0	0	0
arCOG05119	clade_archaellum		0		COG03352	N	FlaC	Archaellum protein C	39	39	0	0	0	0	0	0	0	0	0	0	0	0	0	0	0	0	0	0	0	0	0	0	0	0	0	0	0	0	0	0	0	0	0	0	0	0	0	0	0
arCOG04976	arCOG01829		1			N	-	Predicted component of pili/archaellum system	10	13	0	0	0	0	0	0	0	0	0	0	0	0	0	0	0	0	0	0	0	0	0	0	0	0	0	0	0	0	0	0	0	0	0	0	0	0	0	0	0
arCOG14515	clade_archaellum		4	yes		N	-	Predicted pilin/archaellin	3	3	0	0	0	0	1	0	0	0	0	0	0	0	1	0	0	0	0	0	0	0	0	0	0	0	0	0	0	0	0	0	0	0	0	0	0	0	1	0	0
arCOG10832	arCOG01829		0			N	-	Predicted component of pili/archaellum system	5	6	0	0	0	0	0	0	0	0	0	0	0	0	0	0	0	0	0	0	0	0	0	0	0	0	0	0	0	0	0	0	0	0	0	0	0	0	0	0	0
arCOG06912	clade_archaellum		1	yes		N	-	Predicted pilin/archaellin	8	18	0	0	0	0	0	0	0	0	0	0	0	0	0	0	0	0	0	0	0	0	0	0	0	0	0	0	0	0	0	0	0	0	0	0	0	0	0	0	0
arCOG12378	arCOG06912		1	yes		N	-	Predicted component of pili/archaellum system	2	2	0	0	0	0	0	0	0	0	0	0	0	0	0	0	0	0	0	0	0	0	0	0	0	0	0	0	0	0	0	0	0	0	0	0	0	0	0	0	0
arCOG08227	clade_archaellum	likely cotranscribed with arCOG06912				N	-	Uncharacterized membrane protein, component of of pili/archaellum system	6	8	0	0	0	0	0	0	0	0	0	0	0	0	0	0	0	0	0	0	0	0	0	0	0	0	0	0	0	0	0	0	0	0	0	0	0	0	0	0	0
arCOG14516	clade_archaellum		1		COG03430	N	-	Pilin, FlaG/FlaF/PilA family	3	3	0	0	0	0	0	0	0	0	0	0	0	0	0	0	0	0	0	0	0	0	0	0	0	0	0	0	0	0	0	0	0	0	0	0	0	0	0	0	0
arCOG08176	clade_archaellum		1		SC.00179	N	-	Uncharacterized surface protein, contains class III signal peptide	6	6	0	0	0	0	0	0	0	0	0	0	0	0	0	0	0	0	0	0	0	0	0	0	0	0	0	0	0	0	0	0	0	0	0	0	0	0	0	0	0
arCOG06518	clade_archaellum		2		SC.00521	N	-	Predicted component of of pili/archaellum system	3	3	0	0	0	0	0	0	0	0	0	0	0	0	0	0	0	0	0	0	0	0	0	0	0	0	0	0	0	0	0	0	0	0	0	0	0	0	0	0	0
arCOG06517	clade_archaellum		1			N	-	Predicted pilin family protein	6	6	0	0	0	0	0	0	0	0	0	0	0	0	0	0	0	0	0	0	0	0	0	0	0	0	0	0	0	0	0	0	0	0	0	0	0	0	0	0	0
clade_1
arCOG01811	non_specific		5		COG02064	N	TadC	Pilus assembly protein TadC	69	72	0	0	1	1	0	0	0	1	1	0	0	0	0	0	1	0	0	0	0	0	0	0	0	0	0	0	0	0	0	0	0	0	0	0	0	0	1	1	1
arCOG01812	non_specific		4		COG02064	N	TadC	Pilus assembly protein TadC	65	69	1	1	1	1	0	0	0	0	0	0	0	0	0	1	0	0	0	0	0	0	0	0	0	0	0	0	0	0	0	0	0	0	0	0	0	0	1	1	1
arCOG04026	clade_1	3 genes missed in P.abyssi	1	yes		N	-	Pilin family protein, contains class III signal peptide	15	53	0	0	0	0	0	0	0	0	0	0	0	0	0	0	0	0	0	0	0	0	0	0	0	0	0	0	0	0	0	0	0	0	0	0	0	0	0	0	0
arCOG05082	clade_1	major pilin	1	yes	SC.00154	N	-	Pilin family protein, contains class III signal peptide	14	14	0	0	0	0	0	0	0	0	0	0	0	0	0	0	0	0	0	0	0	0	0	0	0	0	0	0	0	0	0	0	0	0	0	0	0	0	0	0	0
arCOG06620	clade_1	Major pilin (ref. Ng, 2011)	1	yes	SC.00154	N	-	Major Pilin family protein, contains class III signal peptide	17	45	0	0	0	0	0	0	0	0	0	0	0	0	0	0	0	0	0	0	0	0	0	0	0	0	0	0	0	0	0	0	0	0	0	0	0	0	0	0	0
arCOG09683	clade_1	major pilin	1	yes	SC.00154	N	-	Pilin family protein, contains class III signal peptide	3	3	0	0	0	0	0	0	0	0	0	0	0	0	0	0	0	0	0	0	0	0	0	0	0	0	0	0	0	0	0	0	0	0	0	0	0	0	0	0	0
arCOG09726	clade_1	major pilin	1	yes	SC.00874	N	-	Predicted pilin family protein, contains class III signal peptide	10	26	0	0	0	0	0	0	0	0	0	0	0	0	0	0	0	0	0	0	0	0	0	0	0	0	0	0	0	0	0	0	0	0	0	0	0	0	0	0	0
arCOG10348	clade_1	Major pilin (ref. Thoma, 2008)			SC.00220	N	-	Pilin family protein	3	6	0	0	0	0	0	0	0	0	0	0	0	0	0	0	0	0	0	0	0	0	0	0	0	0	0	0	0	0	0	0	0	0	0	0	0	0	0	0	0
arCOG10347	clade_1	major pilin			SC.00220	N	-	Pilin family protein	3	5	0	0	0	0	0	0	0	0	0	0	0	0	0	0	0	0	0	0	0	0	0	0	0	0	0	0	0	0	0	0	0	0	0	0	0	0	0	0	0
arCOG11030	clade_1, homolog of arCOG06620	major pilin	1	yes	SC.00154	N	-	Pilin family protein, contains class III signal peptide	3	4	0	0	0	0	0	0	0	0	0	0	0	0	0	0	0	0	0	0	0	0	0	0	0	0	0	0	0	0	0	0	0	0	0	0	0	0	0	0	0
arCOG10841	clade_1	major pilin		yes	SC.00874	N	-	Predicted pilin family protein, contains class III signal peptide	6	6	0	0	0	0	0	0	0	0	0	0	0	0	0	0	0	0	0	0	0	0	0	0	0	0	0	0	0	0	0	0	0	0	0	0	0	0	0	0	0
arCOG03421	clade_1		1	yes	COG01627	N	-	Predicted component of type IV pili like system	41	42	0	0	0	0	0	0	0	0	0	0	0	0	0	0	0	0	0	0	0	0	0	0	0	0	0	0	0	0	0	0	0	0	0	0	0	0	0	0	0
arCOG03821	clade_1		1	yes	COG01991	N	-	Secreted protein, component of type IV pili like system	27	33	0	0	0	0	0	0	0	0	0	0	0	0	0	0	0	0	0	0	0	0	0	0	0	0	0	0	0	0	0	0	0	0	0	0	0	0	0	0	0
arCOG03822	clade_1		1	yes	COG01991	N	-	Pilin family protein, contains class III signal peptide	16	16	0	0	0	0	0	0	0	0	0	0	0	0	0	0	0	0	0	0	0	0	0	0	0	0	0	0	0	0	0	0	0	0	0	0	0	0	0	0	0
arCOG05053	clade_1		1	yes	COG01991	N	-	Pilin family protein, contains class III signal peptide	16	16	0	0	0	0	0	0	0	0	0	0	0	0	0	0	0	0	0	0	0	0	0	0	0	0	0	0	0	0	0	0	0	0	0	0	0	0	0	0	0
arCOG05054	clade_1		0		SC.00525	N	-	Pilin family protein, contains class III signal peptide	15	15	0	0	0	0	0	0	0	0	0	0	0	0	0	0	0	0	0	0	0	0	0	0	0	0	0	0	0	0	0	0	0	0	0	0	0	0	0	0	0
arCOG05055	clade_1		1	yes	COG01991	N	-	Pilin family protein, contains class III signal peptide	15	15	0	0	0	0	0	0	0	0	0	0	0	0	0	0	0	0	0	0	0	0	0	0	0	0	0	0	0	0	0	0	0	0	0	0	0	0	0	0	0
arCOG05085	clade_1		1		SC.00529	N	-	Pilin family protein, contains class III signal peptide	16	16	0	0	0	0	0	0	0	0	0	0	0	0	0	0	0	0	0	0	0	0	0	0	0	0	0	0	0	0	0	0	0	0	0	0	0	0	0	0	0
arCOG05285	clade_1		0	yes	COG05361	N	-	Uncharacterized surface protein, contains class III signal peptide	9	14	0	0	0	0	0	0	0	0	0	0	0	0	0	0	0	0	0	0	0	0	0	0	0	0	0	0	0	0	0	0	0	0	0	0	0	0	0	0	0
arCOG05786	clade_1		4		COG04025	N	-	Membrane protein, associated with type IV pili like system	23	24	0	0	0	0	0	0	0	0	0	0	0	0	0	0	0	0	0	0	0	0	0	0	0	0	0	0	0	0	0	0	0	0	0	0	0	0	0	0	0
arCOG05787	clade_1		1	yes	COG05306	N	-	Surface protein, associated with type IV pili like system	16	19	0	0	0	0	0	0	0	0	0	0	0	0	0	0	0	0	0	0	0	0	0	0	0	0	0	0	0	0	0	0	0	0	0	0	0	0	0	0	0
arCOG05788	clade_1		1	yes	SC.00557	N	-	Predicted component of type IV pili like system	17	20	0	0	0	0	0	0	0	0	0	0	0	0	0	0	0	0	0	0	0	0	0	0	0	0	0	0	0	0	0	0	0	0	0	0	0	0	0	0	0
arCOG05789	clade_1		0	yes		N	-	Predicted pilin family protein	15	15	0	0	0	0	0	0	0	0	0	0	0	0	0	0	0	0	0	0	0	0	0	0	0	0	0	0	0	0	0	0	0	0	0	0	0	0	0	0	0
arCOG05790	clade_1		2			N	-	Predicted component of type IV pili like system	16	16	0	0	0	0	0	0	0	0	0	0	0	0	0	0	0	0	0	0	0	0	0	0	0	0	0	0	0	0	0	0	0	0	0	0	0	0	0	0	0
arCOG05841	clade_1		0		SC.00525	N	-	Secreted protein, component of type IV pili like system	16	16	0	0	0	0	0	0	0	0	0	0	0	0	0	0	0	0	0	0	0	0	0	0	0	0	0	0	0	0	0	0	0	0	0	0	0	0	0	0	0
arCOG06473	clade_1		1	yes		N	-	Predicted pilin family protein, contains class III signal peptide	10	16	0	0	0	0	0	0	0	0	0	0	0	0	0	0	0	0	0	0	0	0	0	0	0	0	0	0	0	0	0	0	0	0	0	0	0	0	0	0	0
arCOG06495	clade_1		1		COG05306	N	-	Predicted pilin family protein	10	15	0	0	0	0	0	0	0	0	0	0	0	0	0	0	0	0	0	0	0	0	0	0	0	0	0	0	0	0	0	0	0	0	0	0	0	0	0	0	0
arCOG06584	clade_1		1	yes		N	-	Pilin family protein, contains class III signal peptide	15	15	0	0	0	0	0	0	0	0	0	0	0	0	0	0	0	0	0	0	0	0	0	0	0	0	0	0	0	0	0	0	0	0	0	0	0	0	0	0	0
arCOG06599	clade_1		1	yes	COG05306	N	-	Surface protein, associated with type IV pili like system	15	16	0	0	0	0	0	0	0	0	0	0	0	0	0	0	0	0	0	0	0	0	0	0	0	0	0	0	0	0	0	0	0	0	0	0	0	0	0	0	0
arCOG07604	clade_1		4			N	-	Membrane protein, associated with type IV pili like system	11	11	0	0	0	0	0	0	0	0	0	0	0	0	0	0	0	0	0	0	0	0	0	0	0	0	0	0	0	0	0	0	0	0	0	0	0	0	0	0	0
arCOG07613	clade_1		1	yes	SC.00557	N	-	Secreted protein, component of type IV pili like system	13	20	0	0	0	0	0	0	0	0	0	0	0	0	0	0	0	0	0	0	0	0	0	0	0	0	0	0	0	0	0	0	0	0	0	0	0	0	0	0	0
arCOG07792	clade_1		1	yes	COG01991	N	-	Pilin family protein, contains class III signal peptide	10	10	0	0	0	0	0	0	0	0	0	0	0	0	0	0	0	0	0	0	0	0	0	0	0	0	0	0	0	0	0	0	0	0	0	0	0	0	0	0	0
arCOG10249	clade_1		1	yes	COG05306	N	-	Surface protein, associated with type IV pili like system	5	5	0	0	0	0	0	0	0	0	0	0	0	0	0	0	0	0	0	0	0	0	0	0	0	0	0	0	0	0	0	0	0	0	0	0	0	0	0	0	0
arCOG10451	clade_1		1	yes		N	-	Predicted pilin family protein	5	5	0	0	0	0	0	0	0	0	0	0	0	0	0	0	0	0	0	0	0	0	0	0	0	0	0	0	0	0	0	0	0	0	0	0	0	0	0	0	0
arCOG13203	clade_1		2		SC.00657	N	-	Uncharacterized membrane protein, possible component of pili like system	2	2	0	0	0	0	0	0	0	0	0	0	0	0	0	0	0	0	0	0	0	0	0	0	0	0	0	0	0	0	0	0	0	0	0	0	0	0	0	0	0
arCOG10170	clade_1		1		SC.00529	N	-	Pilin family protein, contains class III signal peptide	9	9	0	0	0	0	0	0	0	0	0	0	0	0	0	0	0	0	0	0	0	0	0	0	0	0	0	0	0	0	0	0	0	0	0	0	0	0	0	0	0
arCOG06626	clade_1		1	yes	SC.00657	N	-	Uncharacterized secreted protein, contains class III signal sequence	9	22	0	0	0	0	0	0	0	0	0	0	0	0	0	0	0	0	0	0	0	0	0	0	0	0	0	0	0	0	0	0	0	0	0	0	0	0	0	0	0
clade_2
arCOG08268	clade_2		2			N	-	Predicted pilin family protein	4	5	0	0	0	0	0	0	0	0	0	0	0	0	0	0	0	0	0	0	0	0	0	0	0	0	0	0	0	0	0	0	0	0	0	0	0	0	0	0	0
arCOG08269	clade_2		1	yes		N	-	Predicted pilin family protein	4	4	0	0	0	0	0	0	0	0	0	0	0	0	0	0	0	0	0	0	0	0	0	0	0	0	0	0	0	0	0	0	0	0	0	0	0	0	0	0	0
arCOG08270	clade_2		1			N	-	Predicted pilin family protein	4	4	0	0	0	0	0	0	0	0	0	0	0	0	0	0	0	0	0	0	0	0	0	0	0	0	0	0	0	0	0	0	0	0	0	0	0	0	0	0	0
arCOG08271	clade_2		1			N	-	Predicted pilin family protein	4	4	0	0	0	0	0	0	0	0	0	0	0	0	0	0	0	0	0	0	0	0	0	0	0	0	0	0	0	0	0	0	0	0	0	0	0	0	0	0	0
arCOG08272	clade_2		1			N	-	Predicted pilin family protein	4	4	0	0	0	0	0	0	0	0	0	0	0	0	0	0	0	0	0	0	0	0	0	0	0	0	0	0	0	0	0	0	0	0	0	0	0	0	0	0	0
arCOG08273	clade_2		1			N	-	Secreted protein, component of type IV pili like system	4	4	0	0	0	0	0	0	0	0	0	0	0	0	0	0	0	0	0	0	0	0	0	0	0	0	0	0	0	0	0	0	0	0	0	0	0	0	0	0	0
arCOG01808	non_specific		9		COG02064	N	TadC	Pilus assembly protein TadC	108	204	1	1	0	0	1	1	1	1	2	2	2	2	1	3	2	2	1	1	2	1	1	0	1	1	1	2	1	2	1	1	1	1	1	1	2	1	1	1	1
arCOG09549	clade_2		1	yes		N	-	Secreted protein, component of type IV pili like system	4	4	0	0	0	0	0	0	0	0	0	0	0	0	0	0	0	0	0	0	0	0	0	0	0	0	0	0	0	0	0	0	0	0	0	0	0	0	0	0	0
arCOG14085	clade_2		1			N	-	Predicted component of type IV pili like system	2	2	0	0	0	0	0	0	0	0	0	0	0	0	0	0	0	0	0	0	0	0	0	0	0	0	0	0	0	0	0	0	0	0	0	0	0	0	0	0	0
arCOG11939	clade_2		2		SC.00986	N	-	Surface protein, associated with type IV pili like system	3	4	0	0	0	0	0	0	0	0	0	0	0	0	0	0	0	0	0	0	0	0	0	0	0	0	0	0	0	0	0	0	0	0	0	0	0	0	0	0	0
arCOG11520	clade_2		1	yes	COG03430	N	-	Pilin, FlaG/FlaF/PilA family	4	4	0	0	0	0	0	0	0	0	0	0	0	0	0	0	0	0	0	0	0	0	0	0	0	0	0	0	0	0	0	0	0	0	0	0	0	0	0	0	0
arCOG02911	clade_2		1	yes	SC.00343	N	-	Predicted pilin family protein	56	166	0	0	0	0	0	0	0	0	0	0	0	0	0	0	0	0	0	0	0	0	0	0	0	0	0	0	0	0	0	0	0	0	0	0	0	0	0	0	0
arCOG02916	clade_2		1	yes	SC.00343	N	-	Predicted pilin family protein	32	41	0	0	0	0	0	0	0	0	0	0	0	0	0	0	0	0	0	0	0	0	0	0	0	0	0	0	0	0	0	0	0	0	0	0	0	0	0	0	0
arCOG08058	clade_2		2			N	-	Predicted pilin family protein	7	17	0	0	0	0	0	0	0	0	0	0	0	0	0	0	0	0	0	0	0	0	0	0	0	0	0	0	0	0	0	0	0	0	0	0	0	0	0	0	0
arCOG12673	clade_2		1			N	-	Predicted pilin family protein	2	2	0	0	0	0	0	0	0	0	0	0	0	0	0	0	0	0	0	0	0	0	0	0	0	0	0	0	0	0	0	0	0	0	0	0	0	0	0	0	0
arCOG09604	clade_2		0			N	-	Surface protein, associated with type IV pili like structure	5	5	0	0	0	0	0	0	0	0	0	0	0	0	0	0	0	0	0	0	0	0	0	0	0	0	0	0	0	0	0	0	0	0	0	0	0	0	0	0	0
arCOG09029	clade_2		4			N	-	Membrane protein, associated with type IV pili like system	9	9	0	0	0	0	0	0	0	0	0	0	0	0	0	0	0	0	0	0	0	0	0	0	0	0	0	0	0	0	0	0	0	0	0	0	0	0	0	0	0
arCOG11438	clade_2		1			N	-	Secreted protein, component of type IV pili like system	5	5	0	0	0	0	0	0	0	0	0	0	0	0	0	0	0	0	0	0	0	0	0	0	0	0	0	0	0	0	0	0	0	0	0	0	0	0	0	0	0
arCOG02417	clade_2	predicted major pilin	1	yes	COG03430	N	-	Pilin, FlaG/FlaF/PilA family	16	28	0	0	0	0	0	0	0	0	0	0	0	0	0	0	0	0	0	0	0	0	0	0	0	0	0	0	0	0	0	0	0	0	0	0	0	0	0	0	0
arCOG02419	clade_2	predicted major pilin	1	yes	COG03430	N	-	Pilin, FlaG/FlaF/PilA family	4	6	0	0	0	0	0	0	0	0	0	0	0	0	0	0	0	0	0	0	0	0	0	0	0	0	0	0	0	0	0	0	0	0	0	0	0	0	0	0	0
arCOG02416	clade_2	Major pilin, PilA 1,2,3,4,5,6 ref Esquivel 2013	1	yes	COG03430	N	-	Major pilin, PilA family	51	120	0	0	0	0	0	0	0	0	0	0	0	0	0	0	0	0	0	0	0	0	0	0	0	0	0	0	0	0	0	0	0	0	0	0	0	0	0	0	0
arCOG02420	clade_2	predicted major pilin	1	yes	COG03430	N	-	Pilin, FlaG/FlaF/PilA family	23	40	0	0	0	0	0	0	0	0	0	0	0	0	0	0	0	0	0	0	0	0	0	0	0	0	0	0	0	0	0	0	0	0	0	0	0	0	0	0	0
arCOG03926	clade_2	predicted major pilin	1	yes	COG03430	N	-	Pilin, FlaG/FlaF/PilA family	44	57	0	0	0	0	0	0	0	0	0	0	0	0	0	0	0	0	0	0	0	0	0	0	0	0	0	0	0	0	0	0	0	0	0	0	0	0	1	1	0
arCOG02421	clade_2	predicted major pilin	1	yes	COG03430	N	-	Pilin, FlaG/FlaF/PilA family	12	69	0	0	0	0	0	0	0	0	0	0	0	0	0	0	0	0	0	0	0	0	0	0	0	0	0	0	0	0	0	0	0	0	0	0	0	0	0	0	0
arCOG09150	clade_2		1	yes	SC.00179	N	-	Uncharacterized surface protein, contains class III signal peptide	5	5	0	0	0	0	0	0	0	0	0	0	0	0	0	0	0	0	0	0	0	0	0	0	0	0	0	0	0	0	0	0	0	0	0	0	0	0	0	0	0
arCOG04652	clade_2		1	yes	SC.00504	N	-	Predicted pilin family protein	42	53	0	0	0	0	0	0	0	0	0	0	0	0	0	0	0	0	0	0	0	0	0	0	0	0	0	0	0	0	0	0	0	0	0	0	0	0	0	0	0
arCOG06552	clade_2		1	yes	SC.00505	N	-	Predicted pilin family protein	11	11	0	0	0	0	0	0	0	0	0	0	0	0	0	0	0	0	0	0	0	0	0	0	0	0	0	0	0	0	0	0	0	0	0	0	0	0	0	0	0
arCOG07777	clade_2		1	yes	SC.00505	N	-	Predicted pilin family protein	33	42	0	0	0	0	0	0	0	0	0	0	0	0	0	0	0	0	0	0	0	0	0	0	0	0	0	0	0	0	0	0	0	0	0	0	0	0	0	0	0
arCOG06117	clade_2		1	yes	SC.00534	N	-	Predicted pilin family protein	42	52	0	0	0	0	0	0	0	0	0	0	0	0	0	0	0	0	0	0	0	0	0	0	0	0	0	0	0	0	0	0	0	0	0	0	0	0	0	0	0
clade_4A
arCOG08836	subclade_4A	Major pilin	2	yes	COG03430	N	-	Pilin, FlaG/FlaF/PilA family	9	14	0	0	0	0	2	2	2	0	0	1	1	2	2	0	0	0	0	0	0	0	0	0	0	0	0	0	0	0	0	0	0	0	0	0	0	0	1	1	0
arCOG10615	subclade_4A		1	yes		N	-	Secreted protein, component of type IV pili like system	8	10	0	0	0	0	2	1	1	0	0	2	1	1	1	0	0	0	0	0	0	0	0	0	0	0	0	0	0	0	0	0	0	0	0	0	0	0	0	1	0
arCOG08837	subclade_4A		1			N	-	Secreted protein, component of type IV pili like system	7	7	0	0	0	0	1	1	1	0	0	1	1	1	1	0	0	0	0	0	0	0	0	0	0	0	0	0	0	0	0	0	0	0	0	0	0	0	0	0	0
arCOG10426	subclade_4A		1	yes		N	-	Secreted protein, component of type IV pili like system	7	7	0	0	0	0	1	1	1	0	0	1	1	1	1	0	0	0	0	0	0	0	0	0	0	0	0	0	0	0	0	0	0	0	0	0	0	0	0	0	0
arCOG03511	subclade_4A		1		COG05306	N	-	Surface protein, possibly associated with type IV pili like system	14	15	0	0	0	0	1	0	0	1	0	0	0	1	1	0	1	0	0	0	0	0	0	0	0	0	0	0	0	0	0	0	0	0	0	0	0	0	0	0	0
arCOG12314	subclade_4A		1	yes		N	-	Secreted protein, component of type IV pili like system	3	4	0	0	0	0	0	0	0	0	2	0	0	0	0	1	0	1	0	0	0	0	0	0	0	0	0	0	0	0	0	0	0	0	0	0	0	0	0	0	0
arCOG12459	subclade_4A		1			N	-	Predicted pilin family protein	2	2	0	0	0	0	0	0	0	0	0	1	1	0	0	0	0	0	0	0	0	0	0	0	0	0	0	0	0	0	0	0	0	0	0	0	0	0	0	0	0
arCOG13822	subclade_4A		0			N	-	Predicted component of type IV pili like system	2	2	0	0	0	0	0	0	0	0	0	0	0	0	0	0	0	0	0	0	0	0	0	0	0	0	0	0	0	0	0	0	0	0	0	0	0	0	0	0	0
arCOG13823	subclade_4A		3			N	-	Membrane protein, associated with type IV pili like system	2	2	0	0	0	0	0	0	0	0	0	0	0	0	0	0	0	0	0	0	0	0	0	0	0	0	0	0	0	0	0	0	0	0	0	0	0	0	0	0	0
arCOG11238	subclade_4A		1	yes		N	-	Predicted pilin family protein	5	5	1	1	0	0	0	0	0	0	1	0	0	0	0	1	1	0	0	0	0	0	0	0	0	0	0	0	0	0	0	0	0	0	0	0	0	0	0	0	0
arCOG11936	subclade_4A		1		SC.00986	N	-	Surface protein, associated with type IV pili like system	5	5	0	0	0	0	0	0	0	0	0	0	0	0	0	0	0	0	0	0	0	0	0	0	0	0	0	0	0	0	0	0	0	0	0	0	0	0	0	0	0
clade_4B
arCOG07036	subclade_4B		1			N	-	Predicted pilin family protein	6	6	0	0	0	0	0	0	0	0	0	0	0	0	0	0	0	0	0	0	0	0	0	0	0	0	0	0	0	0	0	0	0	0	0	0	0	0	0	0	0
arCOG07037	subclade_4B		1	yes		N	-	Predicted component of type IV pili like system	10	16	0	0	0	0	0	0	0	0	0	0	0	0	0	0	0	0	0	0	0	0	0	0	0	0	0	0	0	0	0	0	0	0	0	0	0	0	1	0	0
arCOG03870	subclade_4B	Major pilin	1	yes	COG03430	N	-	Pilin, FlaG/FlaF/PilA family	11	11	0	0	0	0	0	0	0	0	0	0	0	0	0	0	0	0	0	0	0	0	0	0	0	0	0	0	0	0	0	0	0	0	0	0	0	0	1	1	1
arCOG10477	subclade_4B		3			N	-	Predicted component of type IV pili-like system	3	3	0	0	0	0	0	0	0	0	0	0	0	0	0	0	0	0	0	0	0	0	0	0	0	0	0	0	0	0	0	0	0	0	0	0	0	0	0	0	1
clade_4C
arCOG01810	subclade_4C		9		COG01955	N	-	Archaellum assembly protein J, TadC family	15	17	0	0	0	0	0	0	0	0	0	0	0	0	0	0	0	0	0	0	0	0	0	0	0	0	0	0	0	0	0	0	0	0	0	0	0	0	0	0	0
arCOG06296	subclade_4C	predicted major pilin	1	yes	COG03430	N	-	Pilin, FlaG/FlaF/PilA family	12	12	0	0	0	0	0	0	0	0	0	0	0	0	0	0	0	0	0	0	0	0	0	0	0	0	0	0	0	0	0	0	0	0	0	0	0	0	0	0	0
arCOG03933	subclade_4C		1	yes		N	-	Predicted pilin family protein	13	13	0	0	0	0	0	0	0	0	0	0	0	0	0	0	0	0	0	0	0	0	0	0	0	0	0	0	0	0	0	0	0	0	0	0	0	0	0	0	0
arCOG04679	subclade_4C		1	yes	SC.00505	N	-	Predicted pilin family protein	17	18	0	0	0	0	0	0	0	0	0	0	0	0	0	0	0	0	0	0	0	0	0	0	0	0	0	0	0	0	0	0	0	0	0	0	0	0	0	0	0
arCOG04680	subclade_4C		0	yes	SC.00504	N	-	Predicted pilin family protein	16	16	0	0	0	0	0	0	0	0	0	0	0	0	0	0	0	0	0	0	0	0	0	0	0	0	0	0	0	0	0	0	0	0	0	0	0	0	0	0	0
clade_4D
arCOG05557	subclade_4D		4			N	-	Membrane protein, associated with type IV pili like system	9	9	0	0	0	0	0	0	0	0	0	0	0	0	0	0	0	0	0	0	0	0	0	0	0	0	0	0	0	0	0	0	0	0	0	0	0	0	0	0	0
arCOG13890	subclade_4D		5			N	-	Membrane protein, associated with type IV pili like system	2	2	0	0	0	0	0	0	0	0	0	0	0	0	0	0	0	0	0	0	0	0	0	0	0	0	0	0	0	0	0	0	0	0	0	0	0	0	0	0	0
clade_4E
arCOG07007	subclade_4E		1		SC.00241	N	-	Predicted pilin family protein	3	3	0	0	0	0	0	0	0	0	0	0	0	0	0	0	0	0	0	0	0	0	0	0	0	0	0	0	0	0	0	0	0	0	0	0	0	0	0	0	0
arCOG07433	subclade_4E		1		SC.00241	N	-	Predicted pilin family protein	6	6	0	0	0	0	0	0	0	0	0	0	0	0	0	0	0	0	0	0	0	0	0	0	0	0	0	0	0	0	0	0	0	0	0	0	0	0	0	0	0
arCOG05473	subclade_4E		1	yes	SC.00556	N	-	Predicted pilin family protein	9	9	0	0	0	0	0	0	0	0	0	0	0	0	0	0	0	0	0	0	0	0	0	0	0	0	0	0	0	0	0	0	0	0	0	0	0	0	0	0	0
arCOG05475	subclade_4E		1	yes	SC.00557	N	-	Predicted pilin family protein	14	15	0	0	0	0	0	0	0	0	0	0	0	0	0	0	0	0	0	0	0	0	0	0	0	0	0	0	0	0	0	0	0	0	0	0	0	0	1	1	1
arCOG07006	subclade_4E		1	yes	SC.00680	N	-	Predicted component of type IV pili like system	3	3	0	0	0	0	0	0	0	0	0	0	0	0	0	0	0	0	0	0	0	0	0	0	0	0	0	0	0	0	0	0	0	0	0	0	0	0	0	0	0
arCOG05474	subclade_4E		1		SC.00680	N	-	Predicted component of type IV pili like system	9	9	0	0	0	0	0	0	0	0	0	0	0	0	0	0	0	0	0	0	0	0	0	0	0	0	0	0	0	0	0	0	0	0	0	0	0	0	0	0	0
arCOG07434	subclade_4E		2	yes	SC.00680	N	-	Secreted protein, component of type IV pili like system	7	7	0	0	0	0	0	0	0	0	0	0	0	1	0	0	0	0	0	0	0	0	0	0	0	0	0	0	0	0	0	0	0	0	0	0	0	0	0	0	0
arCOG05458	subclade_4E		2	yes		N	-	Membrane protein, predicted component of type IV pili like system	8	8	0	0	0	0	0	0	0	0	0	0	0	0	0	0	0	0	0	0	0	0	0	0	0	0	0	0	0	0	0	0	0	0	0	0	0	0	0	0	0
arCOG08085	subclade_4E		0			N	-	Predicted component of type IV pili like system	4	4	0	0	0	0	0	0	0	0	0	0	0	0	0	0	0	0	0	0	0	0	0	0	0	0	0	0	0	0	0	0	0	0	0	0	0	0	0	0	0
arCOG10501	subclade_4E	belong to this branch based on similairity of some pilins	3			N	-	Predicted component of type IV pili like system	3	3	0	0	0	0	0	0	0	0	0	0	0	0	0	0	0	0	0	0	0	0	0	0	0	0	0	0	0	0	0	0	0	0	0	0	0	0	0	0	1
arCOG10502	subclade_4E	mostly IG-like domain with N-terminal helical region, has several conserved cysteins; belong to this branch based on similairity of some pilins	1	yes		N	-	Predicted component of type IV pili like system	5	5	0	0	0	0	0	0	0	0	0	0	0	0	0	0	0	0	0	0	0	0	0	0	0	0	0	0	0	0	0	0	0	0	0	0	0	0	1	1	1
arCOG10503	subclade_4E	belong to this branch based on similairity of some pilins	4	yes		N	-	Membrane protein, associated with type IV pili like system	3	5	0	0	0	0	0	0	0	0	0	0	0	0	0	0	0	0	0	0	0	0	0	0	0	0	0	0	0	0	0	0	0	0	0	0	0	0	0	0	1
arCOG10504	subclade_4E	belong to this branch based on similairity of some pilins	1		SC.00556	N	-	Predicted pilin family protein	3	3	0	0	0	0	0	0	0	0	0	0	0	0	0	0	0	0	0	0	0	0	0	0	0	0	0	0	0	0	0	0	0	0	0	0	0	0	0	0	1
arCOG14961	subclade_4E_tentative		1		COG03430	N	-	Pilin, FlaG/FlaF/PilA family	2	2	0	0	0	0	0	0	0	0	0	0	0	0	0	0	0	0	0	0	0	0	0	0	0	0	0	0	0	0	0	0	0	0	0	0	0	0	1	1	0
clade_4F
arCOG01814	subclade_4F		9		COG02064	N	TadC	Pilus assembly protein TadC	34	35	0	0	0	0	0	0	0	0	0	0	0	0	0	0	0	0	0	0	0	0	0	0	0	0	0	0	0	0	0	0	0	0	0	0	0	0	0	0	0
arCOG02981	subclade_4F	predicted major pilin	1			N	-	Predicted pilin family protein	34	43	0	0	0	0	0	0	0	0	0	0	0	0	0	0	0	0	0	0	1	0	0	0	0	0	0	0	0	0	0	0	0	0	0	0	0	0	0	0	0
arCOG04673	subclade_4F		1			N	-	Predicted pilin family protein	20	20	0	0	0	0	0	0	0	0	0	0	0	0	0	0	0	0	0	0	0	0	0	0	0	0	0	0	0	0	0	0	0	0	0	0	0	0	0	0	0
arCOG05165	subclade_4F		1			N	-	Predicted pilin family protein	10	10	0	0	0	0	0	0	0	0	0	0	0	0	0	0	0	0	0	0	0	0	0	0	0	0	0	0	0	0	0	0	0	0	0	0	0	0	0	0	0
arCOG05166	subclade_4F		1	yes	SC.00534	N	-	Predicted pilin family protein	30	30	0	0	0	0	0	0	0	0	0	0	0	0	0	0	0	0	0	0	0	0	0	0	0	0	0	0	0	0	0	0	0	0	0	0	0	0	0	0	0
arCOG05167	subclade_4F		1	yes	SC.00135	N	-	Predicted pilin family protein	11	12	0	0	0	0	0	0	0	0	0	0	0	0	0	0	0	0	0	0	0	0	0	0	0	0	0	0	0	0	0	0	0	0	0	0	0	0	0	0	0
arCOG06291	subclade_4F		1	yes	SC.00135	N	-	Predicted pilin family protein	20	20	0	0	0	0	0	0	0	0	0	0	0	0	0	0	0	0	0	0	0	0	0	0	0	0	0	0	0	0	0	0	0	0	0	0	0	0	0	0	0
arCOG03360	subclade_4F		1	yes	SC.00376	N	-	Predicted pilin family protein	13	13	0	0	0	0	0	0	0	0	0	0	0	0	0	0	0	0	0	0	0	0	0	0	0	0	0	0	0	0	0	0	0	0	0	0	0	0	0	0	0
arCOG07564	subclade_4F		0			N	-	Predicted component of type IV pili like system, aspartate-rich	20	20	0	0	0	0	0	0	0	0	0	0	0	0	0	0	0	0	0	0	0	0	0	0	0	0	0	0	0	0	0	0	0	0	0	0	0	0	0	0	0
arCOG10216	subclade_4F	predicted major pilin	0		COG03430	N	-	Predicted pilin family protein	20	20	0	0	0	0	0	0	0	0	0	0	0	0	0	0	0	0	0	0	0	0	0	0	0	0	0	0	0	0	0	0	0	0	0	0	0	0	0	0	0
clade_4G
arCOG05611	subclade_4G		7			N	TadC	Pilus assembly protein TadC	9	10	0	0	0	0	0	0	0	0	0	0	0	0	0	0	0	0	0	0	0	0	0	0	0	0	0	0	0	0	0	0	0	0	0	0	0	0	0	0	0
arCOG05608	subclade_4G		0		COG00455	N	FlhG	FleN family ATPase involved in pili biosynthesis	9	13	0	0	0	0	0	0	0	0	0	0	0	0	0	0	0	0	0	0	0	0	0	0	0	0	0	0	0	0	0	0	0	0	0	0	0	0	0	0	0
arCOG05610	subclade_4G		0			N	-	Predicted component of type IV pili like system	9	11	0	0	0	0	0	0	0	0	0	0	0	0	0	0	0	0	0	0	0	0	0	0	0	0	0	0	0	0	0	0	0	0	0	0	0	0	0	0	0
arCOG05612	subclade_4G	predicted major pilin	1	yes	COG03430	N	-	Pilin, FlaG/FlaF/PilA family	9	11	0	0	0	0	0	0	0	0	0	0	0	0	0	0	0	0	0	0	0	0	0	0	0	0	0	0	0	0	0	0	0	0	0	0	0	0	0	0	0
arCOG05613	subclade_4G		2			N	-	Predicted component of type IV pili like system	16	19	0	0	0	0	0	0	0	0	0	0	0	0	0	0	0	0	0	0	0	0	0	0	0	0	0	0	0	0	0	0	0	0	0	0	0	0	0	1	0
arCOG05614	subclade_4G	Several conserved cysteines	1	yes		N	-	Predicted pilin family protein	9	10	0	0	0	0	0	0	0	0	0	0	0	0	0	0	0	0	0	0	0	0	0	0	0	0	0	0	0	0	0	0	0	0	0	0	0	0	0	0	0
arCOG05615	subclade_4G		1			N	-	Predicted pilin family protein	9	10	0	0	0	0	0	0	0	0	0	0	0	0	0	0	0	0	0	0	0	0	0	0	0	0	0	0	0	0	0	0	0	0	0	0	0	0	0	0	0
arCOG05616	subclade_4G		0			N	-	Secreted protein, component of type IV pili like system	9	10	0	0	0	0	0	0	0	0	0	0	0	0	0	0	0	0	0	0	0	0	0	0	0	0	0	0	0	0	0	0	0	0	0	0	0	0	0	0	0
arCOG05617	subclade_4G	Several conserved cysteines	2	yes		N	-	Predicted pilin family protein	9	10	0	0	0	0	0	0	0	0	0	0	0	0	0	0	0	0	0	0	0	0	0	0	0	0	0	0	0	0	0	0	0	0	0	0	0	0	0	0	0
arCOG05618	subclade_4G	Two conserved cysteines	1	yes		N	-	Predicted pilin family protein	9	10	0	0	0	0	0	0	0	0	0	0	0	0	0	0	0	0	0	0	0	0	0	0	0	0	0	0	0	0	0	0	0	0	0	0	0	0	0	0	0
arCOG05619	subclade_4G	Two conserved cysteines	2			N	-	Predicted pilin family protein	8	9	0	0	0	0	0	0	0	0	0	0	0	0	0	0	0	0	0	0	0	0	0	0	0	0	0	0	0	0	0	0	0	0	0	0	0	0	0	0	0
arCOG07478	subclade_4G	Several conserved cysteines	1			N	-	Secreted protein, component of type IV pili like system	9	10	0	0	0	0	0	0	0	0	0	0	0	0	0	0	0	0	0	0	0	0	0	0	0	0	0	0	0	0	0	0	0	0	0	0	0	0	0	0	0
arCOG10986	subclade_4G	predicted major pilin		yes	COG03430	N	-	Pilin, FlaG/FlaF/PilA family	3	3	0	0	0	0	0	0	0	0	0	0	0	0	0	0	0	0	0	0	0	0	0	0	0	0	0	0	0	0	0	0	0	0	0	0	0	0	1	0	0
arCOG10359	subclade_4G		6			N	-	TadC/FlaJ family protein	3	4	0	0	0	0	0	0	0	0	0	0	0	0	0	0	0	0	0	0	0	0	0	0	0	0	0	0	0	0	0	0	0	0	0	0	0	0	0	0	1
arCOG13767	subclade_4G	Two conserved cysteines	1	yes		N	-	Predicted pilin family protein	2	3	0	0	0	0	0	0	0	0	0	0	0	0	0	0	0	0	0	0	0	0	0	0	0	0	0	0	0	0	0	0	0	0	0	0	0	0	0	0	0
arCOG10500	subclade_4G		2			N	-	Membrane protein, associated with type IV pili like system	6	8	0	0	0	0	0	0	0	0	0	0	0	0	0	0	0	0	0	0	0	0	0	0	0	0	0	0	0	0	0	0	0	0	0	0	0	0	0	0	1
arCOG10497	subclade_4G		5			N	-	Membrane protein, associated with type IV pili like system	7	9	0	0	0	0	0	0	0	0	0	0	0	0	0	0	0	0	0	0	0	0	0	0	0	0	0	0	0	0	0	0	0	0	0	0	0	0	0	0	1
arCOG13919	subclade_4G	Several conserved cysteines	1			N	-	Predicted component of type IV pili like system	2	3	0	0	0	0	0	0	0	0	0	0	0	0	0	0	0	0	0	0	0	0	0	0	0	0	0	0	0	0	0	0	0	0	0	0	0	0	0	0	0
clade_4I
arCOG01815	non-specific		8		COG02064	N	TadC	Pilus assembly protein TadC	37	46	1	1	1	1	1	1	1	0	1	0	0	0	1	0	2	0	0	1	1	1	1	0	1	2	2	1	1	1	2	2	2	2	2	2	1	1	1	0	0
arCOG03871	non-specific	Major pilin	3	yes	COG03430	N	-	Pilin, FlaG/FlaF/PilA family	55	141	2	2	1	1	3	3	3	2	5	4	2	2	4	2	4	3	3	3	2	3	2	2	3	4	3	2	2	2	2	2	3	2	3	3	1	1	2	5	4
arCOG03872	non-specific	Major pilin	1	yes	COG03430	N	-	Pilin, FlaG/FlaF/PilA family	23	23	1	1	1	1	0	0	0	0	0	1	1	1	1	1	0	0	0	0	0	0	0	0	0	1	1	1	0	1	1	1	1	1	1	1	1	0	0	0	0
arCOG05987	subclade_4I	predicted major pilin	1	yes	COG03430	N	-	Pilin, FlaG/FlaF/PilA family	21	31	0	0	0	0	0	0	0	0	1	0	0	0	0	0	0	0	0	0	2	1	1	1	1	0	0	1	1	1	1	1	0	1	1	0	1	1	0	0	0
arCOG07276	subclade_4I	predicted major pilin	1	yes	COG03430	N	-	Pilin, FlaG/FlaF/PilA family	20	20	0	0	0	0	0	0	0	0	0	0	0	0	0	1	0	1	0	1	1	0	1	1	1	1	1	1	1	1	1	1	1	1	1	1	1	1	0	0	0
arCOG08521	subclade_4I	predicted major pilin	1	yes	COG03430	N	-	Pilin, FlaG/FlaF/PilA family	11	11	0	0	0	0	0	0	0	0	0	0	0	0	0	0	0	0	0	0	0	0	0	0	0	1	1	1	0	1	1	1	1	1	1	1	1	0	0	0	0
arCOG08522	subclade_4I	predicted major pilin	1	yes	COG03430	N	-	Pilin, FlaG/FlaF/PilA family	13	13	0	0	0	0	0	0	0	0	0	0	0	0	0	0	0	1	0	0	1	0	0	0	0	1	1	1	0	1	1	1	1	1	1	1	1	0	0	0	0
arCOG05986	subclade_4I		0			N	-	Predicted component of type IV pili like system, beta-stranded Ig-like domain	20	20	0	0	0	0	0	0	0	0	0	0	0	0	0	0	0	0	1	1	1	1	1	1	1	1	1	1	1	1	1	1	1	1	1	1	1	1	0	0	0
arCOG08524	subclade_4I		1			N	-	Secreted protein, component of type IV pili like system	12	12	0	0	0	0	0	0	0	0	0	0	0	0	0	0	0	0	0	0	0	0	0	0	0	1	1	1	1	1	1	1	1	1	1	1	1	0	0	0	0
arCOG11777	subclade_4I		2	yes	COG03430	N	-	Predicted pilin family protein	4	4	0	0	0	0	1	1	1	0	0	0	0	0	0	0	0	1	0	0	0	0	0	0	0	0	0	0	0	0	0	0	0	0	0	0	0	0	0	0	0
arCOG11778	subclade_4I		0	yes	COG03430	N	-	Predicted pilin family protein	3	3	0	0	0	0	1	1	1	0	0	0	0	0	0	0	0	0	0	0	0	0	0	0	0	0	0	0	0	0	0	0	0	0	0	0	0	0	0	0	0
stand alone components	probable major pilins (although all of them could be)
arCOG08234	arCOG02424		4			N	-	Membrane protein, predicted component of type IV pili like system	6	7	0	0	0	0	0	0	0	0	0	0	0	0	0	0	0	0	0	0	0	0	0	0	0	0	0	0	0	0	0	0	0	0	0	0	0	0	0	0	0
arCOG06141	clade_2	often located with a major pilin	0			N	-	Component of type IV pili like system	11	15	0	0	0	0	0	0	0	0	0	0	0	0	0	0	0	0	0	0	0	0	0	0	0	0	0	0	0	0	0	0	0	0	0	0	0	0	0	0	0
arCOG02423	non_specific	predicted major pilin	1	yes	COG03430	N	-	Pilin, FlaG/FlaF/PilA family	8	13	0	0	0	0	0	0	0	0	0	0	0	0	0	0	0	0	0	0	0	0	0	0	0	0	0	0	0	0	0	0	0	0	0	0	0	0	0	0	0
arCOG02424	clade_2	predicted major pilin	1	yes	COG03430	N	-	Pilin, FlaG/FlaF/PilA family	9	17	0	0	0	0	0	0	0	0	0	0	0	0	0	0	0	0	0	0	0	0	0	0	0	0	0	0	0	0	0	0	0	0	0	0	0	0	0	0	0
arCOG02426	non_specific	predicted major pilin	1	yes	COG03430	N	-	Pilin, FlaG/FlaF/PilA family	3	3	0	0	0	0	0	0	0	0	0	0	0	0	0	0	0	0	0	0	0	0	0	0	0	0	0	0	0	0	0	0	0	0	0	0	0	0	0	0	0
arCOG09301	Halobacteria	predicted major pilin	1		COG03430	N	-	Pilin, FlaG/FlaF/PilA family	2	2	0	0	0	0	0	0	0	0	0	0	0	0	0	0	0	0	0	0	0	0	0	0	0	0	0	0	0	0	0	0	0	0	0	0	0	0	0	0	0
arCOG07380	Thermoplasma	predicted major pilin	1	yes	COG03430	N	-	Pilin, FlaG/FlaF/PilA family	2	2	0	0	0	0	0	0	0	0	0	0	0	0	0	0	0	0	0	0	0	0	0	0	0	0	0	0	0	0	0	0	0	0	0	0	0	0	0	0	0
arCOG05300	non_specific	predicted major pilin	1		COG03430	N	-	Pilin, FlaG/FlaF/PilA family	8	8	0	0	0	0	0	0	0	0	0	0	0	0	0	0	0	0	0	0	0	0	0	0	0	0	0	0	0	0	0	0	0	0	0	0	0	0	0	0	0
arCOG02425	arCOG03052	predicted major pilin	1	yes	COG03430	N	-	Pilin, FlaG/FlaF/PilA family	31	39	0	0	0	0	0	0	0	0	0	0	0	0	0	0	0	0	0	0	0	0	0	0	0	0	0	0	0	0	0	0	0	0	0	0	0	0	0	0	0
arCOG03052	arCOG02425		0	yes	SC.00351	N	-	Secreted protein, component of type IV pili like system	28	30	0	0	0	0	0	0	0	0	0	0	0	0	0	0	0	0	0	0	0	0	0	0	0	0	0	0	0	0	0	0	0	0	0	0	0	0	0	0	0
arCOG11208	clade_2		2	yes	SC.00959	N	-	Uncharacterized membrane protein, possible component of pili like system	8	8	0	0	0	0	0	0	0	0	0	0	0	0	0	0	0	0	0	0	0	0	0	0	0	0	0	0	0	0	0	0	0	0	0	0	0	0	0	0	0
arCOG03739	non_specific	predicted major pilin	1		SC.00074	N	-	Pilin, FlaG/FlaF/PilA family	8	11	0	0	0	0	0	0	0	0	0	0	0	0	0	0	0	0	0	0	0	0	0	0	0	0	0	0	0	0	0	0	0	0	0	0	0	0	0	0	0
arCOG03740	non_specific	predicted major pilin	1		SC.00074	N	-	Pilin, FlaG/FlaF/PilA family	8	12	0	0	0	0	0	0	0	0	0	0	0	0	0	0	0	0	0	0	0	0	0	0	0	0	0	0	0	0	0	0	0	0	0	0	0	0	0	0	0
Components with unclear affiliation
arCOG09299	uncertain	arCOG09301	1	yes		N	-	Uncharacterized surface protein, contains class III signal peptide	2	2	0	0	0	0	0	0	0	0	0	0	0	0	0	0	0	0	0	0	0	0	0	0	0	0	0	0	0	0	0	0	0	0	0	0	0	0	0	0	0
Regulatory ATPases and associated proteins
arCOG00589	non_specific		0		COG00455	N	FlhG	FleN family ATPase involved in pili biosynthesis	96	229	0	0	0	0	0	0	0	1	0	0	0	0	0	0	0	0	1	0	1	0	0	0	0	0	0	0	0	0	0	0	0	0	0	0	0	0	1	1	0
arCOG06562	non_specific	associated with arCOG00589	6			N	-	Membrane protein, predicted component of type IV pili like system	10	10	0	0	0	0	0	0	0	0	0	0	0	0	0	0	0	0	0	0	0	0	0	0	0	0	0	0	0	0	0	0	0	0	0	0	0	0	0	0	0
arCOG06686	non_specific	associated with arCOG00589	0			N	-	Surface protein, a component of type IV pili like system	15	18	0	0	0	0	0	0	0	0	0	0	0	0	0	0	0	0	0	0	0	0	0	0	0	0	0	0	0	0	0	0	0	0	0	0	0	0	0	0	0
arCOG05039	non_specific	associated with arCOG00589				N	-	Membrane protein, potential component of pili like system	14	14	0	0	0	0	0	0	0	0	0	0	0	0	0	0	0	0	0	0	0	0	0	0	0	0	0	0	0	0	0	0	0	0	0	0	0	0	0	0	0
arCOG05040	non_specific	associated with arCOG00589				N	-	Small secreted protein, potential component of pili like system	15	15	0	0	0	0	0	0	0	0	0	0	0	0	0	0	0	0	0	0	0	0	0	0	0	0	0	0	0	0	0	0	0	0	0	0	0	0	0	0	0
arCOG06335	non_specific	associated with arCOG00589				S	-	Uncharacterized protein	20	21	0	0	0	0	0	0	0	0	0	0	0	0	0	0	0	0	0	0	0	0	0	0	0	0	0	0	0	0	0	0	0	0	0	0	0	0	0	0	0
arCOG07447	non_specific	associated with arCOG00589				S	-	Uncharacterized secreted or membrane coiled-coil protein	10	10	0	0	0	0	0	0	0	0	0	0	0	0	0	0	0	0	0	0	0	0	0	0	0	0	0	0	0	0	0	0	0	0	0	0	0	0	0	0	0
arCOG02966						R		HEAT repeats containing protein	56	146	0	0	0	0	0	0	0	0	0	0	0	0	0	0	0	0	0	0	0	0	0	0	0	0	0	0	0	0	0	0	0	0	0	0	0	0	0	0	0
arCOG02900						R		vWFA domain containing protein	77	125	0	0	0	0	0	0	0	0	3	3	2	0	0	1	1	0	2	2	3	2	2	2	2	2	2	2	2	2	2	2	2	2	2	2	2	2	2	2	0
arCOG03422						K	-	Transcriptional regulator, contains HTH domain	39	60	0	0	0	0	0	0	0	0	0	0	0	0	0	0	0	0	0	0	0	0	0	0	0	1	0	0	0	0	0	0	0	0	0	0	0	0	0	0	0
[truncated: 129 more columns]
