# Supplementary material for: Diversity and Evolution of Type IV pili Systems in Archaea
Source: Front Microbiol. 2016 May 6;7:667. doi: 10.3389/fmicb.2016.00667 (PMC4858521; doi:10.3389/fmicb.2016.00667)
Supplement: Supplementary file 1 [file Presentation_1.ZIP › Supplementary_Table_S3.xlsx]

## Sheet: VirB11_branches_presence
Genome	Taxonomy	clade_1	clade_2	clade_3_archaellum	clade_4	Number of distinct systems
Acidilobus_saccharovorans_345_15_uid51395	Crenarchaeota;Thermoprotei;Acidilobales;Acidilobaceae;Acidilobus;Acidilobus saccharovorans;Acidilobus saccharovorans 345-15	0	0	1	2	2
Caldisphaera_lagunensis_DSM_15908_uid183486	Crenarchaeota;Thermoprotei;Acidilobales;Caldisphaeraceae;Caldisphaera;Caldisphaera lagunensis;Caldisphaera lagunensis DSM 15908	0	0	0	1	1
Aeropyrum_camini_SY1___JCM_12091_uid222311	Crenarchaeota;Thermoprotei;Desulfurococcales;Desulfurococcaceae;Aeropyrum;Aeropyrum camini;Aeropyrum camini SY1 = JCM 12091	0	0	1	2	2
Aeropyrum_pernix_K1_uid57757	Crenarchaeota;Thermoprotei;Desulfurococcales;Desulfurococcaceae;Aeropyrum;Aeropyrum pernix;Aeropyrum pernix K1	0	0	1	2	2
Desulfurococcus_fermentans_DSM_16532_uid75119	Crenarchaeota;Thermoprotei;Desulfurococcales;Desulfurococcaceae;Desulfurococcus;Desulfurococcus fermentans;Desulfurococcus fermentans DSM 16532	0	0	0	2	1
Desulfurococcus_kamchatkensis_1221n_uid59133	Crenarchaeota;Thermoprotei;Desulfurococcales;Desulfurococcaceae;Desulfurococcus;Desulfurococcus kamchatkensis;Desulfurococcus kamchatkensis 1221n	0	0	0	2	1
Desulfurococcus_mucosus_DSM_2162_uid62227	Crenarchaeota;Thermoprotei;Desulfurococcales;Desulfurococcaceae;Desulfurococcus;Desulfurococcus mucosus;Desulfurococcus mucosus DSM 2162	0	0	0	2	1
Ignicoccus_hospitalis_KIN4_I_uid58365	Crenarchaeota;Thermoprotei;Desulfurococcales;Desulfurococcaceae;Ignicoccus;Ignicoccus hospitalis;Ignicoccus hospitalis KIN4/I	0	0	0	1	1
Ignisphaera_aggregans_DSM_17230_uid51875	Crenarchaeota;Thermoprotei;Desulfurococcales;Desulfurococcaceae;Ignisphaera;Ignisphaera aggregans;Ignisphaera aggregans DSM 17230	0	0	1	3	2
Staphylothermus_hellenicus_DSM_12710_uid45893	Crenarchaeota;Thermoprotei;Desulfurococcales;Desulfurococcaceae;Staphylothermus;Staphylothermus hellenicus;Staphylothermus hellenicus DSM 12710	0	0	0	2	1
Staphylothermus_marinus_F1_uid58719	Crenarchaeota;Thermoprotei;Desulfurococcales;Desulfurococcaceae;Staphylothermus;Staphylothermus marinus;Staphylothermus marinus F1	0	0	0	3	1
Thermogladius_1633_uid167488	Crenarchaeota;Thermoprotei;Desulfurococcales;Desulfurococcaceae;Thermogladius;Thermogladius cellulolyticus;Thermogladius cellulolyticus 1633	0	0	0	2	1
Thermosphaera_aggregans_DSM_11486_uid48993	Crenarchaeota;Thermoprotei;Desulfurococcales;Desulfurococcaceae;Thermosphaera;Thermosphaera aggregans;Thermosphaera aggregans DSM 11486	0	0	1	2	2
Hyperthermus_butylicus_DSM_5456_uid57755	Crenarchaeota;Thermoprotei;Desulfurococcales;Pyrodictiaceae;Hyperthermus;Hyperthermus butylicus;Hyperthermus butylicus DSM 5456	0	0	0	3	1
Pyrolobus_fumarii_1A_uid73415	Crenarchaeota;Thermoprotei;Desulfurococcales;Pyrodictiaceae;Pyrolobus;Pyrolobus fumarii;Pyrolobus fumarii 1A	0	0	0	4	1
Fervidicoccus_fontis_Kam940_uid162201	Crenarchaeota;Thermoprotei;Fervidicoccales;Fervidicoccaceae;Fervidicoccus;Fervidicoccus fontis;Fervidicoccus fontis Kam940	0	0	2	2	2
Acidianus_hospitalis_W1_uid66875	Crenarchaeota;Thermoprotei;Sulfolobales;Sulfolobaceae;Acidianus;Acidianus hospitalis;Acidianus hospitalis W1	0	0	0	2	1
Metallosphaera_cuprina_Ar_4_uid66329	Crenarchaeota;Thermoprotei;Sulfolobales;Sulfolobaceae;Metallosphaera;Metallosphaera cuprina;Metallosphaera cuprina Ar-4	0	0	0	2	1
Metallosphaera_sedula_DSM_5348_uid58717	Crenarchaeota;Thermoprotei;Sulfolobales;Sulfolobaceae;Metallosphaera;Metallosphaera sedula;Metallosphaera sedula DSM 5348	0	0	1	3	2
Sulfolobus_acidocaldarius_DSM_639_uid58379	Crenarchaeota;Thermoprotei;Sulfolobales;Sulfolobaceae;Sulfolobus;Sulfolobus acidocaldarius;Sulfolobus acidocaldarius DSM 639	0	0	1	2	2
Sulfolobus_acidocaldarius_N8_uid189027	Crenarchaeota;Thermoprotei;Sulfolobales;Sulfolobaceae;Sulfolobus;Sulfolobus acidocaldarius;Sulfolobus acidocaldarius N8	0	0	1	2	2
Sulfolobus_acidocaldarius_Ron12_I_uid189028	Crenarchaeota;Thermoprotei;Sulfolobales;Sulfolobaceae;Sulfolobus;Sulfolobus acidocaldarius;Sulfolobus acidocaldarius Ron12/I	0	0	1	2	2
Sulfolobus_acidocaldarius_SUSAZ_uid232254	Crenarchaeota;Thermoprotei;Sulfolobales;Sulfolobaceae;Sulfolobus;Sulfolobus acidocaldarius;Sulfolobus acidocaldarius SUSAZ	0	0	0	2	1
Sulfolobus_islandicus_HVE10_4_uid162067	Crenarchaeota;Thermoprotei;Sulfolobales;Sulfolobaceae;Sulfolobus;Sulfolobus islandicus;Sulfolobus islandicus HVE10/4	0	0	1	3	2
Sulfolobus_islandicus_L_D_8_5_uid43679	Crenarchaeota;Thermoprotei;Sulfolobales;Sulfolobaceae;Sulfolobus;Sulfolobus islandicus;Sulfolobus islandicus L.D.8.5	0	0	1	3	2
Sulfolobus_islandicus_L_S_2_15_uid58871	Crenarchaeota;Thermoprotei;Sulfolobales;Sulfolobaceae;Sulfolobus;Sulfolobus islandicus;Sulfolobus islandicus L.S.2.15	0	0	1	3	2
Sulfolobus_islandicus_LAL14_1_uid197216	Crenarchaeota;Thermoprotei;Sulfolobales;Sulfolobaceae;Sulfolobus;Sulfolobus islandicus;Sulfolobus islandicus LAL14/1	0	0	0	2	1
Sulfolobus_islandicus_M_14_25_uid58849	Crenarchaeota;Thermoprotei;Sulfolobales;Sulfolobaceae;Sulfolobus;Sulfolobus islandicus;Sulfolobus islandicus M.14.25	0	0	1	3	2
Sulfolobus_islandicus_M_16_27_uid58851	Crenarchaeota;Thermoprotei;Sulfolobales;Sulfolobaceae;Sulfolobus;Sulfolobus islandicus;Sulfolobus islandicus M.16.27	0	0	1	3	2
Sulfolobus_islandicus_M_16_4_uid58841	Crenarchaeota;Thermoprotei;Sulfolobales;Sulfolobaceae;Sulfolobus;Sulfolobus islandicus;Sulfolobus islandicus M.16.4	0	0	1	3	2
Sulfolobus_islandicus_REY15A_uid162071	Crenarchaeota;Thermoprotei;Sulfolobales;Sulfolobaceae;Sulfolobus;Sulfolobus islandicus;Sulfolobus islandicus REY15A	0	0	1	3	2
Sulfolobus_islandicus_Y_G_57_14_uid58923	Crenarchaeota;Thermoprotei;Sulfolobales;Sulfolobaceae;Sulfolobus;Sulfolobus islandicus;Sulfolobus islandicus Y.G.57.14	0	0	1	3	2
Sulfolobus_islandicus_Y_N_15_51_uid58825	Crenarchaeota;Thermoprotei;Sulfolobales;Sulfolobaceae;Sulfolobus;Sulfolobus islandicus;Sulfolobus islandicus Y.N.15.51	0	0	1	3	2
Sulfolobus_solfataricus_98_2_uid167998	Crenarchaeota;Thermoprotei;Sulfolobales;Sulfolobaceae;Sulfolobus;Sulfolobus solfataricus;Sulfolobus solfataricus 98/2	0	0	1	3	2
Sulfolobus_solfataricus_P2_uid57721	Crenarchaeota;Thermoprotei;Sulfolobales;Sulfolobaceae;Sulfolobus;Sulfolobus solfataricus;Sulfolobus solfataricus P2	0	0	1	2	2
Sulfolobus_tokodaii_7_uid57807	Crenarchaeota;Thermoprotei;Sulfolobales;Sulfolobaceae;Sulfolobus;Sulfolobus tokodaii;Sulfolobus tokodaii str. 7	0	0	1	2	2
Thermofilum_pendens_Hrk_5_uid58563	Crenarchaeota;Thermoprotei;Thermoproteales;Thermofilaceae;Thermofilum;Thermofilum pendens;Thermofilum pendens Hrk 5	0	0	0	3	1
Thermofilum_1910b_uid215374	Crenarchaeota;Thermoprotei;Thermoproteales;Thermofilaceae;Thermofilum;Thermofilum sp. 1910b	0	0	0	3	1
Caldivirga_maquilingensis_IC_167_uid58711	Crenarchaeota;Thermoprotei;Thermoproteales;Thermoproteaceae;Caldivirga;Caldivirga maquilingensis;Caldivirga maquilingensis IC-167	0	0	0	3	1
Pyrobaculum_aerophilum_IM2_uid57727	Crenarchaeota;Thermoprotei;Thermoproteales;Thermoproteaceae;Pyrobaculum;Pyrobaculum aerophilum;Pyrobaculum aerophilum str. IM2	0	0	0	3	1
Pyrobaculum_arsenaticum_DSM_13514_uid58409	Crenarchaeota;Thermoprotei;Thermoproteales;Thermoproteaceae;Pyrobaculum;Pyrobaculum arsenaticum;Pyrobaculum arsenaticum DSM 13514	0	0	0	3	1
Pyrobaculum_calidifontis_JCM_11548_uid58787	Crenarchaeota;Thermoprotei;Thermoproteales;Thermoproteaceae;Pyrobaculum;Pyrobaculum calidifontis;Pyrobaculum calidifontis JCM 11548	0	0	0	4	1
Pyrobaculum_islandicum_DSM_4184_uid58635	Crenarchaeota;Thermoprotei;Thermoproteales;Thermoproteaceae;Pyrobaculum;Pyrobaculum islandicum;Pyrobaculum islandicum DSM 4184	0	0	0	4	1
Pyrobaculum_neutrophilum_V24Sta_uid58421	Crenarchaeota;Thermoprotei;Thermoproteales;Thermoproteaceae;Pyrobaculum;Pyrobaculum neutrophilum;Pyrobaculum neutrophilum V24Sta	0	0	0	4	1
Pyrobaculum_oguniense_TE7_uid84411	Crenarchaeota;Thermoprotei;Thermoproteales;Thermoproteaceae;Pyrobaculum;Pyrobaculum oguniense;Pyrobaculum oguniense TE7	0	0	0	4	1
Pyrobaculum_1860_uid82379	Crenarchaeota;Thermoprotei;Thermoproteales;Thermoproteaceae;Pyrobaculum;Pyrobaculum sp. 1860	0	0	0	3	1
Thermoproteus_tenax_Kra_1_uid74443	Crenarchaeota;Thermoprotei;Thermoproteales;Thermoproteaceae;Thermoproteus;Thermoproteus tenax;Thermoproteus tenax Kra 1	0	0	0	4	1
Thermoproteus_uzoniensis_768_20_uid65089	Crenarchaeota;Thermoprotei;Thermoproteales;Thermoproteaceae;Thermoproteus;Thermoproteus uzoniensis;Thermoproteus uzoniensis 768-20	0	0	0	5	1
Vulcanisaeta_distributa_DSM_14429_uid52827	Crenarchaeota;Thermoprotei;Thermoproteales;Thermoproteaceae;Vulcanisaeta;Vulcanisaeta distributa;Vulcanisaeta distributa DSM 14429	0	0	0	7	1
Vulcanisaeta_moutnovskia_768_28_uid63631	Crenarchaeota;Thermoprotei;Thermoproteales;Thermoproteaceae;Vulcanisaeta;Vulcanisaeta moutnovskia;Vulcanisaeta moutnovskia 768-28	0	0	0	6	1
Archaeoglobus_fulgidus_DSM_4304_uid57717	Euryarchaeota;Archaeoglobi;Archaeoglobales;Archaeoglobaceae;Archaeoglobus;Archaeoglobus fulgidus;Archaeoglobus fulgidus DSM 4304	0	3	1	0	2
Archaeoglobus_profundus_DSM_5631_uid43493	Euryarchaeota;Archaeoglobi;Archaeoglobales;Archaeoglobaceae;Archaeoglobus;Archaeoglobus profundus;Archaeoglobus profundus DSM 5631	0	2	1	0	2
Archaeoglobus_sulfaticallidus_PM70_1_uid201033	Euryarchaeota;Archaeoglobi;Archaeoglobales;Archaeoglobaceae;Archaeoglobus;Archaeoglobus sulfaticallidus;Archaeoglobus sulfaticallidus PM70-1	0	2	1	0	2
Archaeoglobus_veneficus_SNP6_uid65269	Euryarchaeota;Archaeoglobi;Archaeoglobales;Archaeoglobaceae;Archaeoglobus;Archaeoglobus veneficus;Archaeoglobus veneficus SNP6	0	4	1	0	2
Ferroglobus_placidus_DSM_10642_uid40863	Euryarchaeota;Archaeoglobi;Archaeoglobales;Archaeoglobaceae;Ferroglobus;Ferroglobus placidus;Ferroglobus placidus DSM 10642	0	5	1	0	2
Halalkalicoccus_jeotgali_B3_uid50305	Euryarchaeota;Halobacteria;Halobacteriales;Halobacteriaceae;Halalkalicoccus;Halalkalicoccus jeotgali;Halalkalicoccus jeotgali B3	0	1	0	0	1
Haloarcula_hispanica_ATCC_33960_uid72475	Euryarchaeota;Halobacteria;Halobacteriales;Halobacteriaceae;Haloarcula;Haloarcula hispanica;Haloarcula hispanica ATCC 33960	0	2	1	1	3
Haloarcula_hispanica_N601_uid230920	Euryarchaeota;Halobacteria;Halobacteriales;Halobacteriaceae;Haloarcula;Haloarcula hispanica;Haloarcula hispanica N601	0	2	1	1	3
Haloarcula_marismortui_ATCC_43049_uid57719	Euryarchaeota;Halobacteria;Halobacteriales;Halobacteriaceae;Haloarcula;Haloarcula marismortui;Haloarcula marismortui ATCC 43049	0	2	1	1	3
Halobacterium_salinarum_R1_uid61571	Euryarchaeota;Halobacteria;Halobacteriales;Halobacteriaceae;Halobacterium;Halobacterium salinarum;Halobacterium salinarum R1	0	1	2	1	3
Halobacterium_NRC_1_uid57769	Euryarchaeota;Halobacteria;Halobacteriales;Halobacteriaceae;Halobacterium;Halobacterium salinarum;Halobacterium sp. NRC-1	0	1	2	0	2
Haloferax_mediterranei_ATCC_33500_uid167315	Euryarchaeota;Halobacteria;Halobacteriales;Halobacteriaceae;Haloferax;Haloferax mediterranei;Haloferax mediterranei ATCC 33500	0	4	1	3	3
Haloferax_volcanii_DS2_uid46845	Euryarchaeota;Halobacteria;Halobacteriales;Halobacteriaceae;Haloferax;Haloferax volcanii;Haloferax volcanii DS2	0	3	1	2	3
Halogeometricum_borinquense_DSM_11551_uid54919	Euryarchaeota;Halobacteria;Halobacteriales;Halobacteriaceae;Halogeometricum;Halogeometricum borinquense;Halogeometricum borinquense DSM 11551	0	2	1	2	3
Halomicrobium_mukohataei_DSM_12286_uid59107	Euryarchaeota;Halobacteria;Halobacteriales;Halobacteriaceae;Halomicrobium;Halomicrobium mukohataei;Halomicrobium mukohataei DSM 12286	0	2	1	2	3
Halopiger_xanaduensis_SH_6_uid68105	Euryarchaeota;Halobacteria;Halobacteriales;Halobacteriaceae;Halopiger;Halopiger xanaduensis;Halopiger xanaduensis SH-6	0	2	1	1	3
Haloquadratum_walsbyi_C23_uid162019	Euryarchaeota;Halobacteria;Halobacteriales;Halobacteriaceae;Haloquadratum;Haloquadratum walsbyi;Haloquadratum walsbyi C23	0	0	0	1	1
Haloquadratum_walsbyi_DSM_16790_uid58673	Euryarchaeota;Halobacteria;Halobacteriales;Halobacteriaceae;Haloquadratum;Haloquadratum walsbyi;Haloquadratum walsbyi DSM 16790	0	0	0	2	1
Halorhabdus_tiamatea_SARL4B_uid214082	Euryarchaeota;Halobacteria;Halobacteriales;Halobacteriaceae;Halorhabdus;Halorhabdus tiamatea;Halorhabdus tiamatea SARL4B	0	2	1	1	3
Halorhabdus_utahensis_DSM_12940_uid59189	Euryarchaeota;Halobacteria;Halobacteriales;Halobacteriaceae;Halorhabdus;Halorhabdus utahensis;Halorhabdus utahensis DSM 12940	0	2	1	1	3
Halorubrum_lacusprofundi_ATCC_49239_uid58807	Euryarchaeota;Halobacteria;Halobacteriales;Halobacteriaceae;Halorubrum;Halorubrum lacusprofundi;Halorubrum lacusprofundi ATCC 49239	0	3	1	2	3
Haloterrigena_turkmenica_DSM_5511_uid43501	Euryarchaeota;Halobacteria;Halobacteriales;Halobacteriaceae;Haloterrigena;Haloterrigena turkmenica;Haloterrigena turkmenica DSM 5511	0	2	1	1	3
Halovivax_ruber_XH_70_uid184819	Euryarchaeota;Halobacteria;Halobacteriales;Halobacteriaceae;Halovivax;Halovivax ruber;Halovivax ruber XH-70	0	3	1	0	2
Natrialba_magadii_ATCC_43099_uid46245	Euryarchaeota;Halobacteria;Halobacteriales;Halobacteriaceae;Natrialba;Natrialba magadii;Natrialba magadii ATCC 43099	0	1	1	0	2
Natrinema_pellirubrum_DSM_15624_uid74437	Euryarchaeota;Halobacteria;Halobacteriales;Halobacteriaceae;Natrinema;Natrinema pellirubrum;Natrinema pellirubrum DSM 15624	0	4	0	1	2
Natrinema_J7_uid171337	Euryarchaeota;Halobacteria;Halobacteriales;Halobacteriaceae;Natrinema;Natrinema sp. J7-2	0	2	0	0	1
Natronobacterium_gregoryi_SP2_uid74439	Euryarchaeota;Halobacteria;Halobacteriales;Halobacteriaceae;Natronobacterium;Natronobacterium gregoryi;Natronobacterium gregoryi SP2	0	1	1	1	3
Natronococcus_occultus_SP4_uid184863	Euryarchaeota;Halobacteria;Halobacteriales;Halobacteriaceae;Natronococcus;Natronococcus occultus;Natronococcus occultus SP4	0	1	1	0	2
Natronomonas_moolapensis_8_8_11_uid190182	Euryarchaeota;Halobacteria;Halobacteriales;Halobacteriaceae;Natronomonas;Natronomonas moolapensis;Natronomonas moolapensis 8.8.11	0	2	1	2	3
Natronomonas_pharaonis_DSM_2160_uid58435	Euryarchaeota;Halobacteria;Halobacteriales;Halobacteriaceae;Natronomonas;Natronomonas pharaonis;Natronomonas pharaonis DSM 2160	0	2	1	2	3
Salinarchaeum_laminariae_Harcht_Bsk1_uid207001	Euryarchaeota;Halobacteria;Halobacteriales;Halobacteriaceae;Salinarchaeum;Salinarchaeum sp. Harcht-Bsk1	0	1	1	2	3
halophilic_archaeon_DL31_uid72619	Euryarchaeota;Halobacteria;Halobacteriales;Halobacteriaceae;unclassified Halobacteriaceae;halophilic archaeon DL31	0	2	0	2	2
Methanobacterium_AL_21_uid63623	Euryarchaeota;Methanobacteria;Methanobacteriales;Methanobacteriaceae;Methanobacterium;Methanobacterium sp. AL-21	1	0	0	0	1
Methanobacterium_MB1_uid231690	Euryarchaeota;Methanobacteria;Methanobacteriales;Methanobacteriaceae;Methanobacterium;Methanobacterium sp. MB1	1	0	0	0	1
Methanobacterium_SWAN_1_uid67359	Euryarchaeota;Methanobacteria;Methanobacteriales;Methanobacteriaceae;Methanobacterium;Methanobacterium sp. SWAN-1	1	0	0	0	1
Methanobrevibacter_ruminantium_M1_uid45857	Euryarchaeota;Methanobacteria;Methanobacteriales;Methanobacteriaceae;Methanobrevibacter;Methanobrevibacter ruminantium;Methanobrevibacter ruminantium M1	1	0	0	0	1
Methanobrevibacter_smithii_ATCC_35061_uid58827	Euryarchaeota;Methanobacteria;Methanobacteriales;Methanobacteriaceae;Methanobrevibacter;Methanobrevibacter smithii;Methanobrevibacter smithii ATCC 35061	1	0	0	0	1
Methanobrevibacter_AbM4_uid206516	Euryarchaeota;Methanobacteria;Methanobacteriales;Methanobacteriaceae;Methanobrevibacter;Methanobrevibacter sp. AbM4	1	0	0	0	1
Methanosphaera_stadtmanae_DSM_3091_uid58407	Euryarchaeota;Methanobacteria;Methanobacteriales;Methanobacteriaceae;Methanosphaera;Methanosphaera stadtmanae;Methanosphaera stadtmanae DSM 3091	1	0	0	0	1
Methanothermobacter_marburgensis_Marburg_uid51637	Euryarchaeota;Methanobacteria;Methanobacteriales;Methanobacteriaceae;Methanothermobacter;Methanothermobacter marburgensis;Methanothermobacter marburgensis str. Marburg	1	0	0	0	1
Methanothermobacter_thermautotrophicus_Delta_H_uid57877	Euryarchaeota;Methanobacteria;Methanobacteriales;Methanobacteriaceae;Methanothermobacter;Methanothermobacter thermautotrophicus;Methanothermobacter thermautotrophicus str. Delta H	1	0	0	0	1
Methanothermus_fervidus_DSM_2088_uid60167	Euryarchaeota;Methanobacteria;Methanobacteriales;Methanothermaceae;Methanothermus;Methanothermus fervidus;Methanothermus fervidus DSM 2088	1	0	0	0	1
Methanocaldococcus_fervens_AG86_uid59347	Euryarchaeota;Methanococci;Methanococcales;Methanocaldococcaceae;Methanocaldococcus;Methanocaldococcus fervens;Methanocaldococcus fervens AG86	2	1	1	0	3
Methanocaldococcus_infernus_ME_uid48803	Euryarchaeota;Methanococci;Methanococcales;Methanocaldococcaceae;Methanocaldococcus;Methanocaldococcus infernus;Methanocaldococcus infernus ME	1	0	1	0	2
Methanocaldococcus_jannaschii_DSM_2661_uid57713	Euryarchaeota;Methanococci;Methanococcales;Methanocaldococcaceae;Methanocaldococcus;Methanocaldococcus jannaschii;Methanocaldococcus jannaschii DSM 2661	2	0	1	0	2
Methanocaldococcus_FS406_22_uid42499	Euryarchaeota;Methanococci;Methanococcales;Methanocaldococcaceae;Methanocaldococcus;Methanocaldococcus sp. FS406-22	1	1	1	0	3
Methanocaldococcus_vulcanius_M7_uid41131	Euryarchaeota;Methanococci;Methanococcales;Methanocaldococcaceae;Methanocaldococcus;Methanocaldococcus vulcanius;Methanocaldococcus vulcanius M7	2	1	1	0	3
Methanotorris_igneus_Kol_5_uid67321	Euryarchaeota;Methanococci;Methanococcales;Methanocaldococcaceae;Methanotorris;Methanotorris igneus;Methanotorris igneus Kol 5	1	0	0	0	1
Methanococcus_aeolicus_Nankai_3_uid58823	Euryarchaeota;Methanococci;Methanococcales;Methanococcaceae;Methanococcus;Methanococcus aeolicus;Methanococcus aeolicus Nankai-3	1	0	1	0	2
Methanococcus_maripaludis_C5_uid58741	Euryarchaeota;Methanococci;Methanococcales;Methanococcaceae;Methanococcus;Methanococcus maripaludis;Methanococcus maripaludis C5	1	0	1	0	2
Methanococcus_maripaludis_C6_uid58947	Euryarchaeota;Methanococci;Methanococcales;Methanococcaceae;Methanococcus;Methanococcus maripaludis;Methanococcus maripaludis C6	1	0	1	0	2
Methanococcus_maripaludis_C7_uid58847	Euryarchaeota;Methanococci;Methanococcales;Methanococcaceae;Methanococcus;Methanococcus maripaludis;Methanococcus maripaludis C7	1	0	1	0	2
Methanococcus_maripaludis_S2_uid58035	Euryarchaeota;Methanococci;Methanococcales;Methanococcaceae;Methanococcus;Methanococcus maripaludis;Methanococcus maripaludis S2	1	0	1	0	2
Methanococcus_maripaludis_X1_uid70729	Euryarchaeota;Methanococci;Methanococcales;Methanococcaceae;Methanococcus;Methanococcus maripaludis;Methanococcus maripaludis X1	1	0	1	0	2
Methanococcus_vannielii_SB_uid58767	Euryarchaeota;Methanococci;Methanococcales;Methanococcaceae;Methanococcus;Methanococcus vannielii;Methanococcus vannielii SB	4	0	1	0	2
Methanococcus_voltae_A3_uid49529	Euryarchaeota;Methanococci;Methanococcales;Methanococcaceae;Methanococcus;Methanococcus voltae;Methanococcus voltae A3	1	0	1	0	2
Methanothermococcus_okinawensis_IH1_uid51535	Euryarchaeota;Methanococci;Methanococcales;Methanococcaceae;Methanothermococcus;Methanothermococcus okinawensis;Methanothermococcus okinawensis IH1	2	0	1	0	2
Methanocella_arvoryzae_MRE50_uid61623	Euryarchaeota;Methanomicrobia;Methanocellales;Methanocellaceae;Methanocella;Methanocella arvoryzae;Methanocella arvoryzae MRE50	0	3	1	1	3
Methanocella_conradii_HZ254_uid157911	Euryarchaeota;Methanomicrobia;Methanocellales;Methanocellaceae;Methanocella;Methanocella conradii;Methanocella conradii HZ254	0	3	1	1	3
Methanocella_paludicola_SANAE_uid42887	Euryarchaeota;Methanomicrobia;Methanocellales;Methanocellaceae;Methanocella;Methanocella paludicola;Methanocella paludicola SANAE	0	2	0	1	2
Methanocorpusculum_labreanum_Z_uid58785	Euryarchaeota;Methanomicrobia;Methanomicrobiales;Methanocorpusculaceae;Methanocorpusculum;Methanocorpusculum labreanum;Methanocorpusculum labreanum Z	0	2	0	0	1
Methanoculleus_bourgensis_MS2_uid171377	Euryarchaeota;Methanomicrobia;Methanomicrobiales;Methanomicrobiaceae;Methanoculleus;Methanoculleus bourgensis;Methanoculleus bourgensis MS2	0	2	1	0	2
Methanoculleus_marisnigri_JR1_uid58561	Euryarchaeota;Methanomicrobia;Methanomicrobiales;Methanomicrobiaceae;Methanoculleus;Methanoculleus marisnigri;Methanoculleus marisnigri JR1	0	1	1	0	2
Methanoplanus_petrolearius_DSM_11571_uid52695	Euryarchaeota;Methanomicrobia;Methanomicrobiales;Methanomicrobiaceae;Methanoplanus;Methanoplanus petrolearius;Methanoplanus petrolearius DSM 11571	0	6	1	0	2
Methanoregula_boonei_6A8_uid58815	Euryarchaeota;Methanomicrobia;Methanomicrobiales;Methanoregulaceae;Methanoregula;Methanoregula boonei;Methanoregula boonei 6A8	0	5	1	0	2
Methanoregula_formicicum_SMSP_uid184406	Euryarchaeota;Methanomicrobia;Methanomicrobiales;Methanoregulaceae;Methanoregula;Methanoregula formicica;Methanoregula formicica SMSP	0	3	1	0	2
Methanosphaerula_palustris_E1_9c_uid59193	Euryarchaeota;Methanomicrobia;Methanomicrobiales;Methanoregulaceae;Methanosphaerula;Methanosphaerula palustris;Methanosphaerula palustris E1-9c	0	1	1	0	2
Methanospirillum_hungatei_JF_1_uid58181	Euryarchaeota;Methanomicrobia;Methanomicrobiales;Methanospirillaceae;Methanospirillum;Methanospirillum hungatei;Methanospirillum hungatei JF-1	0	3	1	0	2
Methanosaeta_concilii_GP6_uid66207	Euryarchaeota;Methanomicrobia;Methanosarcinales;Methanosaetaceae;Methanosaeta;Methanosaeta concilii;Methanosaeta concilii GP6	0	0	0	0	0
Methanosaeta_harundinacea_6Ac_uid81199	Euryarchaeota;Methanomicrobia;Methanosarcinales;Methanosaetaceae;Methanosaeta;Methanosaeta harundinacea;Methanosaeta harundinacea 6Ac	0	0	0	0	0
Methanosaeta_thermophila_PT_uid58469	Euryarchaeota;Methanomicrobia;Methanosarcinales;Methanosaetaceae;Methanosaeta;Methanosaeta thermophila;Methanosaeta thermophila PT	0	0	0	0	0
Methanococcoides_burtonii_DSM_6242_uid58023	Euryarchaeota;Methanomicrobia;Methanosarcinales;Methanosarcinaceae;Methanococcoides;Methanococcoides burtonii;Methanococcoides burtonii DSM 6242	0	3	2	1	3
Methanohalobium_evestigatum_Z_7303_uid49857	Euryarchaeota;Methanomicrobia;Methanosarcinales;Methanosarcinaceae;Methanohalobium;Methanohalobium evestigatum;Methanohalobium evestigatum Z-7303	0	2	1	0	2
Methanohalophilus_mahii_DSM_5219_uid47313	Euryarchaeota;Methanomicrobia;Methanosarcinales;Methanosarcinaceae;Methanohalophilus;Methanohalophilus mahii;Methanohalophilus mahii DSM 5219	0	2	0	0	1
Methanolobus_psychrophilus_R15_uid177925	Euryarchaeota;Methanomicrobia;Methanosarcinales;Methanosarcinaceae;Methanolobus;Methanolobus psychrophilus;Methanolobus psychrophilus R15	0	4	1	0	2
Methanomethylovorans_hollandica_DSM_15978_uid184864	Euryarchaeota;Methanomicrobia;Methanosarcinales;Methanosarcinaceae;Methanomethylovorans;Methanomethylovorans hollandica;Methanomethylovorans hollandica DSM 15978	0	1	1	2	3
Methanosalsum_zhilinae_DSM_4017_uid68249	Euryarchaeota;Methanomicrobia;Methanosarcinales;Methanosarcinaceae;Methanosalsum;Methanosalsum zhilinae;Methanosalsum zhilinae DSM 4017	0	2	2	1	3
Methanosarcina_acetivorans_C2A_uid57879	Euryarchaeota;Methanomicrobia;Methanosarcinales;Methanosarcinaceae;Methanosarcina;Methanosarcina acetivorans;Methanosarcina acetivorans C2A	0	3	2	1	3
Methanosarcina_barkeri_Fusaro_uid57715	Euryarchaeota;Methanomicrobia;Methanosarcinales;Methanosarcinaceae;Methanosarcina;Methanosarcina barkeri;Methanosarcina barkeri str. Fusaro	0	1	1	1	3
Methanosarcina_mazei_Go1_uid57893	Euryarchaeota;Methanomicrobia;Methanosarcinales;Methanosarcinaceae;Methanosarcina;Methanosarcina mazei;Methanosarcina mazei Go1	0	2	2	1	3
Methanosarcina_mazei_Tuc01_uid190185	Euryarchaeota;Methanomicrobia;Methanosarcinales;Methanosarcinaceae;Methanosarcina;Methanosarcina mazei;Methanosarcina mazei Tuc01	0	2	2	1	3
Methanomassiliicoccus_Mx1_Issoire_uid207287	Euryarchaeota;Methanomicrobia;unclassified Methanomicrobia;Methanomassiliicoccus;Candidatus Methanomassiliicoccus intestinalis;Candidatus Methanomassiliicoccus intestinalis Issoire-Mx1	0	0	0	0	0
Methanopyrus_kandleri_AV19_uid57883	Euryarchaeota;Methanopyri;Methanopyrales;Methanopyraceae;Methanopyrus;Methanopyrus kandleri;Methanopyrus kandleri AV19	1	0	0	0	1
Pyrococcus_abyssi_GE5_uid62903	Euryarchaeota;Thermococci;Thermococcales;Thermococcaceae;Pyrococcus;Pyrococcus abyssi;Pyrococcus abyssi GE5	2	0	1	0	2
Pyrococcus_furiosus_COM1_uid169620	Euryarchaeota;Thermococci;Thermococcales;Thermococcaceae;Pyrococcus;Pyrococcus furiosus;Pyrococcus furiosus COM1	2	0	1	0	2
Pyrococcus_furiosus_DSM_3638_uid57873	Euryarchaeota;Thermococci;Thermococcales;Thermococcaceae;Pyrococcus;Pyrococcus furiosus;Pyrococcus furiosus DSM 3638	2	0	1	0	2
Pyrococcus_horikoshii_OT3_uid57753	Euryarchaeota;Thermococci;Thermococcales;Thermococcaceae;Pyrococcus;Pyrococcus horikoshii;Pyrococcus horikoshii OT3	2	0	1	0	2
Pyrococcus_NA2_uid66551	Euryarchaeota;Thermococci;Thermococcales;Thermococcaceae;Pyrococcus;Pyrococcus sp. NA2	2	0	1	0	2
Pyrococcus_ST04_uid167261	Euryarchaeota;Thermococci;Thermococcales;Thermococcaceae;Pyrococcus;Pyrococcus sp. ST04	2	0	1	0	2
Pyrococcus_yayanosii_CH1_uid68281	Euryarchaeota;Thermococci;Thermococcales;Thermococcaceae;Pyrococcus;Pyrococcus yayanosii;Pyrococcus yayanosii CH1	1	0	1	0	2
Thermococcus_barophilus_MP_uid54733	Euryarchaeota;Thermococci;Thermococcales;Thermococcaceae;Thermococcus;Thermococcus barophilus;Thermococcus barophilus MP	1	0	1	0	2
Thermococcus_gammatolerans_EJ3_uid59389	Euryarchaeota;Thermococci;Thermococcales;Thermococcaceae;Thermococcus;Thermococcus gammatolerans;Thermococcus gammatolerans EJ3	2	0	1	0	2
Thermococcus_kodakarensis_KOD1_uid58225	Euryarchaeota;Thermococci;Thermococcales;Thermococcaceae;Thermococcus;Thermococcus kodakarensis;Thermococcus kodakarensis KOD1	2	0	1	0	2
Thermococcus_litoralis_DSM_5473_uid82997	Euryarchaeota;Thermococci;Thermococcales;Thermococcaceae;Thermococcus;Thermococcus litoralis;Thermococcus litoralis DSM 5473	0	0	1	0	1
Thermococcus_onnurineus_NA1_uid59043	Euryarchaeota;Thermococci;Thermococcales;Thermococcaceae;Thermococcus;Thermococcus onnurineus;Thermococcus onnurineus NA1	1	0	1	0	2
Thermococcus_sibiricus_MM_739_uid59399	Euryarchaeota;Thermococci;Thermococcales;Thermococcaceae;Thermococcus;Thermococcus sibiricus;Thermococcus sibiricus MM 739	2	0	1	0	2
Thermococcus_4557_uid70841	Euryarchaeota;Thermococci;Thermococcales;Thermococcaceae;Thermococcus;Thermococcus sp. 4557	1	0	1	0	2
Thermococcus_AM4_uid54735	Euryarchaeota;Thermococci;Thermococcales;Thermococcaceae;Thermococcus;Thermococcus sp. AM4	1	0	1	0	2
Thermococcus_CL1_uid168259	Euryarchaeota;Thermococci;Thermococcales;Thermococcaceae;Thermococcus;Thermococcus sp. CL1	1	0	0	0	1
Ferroplasma_acidarmanus_fer1_uid54095	Euryarchaeota;Thermoplasmata;Thermoplasmatales;Ferroplasmaceae;Ferroplasma;Ferroplasma acidarmanus;Ferroplasma acidarmanus fer1	0	0	0	0	0
Picrophilus_torridus_DSM_9790_uid58041	Euryarchaeota;Thermoplasmata;Thermoplasmatales;Picrophilaceae;Picrophilus;Picrophilus torridus;Picrophilus torridus DSM 9790	0	0	0	0	0
Thermoplasma_acidophilum_DSM_1728_uid61573	Euryarchaeota;Thermoplasmata;Thermoplasmatales;Thermoplasmataceae;Thermoplasma;Thermoplasma acidophilum;Thermoplasma acidophilum DSM 1728	0	0	1	2	2
Thermoplasma_volcanium_GSS1_uid57751	Euryarchaeota;Thermoplasmata;Thermoplasmatales;Thermoplasmataceae;Thermoplasma;Thermoplasma volcanium;Thermoplasma volcanium GSS1	0	0	1	2	2
archaeon_Mx1201_uid196597	Euryarchaeota;Thermoplasmata;Thermoplasmatales;unclassified Thermoplasmatales;Candidatus Methanomethylophilus;Candidatus Methanomethylophilus alvus;Candidatus Methanomethylophilus alvus Mx1201	0	0	0	1	1
Thermoplasmatales_archaeon_BRNA1_uid195930	Euryarchaeota;Thermoplasmata;Thermoplasmatales;unclassified Thermoplasmatales;Thermoplasmatales archaeon BRNA1	0	0	0	1	1
Aciduliprofundum_boonei_T469_uid43333	Euryarchaeota;Thermoplasmata-related;Aciduliprofundum;Aciduliprofundum boonei;Aciduliprofundum boonei T469	0	2	1	0	2
Aciduliprofundum_MAR08_339_uid184407	Euryarchaeota;Thermoplasmata-related;Aciduliprofundum;Aciduliprofundum sp. MAR08-339	0	2	1	0	2
Candidatus_Korarchaeum_cryptofilum_OPF8_uid58601	Korarchaeota;Candidatus Korarchaeum;Candidatus Korarchaeum cryptofilum;Candidatus Korarchaeum cryptofilum OPF8	0	0	0	1	1
Nanoarchaeum_equitans_Kin4_M_uid58009	Nanoarchaeota;Nanoarchaeum;Nanoarchaeum equitans;Nanoarchaeum equitans Kin4-M	0	1	0	1	2
nanoarchaeote_Nst1	Nanoarchaeota;unclassified Nanoarchaeota;nanoarchaeote Nst1	0	3	1	1	3
Cenarchaeum_symbiosum_A_uid61411	Thaumarchaeota;Cenarchaeales;Cenarchaeaceae;Cenarchaeum;Cenarchaeum symbiosum;Cenarchaeum symbiosum A	0	0	0	1	1
Nitrosoarchaeum_limnia_SFB1	Thaumarchaeota;Nitrosopumilales;Nitrosopumilaceae;Candidatus Nitrosoarchaeum;Candidatus Nitrosoarchaeum koreensis;Candidatus Nitrosoarchaeum koreensis MY1	0	1	1	0	2
Candidatus_Nitrosopumilus_koreensis_AR1_uid176129	Thaumarchaeota;Nitrosopumilales;Nitrosopumilaceae;Candidatus Nitrosoarchaeum;Candidatus Nitrosoarchaeum koreensis;Candidatus Nitrosopumilus koreensis AR1	0	0	1	1	2
Nitrosoarchaeum_koreensis_MY1_MY1	Thaumarchaeota;Nitrosopumilales;Nitrosopumilaceae;Candidatus Nitrosoarchaeum;Candidatus Nitrosoarchaeum limnia;Candidatus Nitrosoarchaeum limnia SFB1	0	0	1	1	2
Candidatus_Nitrosopumilus_AR2_uid176130	Thaumarchaeota;Nitrosopumilales;Nitrosopumilaceae;Nitrosopumilus;Candidatus Nitrosopumilus sp. AR2	0	0	1	2	2
Nitrosopumilus_maritimus_SCM1_uid58903	Thaumarchaeota;Nitrosopumilales;Nitrosopumilaceae;Nitrosopumilus;Nitrosopumilus maritimus;Nitrosopumilus maritimus SCM1	0	0	0	0	0
Candidatus_Nitrososphaera_gargensis_Ga9_2_uid176707	Thaumarchaeota;Nitrososphaerales;Nitrososphaeraceae;Nitrososphaera;Candidatus Nitrososphaera gargensis;Candidatus Nitrososphaera gargensis Ga9.2	0	0	1	2	2
Candidatus_Caldiarchaeum_subterraneum_uid227223	Thaumarchaeota;unclassified Thaumarchaeota (possibly Aigarchaeota);Candidatus Caldiarchaeum;Candidatus Caldiarchaeum subterraneum	0	0	1	1	2
